# Supplementary material for: Inhibition of FicD-mediated AMPylation and deAMPylation by isoprenoid diphosphates
Source: Proc Natl Acad Sci U S A. 2026 Mar 4;123(10):e2533457123. doi: 10.1073/pnas.2533457123 (PMC12974487; doi:10.1073/pnas.2533457123)
Supplement: Supplementary file 2 — Dataset S01 (XLSX) [file pnas.2533457123.sd01.xlsx]

## Sheet: Sheet1
Method	Mass_RT_ID	Metabolite_name	MIDAS_sample_ID	User_sample_id	log2(fold_change)	log2(corrected_fold_change)	met_mean	met_sd	p_value	q_value	#NAME?
positive	400	L-alpha-Aminobutyric acid OR gamma-Aminobutyric acid OR 3-Aminoisobutanoic acid OR Isoleucyl-Glycine	MPID000102	d104hFic_WT	-3.12841	-3.1756	-0.0301484	0.11154	5.8e-175	4.83e-172	171.316
negative	467	Glyoxylic acid	MPID000102	d104hFic_WT	-3.44982	-3.45494	0.0423715	0.145345	6.23e-128	3.32e-125	124.479
negative	659	Geranyl-PP	MPID000102	d104hFic_WT	2.6936	2.84424	0.0320869	0.174614	2.35e-58	5.7e-56	55.2442
negative	680	dADP	MPID000102	d104hFic_WT	3.10575	3.08107	-0.051597	0.26467	2.54e-32	3.45e-30	29.4625
positive	346	myo-Inositol 1-phosphate OR D-Tagatose 6-phosphate OR Fructose 1-phosphate OR D-Mannose 1-phosphate OR Glucose 1-phosphate OR Galactose 1-phosphate OR Beta-D-Fructose 6-phosphate OR beta-D-Glucose 6-phosphate	MPID000102	d104hFic_WT	-1.45111	-1.34598	0.0148221	0.133972	3.07e-24	3.26e-22	21.4871
negative	622	Farnesyl pyrophosphate	MPID000102	d104hFic_WT	3.38508	2.97125	-0.0208627	0.400735	8.23e-14	5.49e-12	11.2601
negative	810	Phosphorylcholine	MPID000102	d104hFic_WT	3.61345	2.7268	-0.160534	0.464542	5.12e-10	2.51e-08	7.60004
negative	966	Putrescine	MPID000102	d104hFic_WT	-0.64104	-0.620674	0.0248815	0.119865	7.22e-08	2.8e-06	5.55232
positive	315	Deoxyinosine	MPID000102	d104hFic_WT	0.784004	0.553285	-0.0654758	0.120959	3.13e-07	1.11e-05	4.95397
negative	963	4-Hydroxyphenylacetaldehyde OR Phenyl acetate	MPID000102	d104hFic_WT	3.07323	1.96083	-0.105729	0.442034	2.94e-06	8.96e-05	4.04775
negative	576	Glycoursodeoxycholic acid OR Chenodeoxycholic acid glycine conjugate	MPID000102	d104hFic_WT	1.31772	0.78066	-0.0459463	0.180811	4.84e-06	0.000142	3.84883
positive	21	Uridine	MPID000102	d104hFic_WT	-0.578386	-0.39077	0.0500066	0.096836	5.32e-06	0.000155	3.81031
negative	973	Dihydroxyacetone OR L-Lactic acid OR myo-Inositol	MPID000102	d104hFic_WT	-1.22931	-1.20685	-0.0594315	0.255396	7.03e-06	0.0002	3.69862
negative	621	Adenosine 3',5'-diphosphate OR dGDP OR ADP	MPID000102	d104hFic_WT	2.64473	3.34391	0.0684635	0.752548	1.35e-05	0.000366	3.43683
negative	796	3,3'-Diiodothyronine	MPID000102	d104hFic_WT	5.28019	3.24262	-0.0291188	0.784439	3.04e-05	0.000771	3.11283
negative	769	3'-Monoiodo-L-thyronine	MPID000102	d104hFic_WT	2.23281	1.34587	-0.154499	0.36313	3.6e-05	0.000899	3.04603
positive	408	Phenylacetic acid OR 4-Hydroxyphenylacetaldehyde	MPID000102	d104hFic_WT	-0.504527	-0.603252	0.0184999	0.153048	4.86e-05	0.00118348	2.92684
negative	685	Deoxyadenosine triphosphate	MPID000102	d104hFic_WT	2.53646	4.48907	0.175964	1.08573	7.11e-05	0.00166142	2.77952
positive	242	Cyclic AMP	MPID000102	d104hFic_WT	-1.23007	-1.1952	-0.0264031	0.294982	7.42e-05	0.00172641	2.76286
negative	846	Farnesyl pyrophosphate	MPID000102	d104hFic_WT	3.65323	3.22211	-0.00985595	0.819938	8.09e-05	0.00186049	2.73037
negative	553	N-Acetyl-L-phenylalanine	MPID000102	d104hFic_WT	-0.350823	-0.370855	-0.0117784	0.0917119	9.03e-05	0.00205142	2.68795
negative	865	3,3'-Diiodothyronine	MPID000102	d104hFic_WT	4.88943	3.08075	-0.0943446	0.812277	9.27e-05	0.0020999	2.6778
negative	880	2-Ketobutyric acid	MPID000102	d104hFic_WT	-1.08522	-1.07563	-0.0636869	0.268234	0.000162	0.00345848	2.46111
positive	217	3'-Monoiodo-L-thyronine	MPID000102	d104hFic_WT	2.19946	1.02331	-0.358605	0.368064	0.000174	0.00368219	2.43389
positive	2	Polylimonene OR (+)-Limonene OR (-)-Limonene	MPID000102	d104hFic_WT	0.585363	0.531248	-0.0147857	0.1491	0.00025	0.005068	2.29516
negative	737	3,3'-Diiodothyronine	MPID000102	d104hFic_WT	4.66528	2.93965	-0.126331	0.867381	0.000408	0.00780651	2.10754
negative	608	L-Aspartic acid OR Trans-urocanate	MPID000102	d104hFic_WT	0.638543	0.600969	-0.0267773	0.178818	0.000447	0.00846374	2.07244
positive	44	Glycoursodeoxycholic acid OR Chenodeoxycholic acid glycine conjugate	MPID000102	d104hFic_WT	1.17633	0.627251	-0.0913001	0.205367	0.000467	0.00880013	2.05551
negative	922	L-3-Cyanoalanine OR Dihydrouracil	MPID000102	d104hFic_WT	-0.478023	-0.492469	-0.0177764	0.137062	0.000534	0.00985404	2.00639
negative	872	Leucylleucine	MPID000102	d104hFic_WT	1.1228	1.15074	-0.138277	0.372791	0.000545	0.010034	1.99852
negative	558	Acetylglycine	MPID000102	d104hFic_WT	-0.493941	-0.528173	-0.0218281	0.146711	0.000558	0.0102445	1.98951
negative	722	4-Guanidinobutanoic acid	MPID000102	d104hFic_WT	0.558794	0.489735	-0.00672273	0.144001	0.000566	0.0103717	1.98415
negative	971	L-Alanine OR beta-Alanine	MPID000102	d104hFic_WT	-1.07463	-1.11316	-0.108482	0.300319	0.000822	0.0143116	1.84431
negative	598	Lithocholic acid	MPID000102	d104hFic_WT	4.74223	2.55195	0.0601367	0.746239	0.00084	0.0145786	1.83628
negative	843	Ribothymidine	MPID000102	d104hFic_WT	-0.321021	-0.343692	0.0106453	0.106127	0.000841	0.0145948	1.8358
negative	432	(S)-3-Hydroxyisobutyric acid	MPID000102	d104hFic_WT	-0.619157	-0.600894	-0.0119002	0.177831	0.000926	0.0158709	1.7994
negative	815	2-Oxoarginine OR Glycyl-glycine	MPID000102	d104hFic_WT	-0.972348	-0.966328	-0.00670029	0.294194	0.00110675	0.0185006	1.73281
positive	55	4-Acetamidobutanoic acid OR Isobutyrylglycine OR 3-Hydroxybutyric acid	MPID000102	d104hFic_WT	0.424183	0.662681	0.0424202	0.194534	0.00143038	0.0230188	1.63792
negative	936	Glycolic acid	MPID000102	d104hFic_WT	-0.455284	-0.484913	-0.0280649	0.144407	0.00155819	0.0247371	1.60665
negative	428	2'-Deoxyguanosine 5'-monophosphate	MPID000102	d104hFic_WT	1.88332	1.18274	-0.149742	0.425902	0.0017564	0.0273613	1.56286
negative	528	delta-Hexanolactone OR Leucinic acid OR D-Leucic acid OR 2-Hydroxy-3-methylpentanoic acid	MPID000102	d104hFic_WT	-0.268237	-0.277102	0.0118493	0.0941118	0.00213846	0.0323569	1.49003
negative	613	Taurodeoxycholic acid OR Taurochenodesoxycholic acid OR Tauroursodeoxycholic acid	MPID000102	d104hFic_WT	1.1264	0.557264	-0.0703484	0.208607	0.00262464	0.0384559	1.41504
negative	585	Lithocholic acid glycine conjugate	MPID000102	d104hFic_WT	4.66292	2.55522	0.112974	0.813018	0.00266517	0.0389437	1.40956
negative	970	Vitamin A OR Arachidonic acid	MPID000102	d104hFic_WT	-0.441559	-0.530967	-0.0488793	0.163036	0.00310709	0.0442874	1.35372
negative	531	2-Methylbutyrylglycine OR Isovalerylglycine OR 2-Ethylhydracrylic acid	MPID000102	d104hFic_WT	-0.232607	-0.25998	-0.02216	0.0811957	0.0034008	0.0477353	1.32116
negative	883	Adenosine 3',5'-diphosphate OR dGDP OR ADP	MPID000102	d104hFic_WT	0.74069	1.12621	0.0863171	0.360147	0.00388434	0.0533868	1.27257
negative	877	3'-Monoiodo-L-thyronine	MPID000102	d104hFic_WT	3.03646	1.76156	-0.196636	0.683581	0.00417524	0.0565641	1.24746
positive	180	3,3'-Diiodothyronine OR 3,5-Diiodothyronine	MPID000102	d104hFic_WT	4.49482	2.10395	-0.395232	0.898345	0.00540284	0.0699872	1.15498
negative	909	D-Ribose OR L-Xylulose OR L-Arabinose	MPID000102	d104hFic_WT	-0.337489	-0.427824	0.0270716	0.163518	0.00540355	0.0699875	1.15498
negative	730	Formylanthranilic acid	MPID000102	d104hFic_WT	-0.222346	-0.309984	-0.0139726	0.107817	0.00604186	0.0765202	1.11622
negative	805	L-Palmitoylcarnitine	MPID000102	d104hFic_WT	5.06416	2.96504	0.209694	1.00811	0.00627281	0.0788592	1.10315
negative	818	Deoxyuridine	MPID000102	d104hFic_WT	-0.277262	-0.336547	0.00331451	0.124857	0.0064885	0.0810726	1.09113
positive	133	5-Methoxytryptophol	MPID000102	d104hFic_WT	0.36679	0.184949	-0.0261204	0.077877	0.00672254	0.0835011	1.07831
negative	480	Maleic acid	MPID000102	d104hFic_WT	-0.154812	-0.238117	-0.0171294	0.0815518	0.00673279	0.083604	1.07777
negative	875	N-Acetylmuramate	MPID000102	d104hFic_WT	-0.30031	-0.290764	0.0261348	0.117232	0.00686783	0.0849816	1.07068
negative	944	Hydroxyphenyllactic acid	MPID000102	d104hFic_WT	-0.565144	-0.63048	-0.0224021	0.228309	0.00773539	0.0935326	1.02904
negative	565	Creatinine	MPID000102	d104hFic_WT	-0.204793	-0.262945	0.0207692	0.106679	0.00782557	0.0944109	1.02498
positive	398	L-Leucine OR L-Alloisoleucine OR L-Isoleucine	MPID000102	d104hFic_WT	0.577252	0.363957	0.0238248	0.128133	0.00794207	0.0955383	1.01982
negative	958	NADPH	MPID000102	d104hFic_WT	1.42607	2.19511	0.150897	0.770232	0.00795377	0.0956417	1.01935
negative	745	2-Methylhippuric acid	MPID000102	d104hFic_WT	-0.199483	-0.233382	-0.0153859	0.0824911	0.00822589	0.0981522	1.0081
negative	446	alpha-Ketoisovaleric acid	MPID000102	d104hFic_WT	-0.36731	-0.349017	-0.00138975	0.132959	0.00893471	0.104981	0.97889
positive	291	3,3'-Diiodothyronine OR 3,5-Diiodothyronine	MPID000102	d104hFic_WT	4.45049	1.95403	-0.367441	0.892465	0.00929012	0.108397	0.964983
negative	935	L-Lactic acid OR D-Tagatose OR Glyceraldehyde OR Dihydroxyacetone OR Pyruvaldehyde OR Hydroxypropionic acid	MPID000102	d104hFic_WT	-0.544515	-0.740751	-0.0186994	0.282489	0.0105872	0.120614	0.918602
positive	70	D-Glucurono-6,3-lactone OR Ribothymidine	MPID000102	d104hFic_WT	-0.293023	-0.157635	0.0575289	0.086012	0.0123647	0.136272	0.865595
negative	919	Dihydrofolic acid	MPID000102	d104hFic_WT	0.855956	0.837591	-0.0111187	0.341061	0.0128304	0.140349	0.852789
positive	28	2-Methylbutyrylglycine OR Isovalerylglycine OR 2-Hydroxy-3-methylbutyric acid OR 3-Hydroxyisovaleric acid	MPID000102	d104hFic_WT	0.142011	0.291125	0.037695	0.10207	0.0130321	0.142013	0.847671
negative	555	Chenodeoxycholic acid OR Deoxycholic acid OR Ursodeoxycholic acid	MPID000102	d104hFic_WT	1.11169	0.491685	-0.0744047	0.228017	0.0130405	0.142075	0.847484
negative	957	Methylcysteine OR Homocysteine	MPID000102	d104hFic_WT	-0.40918	-0.451882	-0.0274882	0.171951	0.0135828	0.146747	0.833429
negative	910	Glutaric acid OR L-Arabinose OR D-Xylose	MPID000102	d104hFic_WT	-0.707385	-0.859102	-0.0462078	0.331156	0.0140996	0.151135	0.820635
positive	296	Deoxyuridine	MPID000102	d104hFic_WT	0.279658	0.429917	0.0302381	0.16296	0.0141823	0.151813	0.81869
negative	697	Methionine sulfoxide	MPID000102	d104hFic_WT	-0.234776	-0.293912	-0.00302586	0.118753	0.0143053	0.152905	0.815577
positive	4	(R)-3-Hydroxyisobutyric acid OR (S)-3-Hydroxyisobutyric acid OR (S)-3-Hydroxybutyric acid OR 3-Hydroxybutyric acid OR 2-Hydroxybutyric acid	MPID000102	d104hFic_WT	0.549833	0.461249	0.00321495	0.18703	0.0143256	0.153043	0.815185
positive	258	DL-Glutamate OR D-Glutamic acid OR L-Glutamic acid	MPID000102	d104hFic_WT	0.397912	0.506427	0.0397312	0.192253	0.0152027	0.160188	0.795371
positive	109	Melatonin	MPID000102	d104hFic_WT	0.300648	0.199161	0.00573851	0.0799624	0.0155665	0.163164	0.787376
negative	812	Pantetheine	MPID000102	d104hFic_WT	1.29681	1.03231	-0.0370197	0.444976	0.0162561	0.168304	0.773906
positive	321	5'-Deoxyadenosine OR Deoxyadenosine	MPID000102	d104hFic_WT	-0.121872	-0.219175	-0.0375667	0.0760748	0.0169757	0.174098	0.759206
negative	550	Ribitol OR alpha-Ketoisovaleric acid OR D-Arabitol	MPID000102	d104hFic_WT	-0.884593	-0.88556	-0.0225134	0.363413	0.0175566	0.178534	0.74828
negative	862	N-Acetylserine OR DL-Glutamate OR L-Glutamic acid	MPID000102	d104hFic_WT	0.91543	0.882657	-0.0520846	0.396692	0.0184559	0.185448	0.731778
negative	960	Phenyl acetate OR 4-Hydroxyphenylacetaldehyde	MPID000102	d104hFic_WT	-0.423778	-0.417588	0.0432491	0.195836	0.0186137	0.186611	0.729062
negative	511	Liothyronine	MPID000102	d104hFic_WT	4.9809	3.4647	-0.263553	1.58779	0.0188706	0.18854	0.724596
negative	543	5-Hydroxylysine	MPID000102	d104hFic_WT	0.414812	0.445037	-0.0203616	0.19853	0.0190666	0.189997	0.721254
negative	510	Phosphoenolpyruvic acid	MPID000102	d104hFic_WT	0.287125	1.00932	0.151492	0.366279	0.0191809	0.190798	0.719426
positive	282	Tauroursodeoxycholic acid	MPID000102	d104hFic_WT	1.02403	0.600302	-0.0814944	0.2917	0.0194226	0.192525	0.715513
negative	882	Adenosine 3',5'-diphosphate OR dGDP OR ADP	MPID000102	d104hFic_WT	0.922996	1.48913	0.165776	0.566468	0.0194835	0.193061	0.714306
negative	824	Deoxyguanosine	MPID000102	d104hFic_WT	-0.187923	-0.406786	-0.0171785	0.16737	0.0199217	0.19611	0.7075
negative	574	Citraconic acid	MPID000102	d104hFic_WT	-0.150947	-0.26354	-0.0352818	0.0981398	0.0200269	0.196975	0.705588
positive	26	Tyramine	MPID000102	d104hFic_WT	-0.0767666	-0.182234	-0.0134938	0.0726999	0.0202842	0.19876	0.70167
negative	720	Pantetheine	MPID000102	d104hFic_WT	-0.299814	-0.421573	-0.0461062	0.165789	0.0235296	0.221765	0.654106
negative	906	D-Ribose 5-phosphate	MPID000102	d104hFic_WT	-0.163372	-0.269613	-0.0213362	0.110425	0.0245528	0.22894	0.640278
negative	605	Phosphoglycolic acid	MPID000102	d104hFic_WT	0.308194	0.563097	0.10917	0.202059	0.024671	0.229582	0.639063
negative	855	Flavin mononucleotide	MPID000102	d104hFic_WT	-1.59663	-1.23819	0.0292436	0.567613	0.0255543	0.235488	0.628032
negative	839	Lithocholic acid glycine conjugate	MPID000102	d104hFic_WT	5.53807	2.65884	0.100022	1.15655	0.0269345	0.244874	0.611057
negative	448	Biotin	MPID000102	d104hFic_WT	-0.113914	-0.194456	-0.0295016	0.0748342	0.0275057	0.248697	0.604329
negative	939	Homocysteine OR Methylcysteine	MPID000102	d104hFic_WT	-0.548633	-0.520375	-0.0469244	0.218678	0.0303831	0.266856	0.573722
negative	798	(2E)-Butenoyl-CoA	MPID000102	d104hFic_WT	-0.526091	1.43837	0.0318116	0.653223	0.0312984	0.272834	0.564101
negative	866	gamma-Glutamylleucine	MPID000102	d104hFic_WT	-0.0809614	-0.195034	0.00661464	0.0937943	0.0315628	0.274344	0.561705
positive	72	Taurodeoxycholic acid OR Taurochenodesoxycholic acid	MPID000102	d104hFic_WT	0.9709	0.409542	-0.0637469	0.220564	0.0318883	0.276436	0.558406
positive	14	Liothyronine	MPID000102	d104hFic_WT	4.34258	2.02532	-0.0866967	0.992931	0.0334157	0.285642	0.544178
negative	434	4-Hydroxynonenal	MPID000102	d104hFic_WT	0.506879	0.421158	-0.0156972	0.207879	0.0355982	0.298706	0.524756
positive	135	Ubiquinone-1	MPID000102	d104hFic_WT	0.737253	0.228156	-0.148689	0.179577	0.0358605	0.300242	0.522529
positive	349	O-Phosphoethanolamine	MPID000102	d104hFic_WT	0.375126	0.431513	0.0303531	0.19205	0.0367234	0.305308	0.515262
positive	270	Aminoadipic acid	MPID000102	d104hFic_WT	0.243572	0.25824	-0.0217483	0.134714	0.0376731	0.310436	0.508027
negative	864	Luteolin	MPID000102	d104hFic_WT	2.65703	2.4012	-0.216134	1.26261	0.0381771	0.313127	0.50428
negative	765	3-Methoxyanthranilate OR Pyridoxal	MPID000102	d104hFic_WT	-0.244473	-0.324976	-0.00651182	0.153677	0.0382374	0.313399	0.503902
negative	436	4-Hydroxynonenal	MPID000102	d104hFic_WT	-0.620022	-0.653464	-0.0414707	0.298245	0.0401714	0.323746	0.489796
positive	184	Galactosylglycerol	MPID000102	d104hFic_WT	-0.22082	-0.230702	-0.0158259	0.104971	0.0406569	0.326321	0.486355
negative	929	Fumaric acid	MPID000102	d104hFic_WT	-0.365154	-0.334756	0.00821716	0.167995	0.0411947	0.329268	0.482451
negative	526	Uracil	MPID000102	d104hFic_WT	-0.0507605	-0.164589	-0.0173529	0.0723137	0.041743	0.332119	0.478707
negative	489	Phenylpyruvic acid OR 4-Hydroxycinnamic acid	MPID000102	d104hFic_WT	-0.132493	-0.247161	-0.0330811	0.105725	0.0428805	0.338117	0.470932
negative	902	Dihydroxyacetone OR L-Lactic acid OR myo-Inositol	MPID000102	d104hFic_WT	0.338762	0.278444	0.00160391	0.137247	0.0436863	0.34215	0.465783
positive	251	Ketoleucine	MPID000102	d104hFic_WT	0.361171	0.37056	-0.0114883	0.19025	0.0446293	0.34686	0.459846
positive	185	Nicotinic acid ribonucleoside	MPID000102	d104hFic_WT	-0.172858	-0.165661	-0.00378407	0.0807092	0.0448897	0.348321	0.45802
positive	390	Coumarin OR Homovanillic acid OR 4-Hydroxycinnamic acid	MPID000102	d104hFic_WT	0.437246	0.418799	0.0276676	0.195256	0.0451594	0.349618	0.456406
negative	654	Glucosamine 6-phosphate	MPID000102	d104hFic_WT	0.150215	0.393644	0.0653803	0.166531	0.0487022	0.368973	0.433005
negative	770	(2E)-Butenoyl-CoA	MPID000102	d104hFic_WT	-0.649592	1.40714	0.0340989	0.701179	0.0502084	0.376453	0.42429
negative	471	Glycocholic acid	MPID000102	d104hFic_WT	0.465366	0.184068	-0.0577775	0.123754	0.050671	0.3787	0.421705
negative	755	Leucylalanine OR Alanylleucine	MPID000102	d104hFic_WT	-0.312555	-0.270967	0.0311869	0.156328	0.0532594	0.390734	0.408118
positive	226	Choline	MPID000102	d104hFic_WT	-0.311464	-0.171759	0.0310997	0.105029	0.0534264	0.391594	0.407164
positive	231	6-Hydroxymelatonin OR 3,5-Dimethoxybenzaldehyde OR Desaminotyrosine	MPID000102	d104hFic_WT	0.092157	0.283452	0.0266078	0.133074	0.0535967	0.392477	0.406186
negative	727	4-Hydroxybenzoic acid	MPID000102	d104hFic_WT	-0.0694113	-0.224117	-0.047663	0.0921989	0.0556412	0.402634	0.395089
negative	844	Taurodeoxycholic acid OR Taurochenodesoxycholic acid OR Tauroursodeoxycholic acid	MPID000102	d104hFic_WT	1.89115	0.892812	-0.0819215	0.511057	0.0564832	0.406484	0.390957
negative	912	Glucaric acid OR Isocitric acid OR Dehydroascorbic acid OR Diketogulonic acid OR Galactaric acid OR Citric acid	MPID000102	d104hFic_WT	0.107158	0.345368	0.0878882	0.136588	0.0594196	0.420513	0.37622
negative	752	Tolbutamide	MPID000102	d104hFic_WT	-0.203043	-0.270352	-0.0463465	0.120203	0.0623843	0.434323	0.362187
negative	768	3-hydroxydecanoyl carnitine	MPID000102	d104hFic_WT	0.388349	0.238079	-0.0369517	0.148159	0.0634081	0.439227	0.357311
negative	656	Fucose 1-phosphate	MPID000102	d104hFic_WT	0.0460689	0.193938	0.0115636	0.0982672	0.0634674	0.439578	0.356964
negative	974	myo-Inositol 1,4,5-trisphosphate OR Acetylphosphate	MPID000102	d104hFic_WT	0.32185	0.356285	-0.0287217	0.207543	0.0635869	0.440048	0.356499
negative	631	D-Sedoheptulose 7-phosphate	MPID000102	d104hFic_WT	0.184096	0.286946	0.0379743	0.13501	0.0651683	0.446933	0.349758
negative	536	3-Hydroxydodecanoic acid	MPID000102	d104hFic_WT	-0.0623555	-0.290199	-0.0821676	0.112878	0.065333	0.447558	0.349151
negative	520	Uric acid	MPID000102	d104hFic_WT	-0.00417564	-0.163435	-0.0106421	0.0832236	0.0663672	0.452341	0.344534
negative	925	Dihydroxyacetone OR 6-DEOXY-L-GALACTONIC ACID	MPID000102	d104hFic_WT	-0.269194	-0.319533	-0.0423995	0.153075	0.0702279	0.4681	0.329661
negative	552	Capric acid OR Polylimonene	MPID000102	d104hFic_WT	-0.0473288	-0.258359	-0.0704217	0.104315	0.0716017	0.473778	0.324425
negative	715	Sedoheptulose	MPID000102	d104hFic_WT	-0.18458	-0.253795	-0.0317002	0.12356	0.0722612	0.476292	0.322127
negative	833	3,4-Dihydroxyphenylglycol	MPID000102	d104hFic_WT	0.795127	0.948699	0.00563308	0.52772	0.0739281	0.483099	0.315964
negative	837	Deoxycholic acid OR Ursodeoxycholic acid OR Chenodeoxycholic acid	MPID000102	d104hFic_WT	1.57067	0.796197	-0.08588	0.494315	0.0743518	0.48495	0.314303
negative	831	Thyroxine	MPID000102	d104hFic_WT	5.88359	2.87195	0.136268	1.54095	0.0758442	0.490706	0.309179
positive	339	Indoleacetic acid	MPID000102	d104hFic_WT	-0.00744561	0.146812	-0.0208026	0.0946916	0.0767096	0.493992	0.30628
negative	583	Homocitrulline	MPID000102	d104hFic_WT	-0.0883538	-0.165596	-0.0041927	0.091612	0.0780998	0.499714	0.301279
negative	816	Galactosylglycerol	MPID000102	d104hFic_WT	-0.0540203	-0.135075	0.0139407	0.0845832	0.0781084	0.499714	0.301279
positive	163	D-Glutamine OR L-Glutamine OR Dihydrothymine OR D-Serine OR L-Serine	MPID000102	d104hFic_WT	0.0630805	0.157344	0.0216335	0.0778502	0.0812938	0.512099	0.290646
positive	49	Lithocholic acid glycine conjugate	MPID000102	d104hFic_WT	4.12796	1.51391	0.0370801	0.850578	0.0825172	0.516208	0.287175
negative	676	Acetoacetyl-CoA	MPID000102	d104hFic_WT	-0.494974	1.47546	0.164049	0.757435	0.0833828	0.51915	0.284707
negative	760	Tryptophyl-Glycine OR Hippuric acid	MPID000102	d104hFic_WT	-0.17169	-0.283533	0.0140903	0.171955	0.0834832	0.519491	0.284422
positive	175	2-Oxoarginine OR Ureidopropionic acid	MPID000102	d104hFic_WT	0.223145	0.255764	-0.00408502	0.150224	0.0836755	0.520179	0.283848
negative	901	D-Lactic acid OR Glyceraldehyde	MPID000102	d104hFic_WT	-0.517319	-0.522005	0.0405818	0.326671	0.0850364	0.525574	0.279366
positive	363	D-2-Hydroxyglutaric acid	MPID000102	d104hFic_WT	-0.0254692	-0.166332	-0.00873947	0.0919009	0.0863803	0.530418	0.275382
positive	82	Biliverdin	MPID000102	d104hFic_WT	0.385829	1.38224	0.0977126	0.750037	0.0867837	0.531963	0.274119
negative	797	Tolbutamide	MPID000102	d104hFic_WT	-0.112359	-0.252265	-0.0017778	0.147009	0.0884013	0.537314	0.269772
negative	923	Glycyl-glycine OR L-Asparagine OR Dihydrouracil	MPID000102	d104hFic_WT	-0.129251	-0.186084	-0.0226435	0.0966125	0.090701	0.545198	0.263446
negative	540	2-Hydroxybutyric acid OR (S)-3-Hydroxybutyric acid OR 3-Hydroxybutyric acid	MPID000102	d104hFic_WT	0.24298	0.199058	-0.0136808	0.125937	0.0911722	0.546873	0.262113
negative	821	Carnosine	MPID000102	d104hFic_WT	1.02582	0.908534	0.00126399	0.537423	0.0913756	0.547772	0.2614
negative	581	ortho-Hydroxyphenylacetic acid OR 4-Hydroxyphenyl acetate	MPID000102	d104hFic_WT	-0.11847	-0.206056	-0.0115726	0.115245	0.0914947	0.548221	0.261044
negative	457	Deoxyinosine	MPID000102	d104hFic_WT	-0.0273432	-0.162772	0.00859035	0.103005	0.096187	0.563986	0.248731
negative	853	Prostaglandin F2b	MPID000102	d104hFic_WT	0.499007	0.420567	-0.00532638	0.256282	0.0965502	0.565293	0.247726
negative	716	IDP	MPID000102	d104hFic_WT	0.0112774	0.847411	0.081266	0.462465	0.097589	0.568496	0.245272
positive	51	Aspartylphenylalanine	MPID000102	d104hFic_WT	-0.0509031	0.270026	0.138045	0.0797273	0.0978433	0.569028	0.244867
positive	297	4-Pyridoxic acid OR Formylanthranilic acid	MPID000102	d104hFic_WT	0.169115	0.140365	-0.0136967	0.0932561	0.0985291	0.570975	0.243383
positive	5	(S)-3-Hydroxyisobutyric acid OR Isobutyrylglycine	MPID000102	d104hFic_WT	0.0673132	0.156496	0.00594831	0.0911943	0.0987698	0.571949	0.242643
positive	198	Tolbutamide	MPID000102	d104hFic_WT	-0.229704	-0.150623	0.00817473	0.0962269	0.098893	0.572228	0.242431
negative	965	Propionic acid	MPID000102	d104hFic_WT	-0.163532	-0.237305	-0.021707	0.130979	0.0997541	0.575238	0.240152
negative	787	Acetyl-CoA	MPID000102	d104hFic_WT	-0.272907	0.967982	0.301433	0.406189	0.100801	0.578762	0.2375
negative	822	Adenine	MPID000102	d104hFic_WT	-0.00290011	-0.216273	-0.0495655	0.102262	0.103061	0.586341	0.23185
positive	38	N-Acetyl-L-phenylalanine	MPID000102	d104hFic_WT	0.0260381	0.153922	0.0305309	0.0760734	0.104802	0.591838	0.227797
negative	570	Ethylmalonic acid	MPID000102	d104hFic_WT	-0.256144	-0.392344	-0.0193624	0.230198	0.105175	0.592719	0.227151
negative	442	2-Hydroxybutyric acid	MPID000102	d104hFic_WT	-0.314808	-0.270065	-0.0161914	0.156902	0.105654	0.594086	0.226151
positive	393	Hypoxanthine	MPID000102	d104hFic_WT	-0.0754852	-0.117304	0.00913767	0.0783644	0.106634	0.59671	0.224237
negative	829	Pyruvic acid	MPID000102	d104hFic_WT	0.348831	0.305778	-0.0238566	0.204319	0.106672	0.596825	0.224153
positive	306	Adenosine	MPID000102	d104hFic_WT	-0.0237867	-0.159509	-0.0458153	0.0708448	0.108533	0.602459	0.220073
positive	382	Itaconic acid OR Citraconic acid	MPID000102	d104hFic_WT	-0.192575	-0.244827	-0.0124275	0.145387	0.109934	0.60621	0.217377
negative	724	Pterin	MPID000102	d104hFic_WT	0.324923	0.410509	-0.000104	0.257613	0.110956	0.608951	0.215418
negative	586	Hexanoylglycine OR D-Leucic acid	MPID000102	d104hFic_WT	-0.136079	-0.155691	-0.00219683	0.0965004	0.111697	0.611274	0.213764
negative	771	4-Ethylphenylsulfate	MPID000102	d104hFic_WT	-0.0780463	-0.21733	-0.0467644	0.107263	0.111799	0.611557	0.213563
negative	746	Glycyl-glycine OR L-Asparagine OR Dihydrouracil	MPID000102	d104hFic_WT	-0.129251	-0.18165	-0.016113	0.104371	0.112728	0.613937	0.211876
positive	371	L-Arabinose	MPID000102	d104hFic_WT	0.246111	0.241986	0.0263413	0.13626	0.113512	0.616472	0.210087
negative	559	Caproic acid	MPID000102	d104hFic_WT	-0.137728	-0.228146	-0.0281814	0.126414	0.113689	0.616888	0.209793
negative	903	D-Mannose OR D-Glucose OR D-Fructose OR D-Tagatose OR D-Galactose OR 3-Methylglutaconic acid	MPID000102	d104hFic_WT	-0.0620965	-0.171734	-0.0358171	0.0859304	0.113716	0.616927	0.209766
negative	802	D-Tagatose OR D-Glucose OR D-Mannose OR D-Fructose OR D-Galactose OR 3-Methylglutaconic acid	MPID000102	d104hFic_WT	-0.0620965	-0.171734	-0.0358171	0.0859304	0.113716	0.616927	0.209766
negative	437	4-Hydroxynonenal	MPID000102	d104hFic_WT	-0.509901	-0.472859	0.00250873	0.302092	0.115584	0.622183	0.206082
negative	776	Thyroxine	MPID000102	d104hFic_WT	3.88179	1.62135	0.0680244	0.989399	0.116422	0.624584	0.204409
negative	799	Adenine	MPID000102	d104hFic_WT	-0.337029	-0.340692	-0.0426473	0.190479	0.11765	0.628308	0.201828
negative	885	Alpha-Lactose OR D-Mannose	MPID000102	d104hFic_WT	0.344725	0.237595	-0.0198834	0.164633	0.11783	0.628806	0.201483
negative	800	Glycerophosphocholine	MPID000102	d104hFic_WT	-0.137654	-0.126258	0.0207651	0.0945005	0.119758	0.633282	0.198403
negative	948	Propionic acid OR Ketoleucine OR D-Lactaldehyde OR 3-Methyl-2-oxovaleric acid	MPID000102	d104hFic_WT	-0.168818	-0.258509	-0.0149071	0.157037	0.120845	0.636167	0.196429
negative	587	Mandelic acid OR 3,4-Dihydroxyphenylacetaldehyde OR p-Hydroxyphenylacetic acid	MPID000102	d104hFic_WT	-0.100019	-0.0972492	0.0573016	0.0996448	0.120898	0.636313	0.196329
positive	307	Argininosuccinic acid	MPID000102	d104hFic_WT	-0.0109372	0.136663	0.0378526	0.0638179	0.121545	0.638024	0.195163
positive	30	5-Hydroxylysine	MPID000102	d104hFic_WT	0.0223184	0.0970718	-0.00189216	0.0641231	0.122747	0.64087	0.19323
negative	537	2-Methoxyestradiol	MPID000102	d104hFic_WT	1.0628	0.384762	-0.049937	0.281854	0.123005	0.641698	0.192669
negative	505	Thyroxine	MPID000102	d104hFic_WT	3.43995	1.40951	0.0516003	0.880614	0.123072	0.641976	0.192481
negative	781	Biliverdin	MPID000102	d104hFic_WT	0.39802	1.19015	0.00551183	0.768919	0.1234	0.642965	0.191812
negative	445	4-Pyridoxic acid OR Formylanthranilic acid	MPID000102	d104hFic_WT	-0.110957	-0.186675	-0.00132102	0.120591	0.124283	0.645363	0.190196
negative	881	Acetoacetic acid	MPID000102	d104hFic_WT	-0.255948	-0.384442	-0.0598161	0.212516	0.126628	0.651629	0.185999
negative	748	N-Acetyl-L-methionine	MPID000102	d104hFic_WT	-0.156927	-0.140915	0.0227055	0.107146	0.126742	0.651989	0.18576
negative	858	Imidazolelactic acid	MPID000102	d104hFic_WT	-0.454223	-0.333703	0.0650686	0.26179	0.127696	0.653858	0.184517
negative	584	Indoxyl sulfate	MPID000102	d104hFic_WT	0.0585238	-0.152117	-0.00917196	0.0947744	0.131487	0.664746	0.177344
negative	698	Coumarin OR 4-Hydroxycinnamic acid	MPID000102	d104hFic_WT	-0.0172609	-0.188354	-0.0592984	0.0863876	0.135198	0.673751	0.171501
negative	646	Acetyl-CoA	MPID000102	d104hFic_WT	-0.324554	0.815716	0.264228	0.369325	0.135376	0.674146	0.171246
negative	658	Propionyl-CoA	MPID000102	d104hFic_WT	-0.367687	1.23887	0.348488	0.596814	0.135728	0.675008	0.170691
negative	943	Homovanillic acid	MPID000102	d104hFic_WT	0.282263	0.152727	-0.0600016	0.143264	0.137578	0.679341	0.167912
negative	486	Anserine OR Homocarnosine	MPID000102	d104hFic_WT	-0.0776749	-0.158066	-0.00652274	0.102228	0.138233	0.68101	0.166846
positive	413	Porphobilinogen OR Aldehydo-N-acetyl-D-glucosamine OR D-Fructose OR D-Mannose OR D-Tagatose OR Propionylglycine OR N-Acetylmannosamine OR N-Acetyl-L-alanine	MPID000102	d104hFic_WT	-0.0190637	-0.194928	-0.036099	0.107237	0.138577	0.681933	0.166258
positive	262	N6-Acetyl-L-lysine OR Glycylleucine OR N-alpha-Acetyl-L-lysine OR Isoleucyl-Glycine	MPID000102	d104hFic_WT	0.0425896	0.180346	0.0512689	0.0874311	0.139856	0.685243	0.164155
positive	239	Oxidized glutathione	MPID000102	d104hFic_WT	0.0170005	0.631528	0.1937	0.297965	0.141726	0.68955	0.161434
positive	269	Tyramine	MPID000102	d104hFic_WT	0.159737	-0.198696	-0.0377092	0.110278	0.144336	0.695696	0.157581
negative	753	Glycyl-Phenylalanine	MPID000102	d104hFic_WT	-0.171513	-0.101423	0.136592	0.164661	0.148322	0.704563	0.15208
negative	717	Oxidized glutathione	MPID000102	d104hFic_WT	-0.0412184	0.626855	0.246862	0.263284	0.148942	0.706136	0.151111
negative	876	3-hydroxydecanoyl carnitine	MPID000102	d104hFic_WT	-0.281433	-0.257637	0.0167204	0.190168	0.149101	0.706474	0.150904
negative	921	Dihydrouracil OR L-3-Cyanoalanine	MPID000102	d104hFic_WT	-0.289538	-0.326283	0.0492188	0.261217	0.150574	0.709633	0.148966
positive	152	Cortisone	MPID000102	d104hFic_WT	-0.00913363	-0.100185	0.0193302	0.0833072	0.151391	0.711652	0.147732
negative	743	p-Cresol sulfate	MPID000102	d104hFic_WT	-0.0785174	-0.174967	-0.0286026	0.102033	0.151436	0.711799	0.147643
negative	498	Orotic acid	MPID000102	d104hFic_WT	-0.0338346	-0.143383	-0.00812063	0.0945263	0.152446	0.713717	0.146474
negative	611	Pyroglutamic acid OR Ribothymidine	MPID000102	d104hFic_WT	-0.0706415	-0.164241	-0.0227305	0.0990674	0.15317	0.71504	0.14567
negative	874	Glycylvaline OR N2-Acetylornithine OR Valylglycine	MPID000102	d104hFic_WT	-0.831118	-0.705145	0.046407	0.529873	0.156084	0.721711	0.141637
positive	328	Glycocholic acid	MPID000102	d104hFic_WT	0.206957	0.0952764	-0.0220515	0.0827372	0.156168	0.721833	0.141563
negative	813	D-Alanyl-D-alanine	MPID000102	d104hFic_WT	0.163884	0.138965	0.00792038	0.0926906	0.157426	0.724014	0.140253
positive	81	Lipoamide	MPID000102	d104hFic_WT	0.0419786	-0.168583	-0.0165832	0.107558	0.157599	0.724484	0.139971
negative	539	2-Furoylglycine	MPID000102	d104hFic_WT	-0.0897623	-0.139982	-0.0195384	0.0852569	0.157741	0.724639	0.139879
negative	596	Hydroxyphenyllactic acid OR 4-Hydroxycinnamic acid OR Phenylpyruvic acid	MPID000102	d104hFic_WT	-0.0724833	-0.198593	-0.0360427	0.115553	0.159512	0.728209	0.137744
positive	419	Urea	MPID000102	d104hFic_WT	0.245693	0.213364	0.0136338	0.142499	0.161027	0.731566	0.135747
positive	209	Salsolinol	MPID000102	d104hFic_WT	0.0661549	0.0789648	0.0072458	0.0515376	0.164048	0.73801	0.131938
negative	549	4-Hydroxybenzoic acid	MPID000102	d104hFic_WT	-0.0677177	-0.191199	0.0098565	0.144788	0.16495	0.739825	0.130871
negative	670	Melatonin	MPID000102	d104hFic_WT	0.281009	0.109188	-0.021778	0.0946878	0.166625	0.74284	0.129105
negative	681	Phosphocreatine	MPID000102	d104hFic_WT	0.188272	0.339233	0.0331785	0.22152	0.167091	0.743814	0.128536
positive	1	Polylimonene OR (+)-Limonene OR (-)-Limonene	MPID000102	d104hFic_WT	0.183943	0.370484	0.0497209	0.232779	0.168211	0.746391	0.127033
positive	377	Dihydrobiopterin	MPID000102	d104hFic_WT	-0.024796	-0.196027	0.039597	0.171331	0.169052	0.748051	0.126069
positive	17	Thymidine	MPID000102	d104hFic_WT	-0.448614	-0.244639	0.0806633	0.236614	0.169187	0.748356	0.125891
positive	252	Hydroxyphenylacetylglycine	MPID000102	d104hFic_WT	-0.648116	-0.646553	-0.00496214	0.46669	0.169204	0.748398	0.125867
positive	161	2-Furoylglycine	MPID000102	d104hFic_WT	-0.516594	-0.264347	0.0573975	0.234956	0.170879	0.751857	0.123865
positive	402	PA(16:0/16:0)	MPID000102	d104hFic_WT	1.27427	0.426541	-0.0534697	0.35073	0.171123	0.752104	0.123722
negative	626	Biliverdin	MPID000102	d104hFic_WT	0.356535	1.24322	0.00239772	0.90731	0.171443	0.752809	0.123315
negative	661	Cyclic GMP	MPID000102	d104hFic_WT	0.000635	-0.117285	-0.0132337	0.0765005	0.173785	0.758172	0.120232
negative	918	Dihydrofolic acid	MPID000102	d104hFic_WT	-2.75367	-1.80679	-0.327635	1.08975	0.174675	0.759734	0.119339
negative	777	Uridine diphosphate-N-acetylglucosamine OR Uridine diphosphate-N-acetylgalactosamine OR Uridine diphosphate glucose OR Uridine diphosphategalactose	MPID000102	d104hFic_WT	0.166035	0.349522	0.0130776	0.24813	0.175125	0.760383	0.118968
negative	850	Isovaleryl-CoA	MPID000102	d104hFic_WT	0	2.02968	0.384989	1.21328	0.175236	0.760544	0.118876
negative	736	Luteolin	MPID000102	d104hFic_WT	2.04681	1.77719	-0.208543	1.46626	0.175645	0.761207	0.118497
negative	916	Dihydrobiopterin	MPID000102	d104hFic_WT	-0.041694	-0.155552	-0.011415	0.106743	0.176915	0.764018	0.116896
positive	335	Inosinic acid	MPID000102	d104hFic_WT	0.189506	0.187905	-0.00571335	0.143567	0.177458	0.764508	0.116618
negative	461	Deoxyguanosine	MPID000102	d104hFic_WT	-0.0591353	-0.405706	-0.0935097	0.232393	0.179143	0.767464	0.114942
negative	557	4,5-Dihydroorotic acid OR L-Dihydroorotic acid	MPID000102	d104hFic_WT	-0.0458089	-0.195313	0.01446	0.156246	0.179409	0.767796	0.114754
negative	830	Riboflavin	MPID000102	d104hFic_WT	-0.162498	-0.276236	-0.0321348	0.18186	0.179515	0.767967	0.114657
negative	624	dCTP	MPID000102	d104hFic_WT	-0.968658	1.15113	0.092145	0.791457	0.180889	0.770109	0.113448
negative	834	N-Acetyl-L-phenylalanine	MPID000102	d104hFic_WT	-0.360749	-0.350409	0.0037695	0.264786	0.181027	0.770372	0.113299
positive	281	beta-Lactose OR D-Glucose OR D-Mannose OR Cellobiose OR L-Lactic acid OR 3-Methylglutaconic acid OR Maltotriose OR Isomaltose OR D-Galactose	MPID000102	d104hFic_WT	-0.0592286	-0.167937	-0.0326675	0.101177	0.181237	0.771004	0.112943
positive	240	9,13-cis-Retinoic acid	MPID000102	d104hFic_WT	0.364122	0.377548	0.00729562	0.277205	0.18166	0.771815	0.112487
negative	790	Propionyl-CoA	MPID000102	d104hFic_WT	-0.419155	1.32277	0.456826	0.648681	0.181901	0.772477	0.112115
negative	554	L-Arginine OR D-Arginine	MPID000102	d104hFic_WT	0.185813	0.126641	-0.012254	0.104069	0.181995	0.772535	0.112082
negative	548	Ketoleucine OR 3-Methyl-2-oxovaleric acid	MPID000102	d104hFic_WT	-0.0737759	-0.131912	-0.0133387	0.0891679	0.183594	0.774742	0.110843
negative	666	Mevalonic acid-5P	MPID000102	d104hFic_WT	0.0534951	0.149912	0.0143456	0.102164	0.184526	0.776221	0.110014
negative	913	Dehydroascorbic acid OR Isocitric acid OR Diketogulonic acid	MPID000102	d104hFic_WT	0.240124	0.261589	0.0290307	0.175417	0.184925	0.776954	0.109605
positive	412	Phenylethylamine	MPID000102	d104hFic_WT	-0.348505	-0.273627	-0.00320483	0.205463	0.188122	0.782613	0.106453
negative	891	Butyric acid	MPID000102	d104hFic_WT	-0.05765	-0.204839	-0.0406597	0.124887	0.188637	0.783127	0.106168
negative	856	L-Xylulose OR D-Xylulose OR L-Ribulose OR L-Arabinose OR D-Xylose	MPID000102	d104hFic_WT	0.320413	0.31743	-0.0351103	0.268543	0.189253	0.784109	0.105623
positive	158	Oxidized glutathione	MPID000102	d104hFic_WT	-0.086135	0.674065	0.206406	0.356308	0.189346	0.784239	0.105552
positive	232	3,5-Dimethoxybenzaldehyde	MPID000102	d104hFic_WT	-0.216578	-0.122459	0.0237596	0.111814	0.190978	0.787442	0.103781
negative	832	Xanthine	MPID000102	d104hFic_WT	0.309897	0.163883	-0.0661772	0.176007	0.191174	0.787751	0.103611
negative	482	L-Lysine OR D-Lysine	MPID000102	d104hFic_WT	-0.281595	-0.40293	-0.0358215	0.281372	0.191992	0.789125	0.102854
positive	244	L-Lysine OR D-Lysine	MPID000102	d104hFic_WT	-0.262996	-0.334435	-0.0519602	0.217731	0.194507	0.792521	0.100989
negative	507	Succinic acid OR Erythrono-1,4-lactone	MPID000102	d104hFic_WT	-0.150272	-0.185784	-0.0213982	0.126948	0.195353	0.794352	0.0999872
negative	696	5-Methoxytryptophol	MPID000102	d104hFic_WT	0.373628	0.149416	-0.0328192	0.140739	0.195374	0.794352	0.0999872
negative	801	Galactitol OR Sorbitol OR Methylglutaric acid	MPID000102	d104hFic_WT	-0.0450058	-0.121034	-0.0108338	0.0851462	0.195579	0.794785	0.0997501
negative	492	Oxoglutaric acid	MPID000102	d104hFic_WT	-0.243959	-0.199912	0.0422708	0.187845	0.197306	0.798142	0.0979199
negative	483	Inosine triphosphate	MPID000102	d104hFic_WT	-0.372552	1.63002	0.26087	1.06414	0.198222	0.79955	0.0971544
negative	561	Adenosine triphosphate OR dGTP	MPID000102	d104hFic_WT	-0.509822	1.30824	0.11593	0.927764	0.198744	0.800361	0.0967138
negative	430	(R)-3-Hydroxyisobutyric acid OR 3-Hydroxybutyric acid OR (S)-3-Hydroxybutyric acid	MPID000102	d104hFic_WT	0.0002	-0.15577	0.0260479	0.142221	0.201103	0.803767	0.0948699
positive	96	dCMP	MPID000102	d104hFic_WT	0.0282838	0.194536	0.0716364	0.0962223	0.201514	0.804592	0.0944243
negative	741	gamma-Glutamylleucine	MPID000102	d104hFic_WT	-0.0303835	-0.252522	-0.0388897	0.16766	0.202594	0.806526	0.0933815
positive	143	N8-Acetylspermidine	MPID000102	d104hFic_WT	0.0475057	0.134536	0.0149399	0.0940588	0.203551	0.807962	0.092609
negative	464	Deoxyadenosine OR 5'-Deoxyadenosine	MPID000102	d104hFic_WT	-0.0189889	-0.26238	-0.096141	0.131247	0.205295	0.810485	0.091255
positive	376	Dihydrobiopterin	MPID000102	d104hFic_WT	0.0522631	-0.0940132	0.00793373	0.0808736	0.207463	0.813507	0.0896386
negative	677	Nicotinic acid	MPID000102	d104hFic_WT	-0.0357133	-0.121364	-0.0135364	0.0859507	0.209651	0.81729	0.0876238
negative	684	3-Methylthiopropionic acid	MPID000102	d104hFic_WT	-0.267857	-0.375206	-0.0711595	0.243171	0.211175	0.819325	0.0865437
positive	409	Phenylacetylglycine OR p-Hydroxyphenylacetic acid	MPID000102	d104hFic_WT	-0.16065	-0.0933083	0.0264927	0.0962163	0.213087	0.822263	0.0849894
negative	908	D-Xylose OR D-Xylulose	MPID000102	d104hFic_WT	0.202981	0.3787	0.00220549	0.302645	0.213494	0.823119	0.0845375
positive	221	Anserine OR Homocarnosine	MPID000102	d104hFic_WT	-0.00164192	-0.112919	-0.0234788	0.0722075	0.215472	0.826041	0.0829985
positive	179	Luteolin	MPID000102	d104hFic_WT	2.0355	1.89698	-0.176315	1.67388	0.215487	0.826067	0.0829846
positive	116	Nicotinic acid	MPID000102	d104hFic_WT	-0.11054	-0.162808	-0.0503075	0.0910097	0.216407	0.82733	0.0823212
negative	495	Orotidylic acid	MPID000102	d104hFic_WT	-0.171816	0.405286	0.164559	0.195024	0.217075	0.827967	0.081987
negative	964	Porphobilinogen OR L-Kynurenine	MPID000102	d104hFic_WT	0.160482	0.169617	0.0262883	0.116201	0.217406	0.828613	0.0816485
positive	204	Lysylproline	MPID000102	d104hFic_WT	-0.0545102	0.148169	0.0768369	0.0578477	0.21754	0.828844	0.0815273
positive	332	L-3-Cyanoalanine OR L-Asparagine OR Dihydrouracil OR Ureidopropionic acid	MPID000102	d104hFic_WT	-0.0481753	-0.0950204	0.00366443	0.0804517	0.21996	0.832596	0.0795655
negative	619	Uridine diphosphate glucuronic acid	MPID000102	d104hFic_WT	-0.10516	0.584625	0.184474	0.329179	0.224135	0.838478	0.0765082
positive	284	L-Tyrosine	MPID000102	d104hFic_WT	0.0096618	-0.182809	-0.0539543	0.10605	0.224354	0.838677	0.0764054
negative	460	Cytidine triphosphate	MPID000102	d104hFic_WT	-1.0992	1.12523	0.0746834	0.868854	0.22662	0.841595	0.0748971
negative	579	Glucaric acid OR Isocitric acid OR Dehydroascorbic acid OR Diketogulonic acid OR Galactaric acid OR Citric acid	MPID000102	d104hFic_WT	0.056428	0.271034	0.0853783	0.153715	0.227127	0.842337	0.0745144
negative	871	Leucyl-Glycine OR Isoleucyl-Glycine OR Glycylleucine	MPID000102	d104hFic_WT	-0.0800518	-0.109415	0.01113	0.100496	0.230336	0.846227	0.0725133
positive	150	Xanthine	MPID000102	d104hFic_WT	-0.218387	-0.436754	-0.0330833	0.338461	0.233	0.850335	0.0704101
negative	663	Pyridoxine 5'-phosphate	MPID000102	d104hFic_WT	0.0289905	0.173725	0.0474717	0.106158	0.234325	0.851962	0.0695796
positive	6	(alpha-D-mannosyl)7-beta-D-mannosyl-diacetylchitobiosyl-L-asparagine, isoform A (protein) OR L-Alanine OR beta-Alanine OR Sarcosine	MPID000102	d104hFic_WT	-0.283104	-0.114255	0.0485363	0.136891	0.234357	0.851999	0.069561
negative	763	Phosphodimethylethanolamine	MPID000102	d104hFic_WT	0.154941	0.180755	0.0054809	0.147458	0.234583	0.852294	0.0694103
positive	101	Glucosamine 6-phosphate	MPID000102	d104hFic_WT	-0.0928531	0.255198	0.085963	0.14242	0.234722	0.85239	0.0693617
positive	260	Cyclic AMP	MPID000102	d104hFic_WT	-0.0212173	-0.125473	-0.0405744	0.0716785	0.236241	0.853842	0.0686222
positive	50	Hexanoylglycine	MPID000102	d104hFic_WT	0.0514495	0.144032	0.0297892	0.0968573	0.238202	0.856518	0.0672634
negative	783	Butyryl-CoA	MPID000102	d104hFic_WT	-0.410362	0.872405	0.311928	0.476131	0.239136	0.85728	0.0668774
negative	455	Cyclic AMP	MPID000102	d104hFic_WT	-0.0274896	-0.151155	-0.0360799	0.0977301	0.239003	0.85728	0.0668774
positive	227	3'-carboxy-alpha-chromanol	MPID000102	d104hFic_WT	0.0268515	-0.0800896	-0.0136229	0.0565737	0.240047	0.858703	0.066157
positive	361	Sucrose OR Cellobiose	MPID000102	d104hFic_WT	-0.200211	-0.202224	0.003047	0.174996	0.240797	0.859686	0.0656601
positive	98	Coumarin	MPID000102	d104hFic_WT	0.218903	0.0724622	-0.0187087	0.0777741	0.241096	0.859973	0.0655152
positive	418	Tetrahydrobiopterin	MPID000102	d104hFic_WT	-0.024708	-0.15692	0.0115417	0.143928	0.241817	0.861036	0.0649785
negative	793	3-Hydroxy-3-methylglutaryl-CoA	MPID000102	d104hFic_WT	-0.550626	1.30687	0.381066	0.791286	0.241999	0.861144	0.0649244
negative	485	D-Aspartic acid OR L-Aspartic acid	MPID000102	d104hFic_WT	-0.0401515	-0.115339	-0.00692191	0.0930067	0.24374	0.863461	0.0637575
positive	406	Phenylacetic acid OR Phenyl acetate OR 5-Hydroxytryptophol	MPID000102	d104hFic_WT	0.417533	0.341071	-0.00134749	0.295391	0.246373	0.867102	0.0619296
negative	443	Deoxyuridine OR Oxoglutaric acid	MPID000102	d104hFic_WT	-0.00610104	-0.179075	-0.0189375	0.138305	0.246924	0.867863	0.0615489
negative	886	Aminoacetone	MPID000102	d104hFic_WT	-0.0279712	-0.0980606	-0.0192595	0.0682824	0.248481	0.869624	0.0606685
positive	410	2-Methylhippuric acid OR Phenylacetylglycine OR ortho-Hydroxyphenylacetic acid OR Mandelic acid	MPID000102	d104hFic_WT	-0.034346	0.0883747	0.0235189	0.0562656	0.249044	0.870031	0.0604653
negative	560	Adenylsuccinic acid	MPID000102	d104hFic_WT	-0.194864	0.752508	0.247742	0.439384	0.250637	0.87191	0.0595283
negative	845	7-Methylguanine	MPID000102	d104hFic_WT	0.776721	0.436206	-0.0578384	0.430666	0.251315	0.872829	0.0590709
negative	522	Vanillylmandelic acid	MPID000102	d104hFic_WT	-0.0446682	-0.125088	-0.0182203	0.0934235	0.252661	0.873761	0.0586076
negative	462	Isocitric acid OR Citric acid OR Dehydroascorbic acid OR Diketogulonic acid	MPID000102	d104hFic_WT	-0.121201	0.378427	0.1019	0.241853	0.252884	0.873903	0.0585367
positive	63	Citicoline	MPID000102	d104hFic_WT	-0.0086367	0.0843075	0.00728443	0.0676633	0.254983	0.876222	0.057386
negative	534	Desaminotyrosine OR 3-(3-Hydroxyphenyl)propanoic acid	MPID000102	d104hFic_WT	-0.0179193	-0.122638	-0.00857707	0.100277	0.255348	0.876611	0.0571932
negative	933	Propionylglycine OR D-Tagatose OR Glyceraldehyde OR myo-Inositol OR N-Acetyl-L-alanine OR L-Lactic acid OR N-Acetylmannosamine	MPID000102	d104hFic_WT	-0.0932409	-0.13302	0.00339368	0.120126	0.256129	0.877727	0.0566406
negative	861	6-Keto-prostaglandin F1a OR Thromboxane B2	MPID000102	d104hFic_WT	0.394583	0.236656	-0.00610583	0.214272	0.257232	0.878632	0.0561928
negative	535	2-Methylcitric acid	MPID000102	d104hFic_WT	0.0100157	0.450564	0.173648	0.244491	0.257373	0.878728	0.0561455
positive	255	Glucosamine	MPID000102	d104hFic_WT	0.0911373	0.194613	0.00606727	0.166547	0.257599	0.879099	0.0559622
negative	945	Hydroxyacetone OR D-Lactaldehyde	MPID000102	d104hFic_WT	-0.127226	-0.254284	-0.0656873	0.166941	0.258595	0.880244	0.0553971
negative	804	D-Galactose OR N-Acetyl-D-glucosamine OR Aldehydo-N-acetyl-D-glucosamine OR N-Acetylmannosamine OR N-Acetylgalactosamine	MPID000102	d104hFic_WT	0.0555072	-0.153822	-0.0225363	0.116209	0.258588	0.880244	0.0553971
positive	20	Uric acid	MPID000102	d104hFic_WT	-0.0283874	-0.0865186	-0.00649157	0.0712848	0.261591	0.883741	0.0536748
positive	93	Cytidine 5'-monophosphate-N-acetylneuraminic acid	MPID000102	d104hFic_WT	-0.0851045	0.319893	0.0823479	0.211645	0.261703	0.883895	0.0535995
negative	617	Deoxyadenosine monophosphate	MPID000102	d104hFic_WT	0.156478	0.059932	-0.0354793	0.085423	0.264025	0.886238	0.0524496
negative	926	Ethanolamine	MPID000102	d104hFic_WT	-0.160684	-0.171891	0.0154762	0.168858	0.267167	0.888952	0.0511216
positive	194	Hydroxypyruvic acid	MPID000102	d104hFic_WT	-0.0689236	-0.139056	-0.0169952	0.110111	0.267632	0.889383	0.0509111
positive	125	Xanthylic acid	MPID000102	d104hFic_WT	0.0136975	0.350394	0.14552	0.186063	0.270852	0.892556	0.0493646
positive	168	Metanephrine	MPID000102	d104hFic_WT	-0.0428644	-0.0978616	-0.0114452	0.0788871	0.273322	0.89466	0.0483421
positive	43	Dodecanedioic acid	MPID000102	d104hFic_WT	0.213698	0.142837	-0.00229182	0.132556	0.273581	0.894875	0.0482376
negative	952	Indole	MPID000102	d104hFic_WT	0.60625	0.0908944	-0.127626	0.200754	0.276374	0.898016	0.0467159
negative	847	Biliverdin	MPID000102	d104hFic_WT	0.481449	1.11613	-0.15265	1.16621	0.276614	0.898372	0.0465436
positive	249	Homocitrulline	MPID000102	d104hFic_WT	-0.378425	-0.237919	0.0268467	0.244552	0.278962	0.900741	0.0453999
negative	860	Cortisone	MPID000102	d104hFic_WT	0.124851	-0.181382	-0.0400452	0.131312	0.281774	0.903075	0.0442764
positive	15	Sphinganine	MPID000102	d104hFic_WT	-6.26153	1.27793	-0.125399	1.31538	0.286033	0.90683	0.0424743
negative	562	Arabinonic acid	MPID000102	d104hFic_WT	0.16051	0.0894864	-0.00594189	0.0898571	0.288235	0.909359	0.0412646
negative	484	L-Lactic acid OR 6-DEOXY-L-GALACTONIC ACID	MPID000102	d104hFic_WT	0.00725389	-0.149849	-0.0307908	0.112306	0.289089	0.909841	0.0410344
negative	947	Hydroxyacetone OR D-Lactaldehyde	MPID000102	d104hFic_WT	-0.133605	-0.163309	-0.025316	0.130857	0.291638	0.912179	0.0399198
positive	130	Caffeine OR Uracil	MPID000102	d104hFic_WT	0.00847979	-0.083605	-0.0213309	0.059982	0.299171	0.918632	0.0368586
negative	788	Diadenosine tetraphosphate	MPID000102	d104hFic_WT	-0.168456	0.831732	0.325083	0.491132	0.302263	0.921407	0.0355487
negative	819	Deoxycytidine	MPID000102	d104hFic_WT	-0.177228	-0.12616	0.0254449	0.147229	0.303143	0.92232	0.0351185
negative	695	Acetylcysteine	MPID000102	d104hFic_WT	-0.106281	-0.656991	-0.03534	0.605954	0.304937	0.923807	0.0344186
positive	47	Homocitrulline	MPID000102	d104hFic_WT	-0.00569232	0.0859491	0.0171208	0.0671153	0.305116	0.923993	0.0343315
negative	545	HMDB0000472	MPID000102	d104hFic_WT	0.421584	0.187408	0.0190561	0.164186	0.305189	0.924023	0.0343173
positive	357	Agmatine	MPID000102	d104hFic_WT	0.0258947	0.128584	0.0205219	0.105478	0.305602	0.924407	0.0341368
negative	633	Butyryl-CoA	MPID000102	d104hFic_WT	-0.386781	0.783735	0.307072	0.465802	0.306158	0.92466	0.0340181
negative	841	Pterin	MPID000102	d104hFic_WT	0.179383	0.0704725	-0.0127324	0.0815794	0.307763	0.926143	0.0333221
positive	9	Nicotinamide riboside	MPID000102	d104hFic_WT	-0.0856691	-0.108203	-0.0251465	0.0815041	0.30818	0.926479	0.0331642
negative	897	Cysteamine	MPID000102	d104hFic_WT	0.0418947	-0.126847	-0.0331735	0.0923446	0.310398	0.928417	0.0322569
negative	644	Cytidine 5'-monophosphate-N-acetylneuraminic acid	MPID000102	d104hFic_WT	0.00275541	0.0719502	-0.00845616	0.0793185	0.310719	0.928802	0.0320768
negative	842	Xanthurenic acid	MPID000102	d104hFic_WT	0.603958	0.217865	-0.0492079	0.263717	0.311192	0.929322	0.0318339
negative	848	N-Formyl-L-methionine	MPID000102	d104hFic_WT	-0.376525	-0.344163	-0.0706076	0.270591	0.312037	0.930214	0.0314172
positive	248	D-Glutamine OR L-Glutamine	MPID000102	d104hFic_WT	0.0654299	0.188659	0.0100004	0.176885	0.312482	0.930528	0.0312703
negative	648	Diadenosine tetraphosphate	MPID000102	d104hFic_WT	-0.204366	0.608947	0.222768	0.383241	0.313614	0.931506	0.0308144
positive	131	9,13-cis-Retinoic acid OR all-trans-Retinoic acid OR 9-cis-Retinoic acid	MPID000102	d104hFic_WT	0.132	-0.457252	-0.0155857	0.43828	0.313585	0.931506	0.0308144
negative	754	Valylglycine OR Glycylvaline OR N2-Acetylornithine	MPID000102	d104hFic_WT	-0.115364	-0.141201	-0.0049725	0.135755	0.315626	0.933332	0.0299637
negative	524	Uridine 5'-diphosphate	MPID000102	d104hFic_WT	-0.232282	0.513865	0.181352	0.331538	0.315889	0.933368	0.0299471
negative	491	Oleic acid	MPID000102	d104hFic_WT	0.0176604	-0.842921	-0.148111	0.694444	0.317056	0.934393	0.0294705
negative	751	Maltoheptaose	MPID000102	d104hFic_WT	-0.0209819	0.167433	0.0364541	0.131081	0.317688	0.934828	0.0292682
negative	955	Ureidoisobutyric acid OR L-Serine OR D-Glutamine	MPID000102	d104hFic_WT	0.308351	0.376696	-0.0532988	0.431063	0.318511	0.935591	0.028914
positive	159	DL-Glutamate OR L-Glutamic acid OR D-Glutamic acid OR Pyroglutamic acid	MPID000102	d104hFic_WT	-0.212665	-0.192077	-0.0208855	0.173287	0.323198	0.938607	0.027516
positive	311	Creatine OR Beta-Guanidinopropionic acid	MPID000102	d104hFic_WT	-0.0544081	-0.0548562	-0.00111472	0.0544231	0.32341	0.938782	0.0274353
negative	521	Uridine diphosphate-N-acetylglucosamine OR Uridine diphosphate-N-acetylgalactosamine	MPID000102	d104hFic_WT	0.00749285	0.102202	0.0230788	0.0801542	0.323576	0.938879	0.0273906
negative	575	Succinylacetone	MPID000102	d104hFic_WT	-0.15472	-0.310853	-0.00336551	0.314203	0.327765	0.942445	0.025744
negative	863	Pantetheine	MPID000102	d104hFic_WT	-0.0396894	-0.973016	-0.156234	0.835413	0.328224	0.942721	0.025617
negative	647	Allantoin	MPID000102	d104hFic_WT	0.486128	0.510041	-0.0110191	0.534103	0.329273	0.943516	0.0252506
positive	265	N-Acetylneuraminic acid	MPID000102	d104hFic_WT	0.029322	0.0703936	0.00421352	0.0680839	0.331032	0.944685	0.0247131
positive	256	Thyroxine	MPID000102	d104hFic_WT	2.87747	0.756579	-0.0662889	0.846945	0.331263	0.944878	0.0246242
negative	838	Isovalerylglycine OR 2-Methylbutyrylglycine	MPID000102	d104hFic_WT	0.575511	0.472491	-0.0200989	0.507782	0.332005	0.945349	0.0244076
negative	610	L-Valine	MPID000102	d104hFic_WT	0.156717	0.108884	-0.000682	0.113018	0.332317	0.945554	0.0243136
positive	69	Xanthurenic acid	MPID000102	d104hFic_WT	0.135117	0.00670091	-0.0617006	0.0709041	0.334692	0.946945	0.0236752
negative	721	D-Alanyl-D-alanine OR L-Homoserine	MPID000102	d104hFic_WT	-0.0158565	-0.139405	-0.0297723	0.113674	0.334821	0.947016	0.0236429
positive	85	S-Lactoylglutathione	MPID000102	d104hFic_WT	-0.0783187	0.174072	0.0515261	0.127299	0.335716	0.947725	0.0233176
negative	569	Cholic acid	MPID000102	d104hFic_WT	0.402486	0.0920279	-0.0506288	0.148542	0.336864	0.948789	0.0228303
negative	667	Deoxyribose 1-phosphate	MPID000102	d104hFic_WT	0.0370409	0.0926542	-0.0033745	0.100022	0.337018	0.948924	0.0227685
negative	459	Dopamine OR Indole	MPID000102	d104hFic_WT	-0.175405	-0.242177	0.0156832	0.270297	0.340089	0.950027	0.022264
negative	711	Thromboxane B2 OR 6-Keto-prostaglandin F1a OR Prostaglandin E2 OR Prostaglandin I2 OR Prostaglandin A2 OR Prostaglandin J2	MPID000102	d104hFic_WT	-0.0307464	-0.105803	-0.00817579	0.102346	0.34014	0.950027	0.022264
positive	78	Deoxyadenosine monophosphate	MPID000102	d104hFic_WT	0.0960785	0.0469537	-0.0179367	0.0680536	0.340327	0.950058	0.0222497
negative	518	Uridine diphosphate glucose OR Uridine diphosphategalactose	MPID000102	d104hFic_WT	-0.0182435	0.198901	0.0748109	0.130326	0.34102	0.950266	0.0221548
positive	319	Cytidine monophosphate	MPID000102	d104hFic_WT	-0.0261027	0.100181	0.0280666	0.0761727	0.343777	0.95344	0.0207065
negative	607	Pelargonic acid	MPID000102	d104hFic_WT	-0.0273238	-0.17542	-0.0584894	0.123569	0.344005	0.953744	0.0205683
negative	892	Butyric acid	MPID000102	d104hFic_WT	-0.254407	-0.28741	-0.00915114	0.29471	0.34508	0.954528	0.0202111
positive	336	L-Dopa	MPID000102	d104hFic_WT	0.14513	0.207566	0.00826534	0.211304	0.345582	0.954528	0.0202111
positive	83	Arachidonic acid	MPID000102	d104hFic_WT	1.12669	-0.687176	-0.038126	0.689813	0.346753	0.95496	0.0200148
negative	940	Homogentisic acid	MPID000102	d104hFic_WT	-0.117854	-0.186605	-0.0305802	0.167526	0.351677	0.958537	0.0183912
positive	245	Ornithine	MPID000102	d104hFic_WT	0.23236	0.297354	0.0469348	0.268981	0.351858	0.958692	0.0183209
positive	203	Leucylleucine	MPID000102	d104hFic_WT	-0.148035	0.179493	0.069866	0.118375	0.354397	0.9607	0.0174121
positive	327	Guanosine	MPID000102	d104hFic_WT	0.0343939	-0.158012	-0.0550652	0.111271	0.354868	0.96089	0.0173263
positive	110	Guanosine monophosphate	MPID000102	d104hFic_WT	-0.0643512	0.216973	0.0701789	0.158718	0.355034	0.961071	0.0172443
negative	792	Dephospho-CoA	MPID000102	d104hFic_WT	-0.219699	-0.426602	-0.0464385	0.413689	0.358117	0.962798	0.0164647
negative	773	Nicotinate adenine dinucleotide phosphate	MPID000102	d104hFic_WT	-0.212726	0.916069	0.340811	0.6267	0.358663	0.962944	0.0163989
negative	808	S-Adenosylhomocysteine	MPID000102	d104hFic_WT	-0.074494	-0.297988	-0.136852	0.176099	0.360177	0.963724	0.0160472
negative	767	3-O-Methyl-a-methyldopa OR 3,4-Dihydroxyphenylglycol OR Phenylacetylglycine	MPID000102	d104hFic_WT	-0.00864328	-0.089961	0.000579	0.0990923	0.360879	0.964006	0.0159201
positive	295	1,3-Diaminopropane	MPID000102	d104hFic_WT	0.06836	0.350284	0.0760398	0.300709	0.361773	0.964526	0.0156859
negative	968	Ursodeoxycholic acid	MPID000102	d104hFic_WT	-0.170985	0.315142	0.00990017	0.334715	0.361797	0.964526	0.0156859
positive	234	3-Mercaptopyruvic acid	MPID000102	d104hFic_WT	-0.188604	0.369414	-0.00970762	0.416493	0.362679	0.965008	0.015469
negative	474	DL-Glutamate OR D-Glutamic acid OR N-Acetylserine OR Pyroglutamic acid OR Glyceric acid OR L-Glutamic acid	MPID000102	d104hFic_WT	0.000935	-0.0991565	-0.00502009	0.104417	0.367299	0.968081	0.0140883
negative	692	all-trans-Retinoic acid OR 9,13-cis-Retinoic acid OR 9-cis-Retinoic acid	MPID000102	d104hFic_WT	0.233119	-0.775939	0.134605	1.0109	0.367732	0.968153	0.0140558
negative	494	NADP	MPID000102	d104hFic_WT	-0.230903	0.547372	0.180379	0.407766	0.368115	0.968412	0.01394
positive	132	5-Hydroxytryptophol OR Phenylacetic acid	MPID000102	d104hFic_WT	0.164229	0.226432	0.0308556	0.217355	0.368226	0.968412	0.01394
negative	591	Prolylglycine OR L-Lactic acid OR N-Acetyl-L-alanine OR cis-4-Hydroxy-D-proline OR Glycylproline OR D-Lactic acid OR 5-Aminolevulinic acid	MPID000102	d104hFic_WT	0.126848	0.0697506	-0.00623448	0.0844537	0.368266	0.968464	0.0139164
negative	827	Pantothenic acid	MPID000102	d104hFic_WT	-0.0184825	-0.101944	-0.00270731	0.110364	0.368558	0.968631	0.0138416
positive	3	(-)-Limonene OR Polylimonene	MPID000102	d104hFic_WT	-0.0441274	-0.0507961	-0.00738406	0.048416	0.369908	0.968907	0.0137178
negative	463	Cytidine monophosphate	MPID000102	d104hFic_WT	0.0102365	0.114231	0.0365905	0.0867189	0.370617	0.969348	0.0135201
negative	642	5'-Methylthioadenosine	MPID000102	d104hFic_WT	0.333723	0.10563	-0.0950056	0.224637	0.371774	0.969924	0.0132621
positive	293	Salsolinol	MPID000102	d104hFic_WT	-0.0314652	0.100599	0.041266	0.0664434	0.371868	0.969924	0.0132621
positive	113	Citicoline	MPID000102	d104hFic_WT	-0.0136496	0.0748169	0.00603236	0.0772911	0.373497	0.971058	0.0127546
negative	597	Isoleucyl-Glycine OR Glycylleucine OR Leucyl-Glycine	MPID000102	d104hFic_WT	-0.0455473	-0.0975469	-0.0159663	0.091908	0.374738	0.971948	0.0123569
negative	627	N-Formyl-L-methionine	MPID000102	d104hFic_WT	-0.0979399	-0.123173	-0.0250972	0.110634	0.375353	0.972081	0.0122977
negative	640	Guanosine diphosphate mannose	MPID000102	d104hFic_WT	-0.0603602	0.253103	0.0800668	0.19584	0.376932	0.973265	0.0117688
negative	618	L-Tryptophan OR (Â±)-Tryptophan	MPID000102	d104hFic_WT	0.0337044	-0.0965076	-0.0102611	0.0977821	0.377762	0.973335	0.0117378
negative	590	Hippuric acid	MPID000102	d104hFic_WT	-0.0250859	-0.0899779	-0.015018	0.0849611	0.377622	0.973335	0.0117378
negative	643	Malonyl-CoA	MPID000102	d104hFic_WT	-0.641563	1.35181	0.511677	0.955972	0.379496	0.973837	0.0115139
negative	657	dTDP	MPID000102	d104hFic_WT	-0.182987	0.228854	0.0741574	0.175878	0.379095	0.973837	0.0115139
negative	525	Xanthosine	MPID000102	d104hFic_WT	0.0179552	-0.0843361	-0.0215718	0.071341	0.378979	0.973837	0.0115139
negative	493	Pantothenic acid	MPID000102	d104hFic_WT	-0.0336617	-0.0709906	0.00980202	0.0919028	0.379342	0.973837	0.0115139
negative	602	Pterin	MPID000102	d104hFic_WT	0.0236147	-0.0869771	-0.0117506	0.0857567	0.380374	0.974488	0.0112236
negative	465	Sorbitol OR Galactitol OR Methylglutaric acid	MPID000102	d104hFic_WT	-0.0323739	-0.104169	-0.0287647	0.08618	0.381596	0.975197	0.0109078
positive	333	L-Isoleucine OR L-Alloisoleucine	MPID000102	d104hFic_WT	0.0555628	0.0676903	-0.00165175	0.0793363	0.382103	0.975293	0.0108647
negative	896	Coenzyme A	MPID000102	d104hFic_WT	-0.490465	1.08521	0.265019	0.942301	0.384076	0.976216	0.0104541
negative	425	2-Hydroxybutyric acid OR (S)-3-Hydroxybutyric acid OR 3-Hydroxybutyric acid OR (S)-3-Hydroxyisobutyric acid	MPID000102	d104hFic_WT	0.130521	0.10648	-0.012752	0.137041	0.384276	0.976303	0.0104152
negative	694	Benzoic acid	MPID000102	d104hFic_WT	-0.0743734	-0.172013	-0.0307874	0.163369	0.387337	0.977543	0.00986406
positive	364	D-Lactic acid OR 5-Aminolevulinic acid OR Glycylproline OR Hydroxypropionic acid OR L-Lactic acid OR N-Acetyl-L-alanine OR Prolylglycine OR 4-Hydroxyproline	MPID000102	d104hFic_WT	-0.0562636	-0.0676636	-0.00641737	0.0709368	0.387922	0.977796	0.00975157
positive	317	Glycerophosphocholine	MPID000102	d104hFic_WT	-0.0250465	0.0890255	0.0374638	0.0600118	0.390234	0.978344	0.00950862
negative	435	4-Hydroxynonenal	MPID000102	d104hFic_WT	-0.0456418	-0.0984131	-0.00986772	0.10307	0.390298	0.978423	0.00947323
positive	95	N1-Acetylspermine	MPID000102	d104hFic_WT	0.104947	0.537336	0.191091	0.403165	0.390443	0.97857	0.00940803
negative	961	4-Hydroxyphenylacetaldehyde	MPID000102	d104hFic_WT	-0.00509878	-0.204076	-0.00422383	0.23294	0.390916	0.978894	0.00926455
negative	725	4-Hydroxyphenylacetaldehyde	MPID000102	d104hFic_WT	-0.00509878	-0.189479	-0.0243193	0.193642	0.393708	0.980242	0.00866651
negative	674	(S)-Lipoic acid OR (R)-Lipoic acid	MPID000102	d104hFic_WT	0.0723923	-0.112442	-0.0242348	0.10336	0.393442	0.980242	0.00866651
positive	139	L-Proline OR Hydroxyacetone	MPID000102	d104hFic_WT	0.00675719	0.0675662	0.00971108	0.067836	0.393732	0.980242	0.00866651
positive	12	Thyroxine	MPID000102	d104hFic_WT	3.01675	0.683225	-0.0835812	0.909389	0.399111	0.98256	0.00764083
negative	601	Orotidine	MPID000102	d104hFic_WT	-0.00389639	-0.0867285	-0.0199201	0.0793862	0.400034	0.98262	0.00761447
positive	104	Pyridoxine 5'-phosphate	MPID000102	d104hFic_WT	-0.0203696	0.116878	0.0367395	0.0957489	0.402611	0.98377	0.00710657
positive	263	Oleic acid	MPID000102	d104hFic_WT	1.11289	-0.570414	-0.0254551	0.652916	0.403913	0.983974	0.00701632
negative	710	Cortisone	MPID000102	d104hFic_WT	0.119294	-0.162308	-0.060435	0.123423	0.409149	0.986212	0.00602951
positive	416	Senecioic acid	MPID000102	d104hFic_WT	0.0584211	0.148876	0.0162755	0.160566	0.408902	0.986212	0.00602951
positive	334	1-Methylnicotinamide	MPID000102	d104hFic_WT	-0.0140506	-0.12745	-0.073405	0.0657198	0.410872	0.986509	0.00589885
positive	86	Tetradecanoylcarnitine	MPID000102	d104hFic_WT	0.566226	-0.794484	-0.0429043	0.915612	0.411732	0.986652	0.00583591
positive	238	Biocytin	MPID000102	d104hFic_WT	-0.0731408	-0.0687626	-0.000239	0.083667	0.412783	0.98721	0.00559057
positive	396	L-Cystine	MPID000102	d104hFic_WT	-0.0389716	0.41595	0.0968157	0.392126	0.415726	0.988787	0.00489709
negative	780	Pseudouridine OR 4-Hydroxy-2-oxoglutaric acid	MPID000102	d104hFic_WT	-0.495794	-0.459967	-0.00833849	0.555233	0.415986	0.988843	0.00487253
negative	532	3-Hydroxymethylglutaric acid	MPID000102	d104hFic_WT	0.0129455	-0.0909716	-0.0148619	0.0936113	0.416196	0.988859	0.00486584
negative	547	Aspartylglycosamine	MPID000102	d104hFic_WT	-0.0399582	-0.0705993	-0.00447485	0.0814656	0.416973	0.989335	0.00465658
positive	241	N-Methylhistamine OR 1-Methylhistamine OR 3-Methylhistamine	MPID000102	d104hFic_WT	0.0414346	0.0484719	0.00249486	0.0567122	0.417533	0.989461	0.0046013
positive	153	Dihomo-gamma-linolenic acid	MPID000102	d104hFic_WT	0.862499	-0.88827	-0.054715	1.03064	0.418645	0.989751	0.00447415
positive	207	L-Targinine	MPID000102	d104hFic_WT	0.0498916	0.0702404	0.00380392	0.0821781	0.418834	0.989751	0.00447415
negative	942	Hydroxyphenyllactic acid OR Homovanillic acid	MPID000102	d104hFic_WT	0.081396	-0.106174	-0.000653	0.13061	0.419144	0.989951	0.00438619
negative	625	Adenosine phosphosulfate	MPID000102	d104hFic_WT	-0.183841	-0.398579	0.0358692	0.538851	0.420099	0.990603	0.00410027
negative	924	Dihydroxyacetone	MPID000102	d104hFic_WT	-0.0450449	-0.288717	-0.0896219	0.247143	0.42048	0.990844	0.00399467
positive	423	3,4-Dihydroxyphenylglycol OR ortho-Hydroxyphenylacetic acid OR p-Hydroxyphenylacetic acid OR 3,4-Dihydroxyphenylacetaldehyde OR 4-Hydroxyphenyl acetate	MPID000102	d104hFic_WT	-0.0759943	0.275534	0.0662786	0.260382	0.421599	0.991257	0.00381356
negative	675	Prostaglandin F2b OR Prostaglandin B1	MPID000102	d104hFic_WT	-0.0198506	-0.0977448	-0.0199062	0.0968887	0.421754	0.991279	0.003804
negative	649	Prostaglandin E2 OR Prostaglandin A2	MPID000102	d104hFic_WT	-0.0340661	-0.124697	-0.0348927	0.111978	0.422564	0.991281	0.00380337
positive	24	Urocanic acid OR Trans-urocanate	MPID000102	d104hFic_WT	-0.0325974	-0.0458024	-0.00311756	0.0531847	0.422219	0.991281	0.00380337
negative	641	3-Hydroxybutyryl-CoA	MPID000102	d104hFic_WT	-0.166057	0.655247	0.265008	0.489029	0.424878	0.991556	0.00368283
positive	422	beta-Glycerophosphoric acid OR DL-Glutamate	MPID000102	d104hFic_WT	0.0556127	-0.1076	-0.00606543	0.127418	0.42553	0.991556	0.00368283
positive	404	Perillyl alcohol OR Carveol	MPID000102	d104hFic_WT	0.0514235	0.0732395	0.000468	0.0913489	0.425667	0.991556	0.00368283
negative	447	Iodotyrosine	MPID000102	d104hFic_WT	0.19298	0.0419575	-0.0207282	0.0783322	0.423563	0.991556	0.00368283
negative	452	Adenosine	MPID000102	d104hFic_WT	-0.108189	-0.376345	-0.129966	0.309922	0.426632	0.99195	0.00351012
negative	878	PE(6:0/6:0) (Avanti)	MPID000102	d104hFic_WT	0.0262744	-0.0953857	-0.0014912	0.118086	0.426535	0.99195	0.00351012
positive	305	Adenine	MPID000102	d104hFic_WT	0.0760568	-0.186603	-0.0905947	0.121533	0.42954	0.992373	0.00332514
negative	786	3-Hydroxybutyryl-CoA	MPID000102	d104hFic_WT	-0.195119	0.649724	0.2887	0.458526	0.431072	0.993044	0.00303135
negative	854	NADH	MPID000102	d104hFic_WT	-0.77647	-0.708974	-0.0720931	0.809574	0.431465	0.993186	0.00296935
positive	387	Guanine	MPID000102	d104hFic_WT	-0.258867	0.49024	0.0334934	0.581012	0.431795	0.993313	0.00291371
negative	530	Estriol OR 2-Hydroxyestradiol	MPID000102	d104hFic_WT	0.710036	0.0901508	-0.10851	0.254505	0.43505	0.993433	0.00286124
positive	186	gamma-Glutamylleucine	MPID000102	d104hFic_WT	-0.0311834	0.0447523	0.00552032	0.0503325	0.435711	0.993433	0.00286124
negative	687	3-Methoxyanthranilate OR Pyridoxal	MPID000102	d104hFic_WT	-0.0266153	-0.117047	-0.0338105	0.10697	0.436491	0.993543	0.00281319
negative	803	Guanosine	MPID000102	d104hFic_WT	0.0820573	-0.0984038	-0.0228139	0.0971684	0.436612	0.993543	0.00281319
positive	384	Glutathionate(1-)	MPID000102	d104hFic_WT	-0.0950683	-0.0566571	0.092032	0.191319	0.437053	0.993643	0.00276944
negative	517	Uridine triphosphate	MPID000102	d104hFic_WT	-1.23731	0.785242	0.0344307	0.971336	0.439542	0.994163	0.00254259
negative	747	N2-gamma-Glutamylglutamine	MPID000102	d104hFic_WT	-0.100145	-0.109165	-0.0309096	0.101234	0.439515	0.994163	0.00254259
positive	46	L-Thyronine	MPID000102	d104hFic_WT	0.270078	0.0380377	-0.0403599	0.101841	0.441417	0.994794	0.00226672
negative	938	Guanosine triphosphate	MPID000102	d104hFic_WT	-1.47952	0.777197	0.0375787	0.962557	0.442256	0.995228	0.00207735
negative	932	4-Hydroxyproline OR Propionylglycine OR D-Tagatose OR Glyceraldehyde OR N-Acetyl-L-alanine OR L-Lactic acid OR N-Acetylmannosamine OR D-Mannose OR Hydroxypropionic acid OR N-Acetylgalactosamine	MPID000102	d104hFic_WT	-0.0566289	-0.111731	-0.0297516	0.106807	0.442757	0.995312	0.00204065
negative	599	D-Galactose OR Propionylglycine OR D-Tagatose OR Glyceraldehyde OR N-Acetyl-L-alanine OR L-Lactic acid OR N-Acetylmannosamine OR D-Mannose OR Hydroxypropionic acid OR N-Acetylgalactosamine	MPID000102	d104hFic_WT	-0.0566289	-0.111731	-0.0297516	0.106807	0.442757	0.995312	0.00204065
negative	665	Glutaryl-CoA	MPID000102	d104hFic_WT	-0.634134	0.859811	0.379774	0.626555	0.443585	0.995347	0.00202548
positive	308	Bilirubin	MPID000102	d104hFic_WT	-2.18932	0.553858	-0.114689	0.874013	0.444321	0.995347	0.00202548
negative	884	Alpha-Lactose OR D-Maltose	MPID000102	d104hFic_WT	0.0964301	0.103756	0.0108249	0.121456	0.44419	0.995347	0.00202548
negative	450	Adenine	MPID000102	d104hFic_WT	0.0808768	-0.188898	-0.0892809	0.130543	0.445404	0.995571	0.00192771
negative	671	Guanosine monophosphate	MPID000102	d104hFic_WT	-0.01129	0.282598	0.163214	0.156521	0.445618	0.99558	0.00192384
positive	354	Riboflavin	MPID000102	d104hFic_WT	-0.361452	-0.0943	0.0162997	0.145145	0.446063	0.995666	0.00188618
positive	237	Cortisone	MPID000102	d104hFic_WT	0.0550084	0.057056	0.00117596	0.0733412	0.446108	0.995666	0.00188618
negative	501	Quinolinic acid	MPID000102	d104hFic_WT	-0.223551	-0.0383811	0.0899243	0.169241	0.448378	0.996103	0.00169585
negative	867	gamma-Glutamylvaline	MPID000102	d104hFic_WT	0.320625	0.310454	0.0105182	0.397219	0.450195	0.996191	0.0016575
positive	62	Propionylcarnitine	MPID000102	d104hFic_WT	-0.0224365	0.0977588	0.0165816	0.107638	0.450749	0.996191	0.0016575
positive	367	N-Acetylmannosamine OR N-Acetyl-D-glucosamine OR D-Fructose OR D-Mannose OR N-Acetylgalactosamine OR Aldehydo-N-acetyl-D-glucosamine OR D-Tagatose OR D-Galactose	MPID000102	d104hFic_WT	-0.0486831	-0.0816219	-0.0108407	0.0935875	0.449463	0.996191	0.0016575
negative	817	N,N'-diacetylchitobiose	MPID000102	d104hFic_WT	0.00819894	-0.0724413	-0.0264698	0.061097	0.45179	0.996191	0.0016575
positive	155	Ergothioneine	MPID000102	d104hFic_WT	0.12701	-0.263927	-0.0827323	0.241904	0.453835	0.996605	0.0014769
positive	259	Ornithine OR D-Ornithine	MPID000102	d104hFic_WT	-0.202228	-0.163204	0.0130794	0.23695	0.456897	0.997099	0.0012616
positive	176	Tetradecanoylcarnitine	MPID000102	d104hFic_WT	0.601784	-0.771205	-0.0775664	0.936129	0.458715	0.997268	0.00118832
negative	589	4-Hydroxyphenylpyruvic acid	MPID000102	d104hFic_WT	0.0939156	-0.127333	-0.0170469	0.14884	0.458711	0.997268	0.00118832
negative	849	Octanoyl-CoA	MPID000102	d104hFic_WT	-1.05782	1.22596	0.157877	1.44399	0.459497	0.997448	0.00110954
positive	61	Epinephrine OR Normetanephrine	MPID000102	d104hFic_WT	-0.0300742	-0.046764	0.0188681	0.0888601	0.460149	0.997749	0.00097885
negative	603	2-Phospho-D-glyceric acid OR D-Glycerate 3-phosphate OR 3-Phosphoglyceric acid	MPID000102	d104hFic_WT	-0.212468	0.307677	0.10332	0.276772	0.460298	0.997831	0.000943099
negative	927	D-Tagatose 6-phosphate OR Fructose 6-phosphate OR Galactose 1-phosphate OR D-Mannose 1-phosphate OR Fructose 1-phosphate	MPID000102	d104hFic_WT	-0.188012	-0.24148	-0.0444244	0.267841	0.461901	0.997884	0.000920063
positive	181	gamma-Glutamylalanine	MPID000102	d104hFic_WT	-0.00430891	0.0731174	0.0144696	0.0796048	0.461283	0.997884	0.000920063
negative	723	3,5-Diiodo-L-tyrosine	MPID000102	d104hFic_WT	0.131591	0.0216364	-0.0241205	0.0621854	0.461844	0.997884	0.000920063
positive	279	N,N'-diacetylchitobiose OR Sucrose OR Melibiose	MPID000102	d104hFic_WT	-0.0469946	-0.03814	0.0069342	0.0614617	0.463333	0.998088	0.000831204
negative	630	S-Lactoylglutathione	MPID000102	d104hFic_WT	-0.0274895	0.169858	0.0543675	0.158094	0.465076	0.998624	0.000597965
negative	806	Thymidine OR Hydroxykynurenine OR Oxoadipic acid	MPID000102	d104hFic_WT	0.79749	0.532375	0.0139408	0.711697	0.466339	0.998792	0.000524835
negative	623	Lipoamide	MPID000102	d104hFic_WT	-0.0393805	-0.37644	-0.176468	0.2757	0.468252	0.998792	0.000524835
negative	578	Coproporphyrin I	MPID000102	d104hFic_WT	-0.192214	0.567258	0.141	0.589605	0.469707	0.999038	0.000418019
positive	395	Indolepyruvate	MPID000102	d104hFic_WT	-0.152897	0.253411	0.0435301	0.29022	0.469571	0.999038	0.000418019
positive	40	Creatinine	MPID000102	d104hFic_WT	-0.0458052	-0.0288562	0.012039	0.0565136	0.46929	0.999038	0.000418019
positive	348	L-Palmitoylcarnitine	MPID000102	d104hFic_WT	-1.65589	-0.472055	0.318499	1.0969	0.471083	0.99939	0.000264789
negative	791	Glutaryl-CoA	MPID000102	d104hFic_WT	-0.69935	0.899747	0.405061	0.688125	0.472209	0.9995	0.000217099
positive	407	Phenyl acetate	MPID000102	d104hFic_WT	-0.124528	-0.0673203	0.00576619	0.101895	0.473208	0.9995	0.000217099
negative	502	Pyridoxine	MPID000102	d104hFic_WT	0.0174977	-0.0667273	-0.0079861	0.0818732	0.473087	0.9995	0.000217099
positive	310	L-Carnitine	MPID000102	d104hFic_WT	-0.0431368	-0.0390507	0.00294008	0.0586366	0.473918	0.99958	0.000182577
negative	826	Glycocholic acid	MPID000102	d104hFic_WT	0.33102	0.0665887	-0.0231699	0.125395	0.474112	0.999621	0.000164584
negative	700	Oleoylethanolamide	MPID000102	d104hFic_WT	-4.40919	-1.75764	-0.659101	2.06381	0.594527	1	0
negative	774	Bilirubin	MPID000102	d104hFic_WT	-3.96958	-1.4774	-0.786325	1.59277	0.664374	1	0
negative	782	Octanoyl-CoA	MPID000102	d104hFic_WT	-0.685435	1.20018	0.422261	1.21387	0.521614	1	0
negative	632	Octanoyl-CoA	MPID000102	d104hFic_WT	-0.686308	0.966983	0.390699	1.1067	0.602559	1	0
negative	636	Phosphoadenosine phosphosulfate	MPID000102	d104hFic_WT	-0.822535	0.881844	0.398145	0.975121	0.619866	1	0
negative	784	Isovaleryl-CoA	MPID000102	d104hFic_WT	-0.596867	0.794679	0.403464	0.678136	0.564009	1	0
negative	513	Sphinganine	MPID000102	d104hFic_WT	-2.13898	-0.765471	-0.327688	1.87718	0.815596	1	0
negative	454	Bilirubin	MPID000102	d104hFic_WT	-2.75121	-0.665829	-0.571293	1.34578	0.943998	1	0
negative	779	Coproporphyrin I	MPID000102	d104hFic_WT	-0.200981	0.65204	0.205285	0.686537	0.515216	1	0
negative	668	3-Hydroxy-3-methylglutaryl-CoA	MPID000102	d104hFic_WT	-1.11379	0.628497	0.448894	0.86943	0.836341	1	0
positive	128	Cyclic AMP	MPID000102	d104hFic_WT	0.434324	-0.602839	-0.105625	0.808569	0.538601	1	0
negative	634	Isovaleryl-CoA	MPID000102	d104hFic_WT	-0.587421	0.587557	0.306745	0.564593	0.618928	1	0
negative	937	Guanosine diphosphate	MPID000102	d104hFic_WT	-1.01037	0.495478	0.141142	0.652586	0.587149	1	0
negative	504	Urocanic acid OR Trans-urocanate	MPID000102	d104hFic_WT	0.135382	-0.476303	-0.0526507	0.614077	0.490257	1	0
positive	223	Coproporphyrin I	MPID000102	d104hFic_WT	-0.536519	0.466478	0.191075	0.644636	0.669216	1	0
negative	894	CDP	MPID000102	d104hFic_WT	-0.454424	0.452497	0.212334	0.413663	0.561525	1	0
positive	45	Coproporphyrin I	MPID000102	d104hFic_WT	-0.522356	0.429188	0.133251	0.601193	0.622543	1	0
positive	301	L-Palmitoylcarnitine	MPID000102	d104hFic_WT	-1.64036	-0.406295	0.300763	1.02052	0.488411	1	0
positive	114	Alloepipregnanolone	MPID000102	d104hFic_WT	0.428356	-0.386549	-0.192147	0.544713	0.721175	1	0
positive	268	Uridine 5'-monophosphate OR Uridine 3'-monophosphate	MPID000102	d104hFic_WT	0.0067946	0.347707	0.229716	0.174499	0.498935	1	0
positive	329	Estrone	MPID000102	d104hFic_WT	0.335791	-0.345963	-0.185758	0.316735	0.612996	1	0
negative	691	Methylsuccinic acid	MPID000102	d104hFic_WT	-0.0175362	0.322316	0.173169	0.385952	0.69917	1	0
negative	726	3-Sulfopyruvic acid	MPID000102	d104hFic_WT	-0.23905	0.319363	0.089055	0.464218	0.619809	1	0
positive	264	Palmitic acid	MPID000102	d104hFic_WT	0.585781	-0.292351	-0.157819	0.366223	0.713358	1	0
positive	56	Cysteine-S-sulfate	MPID000102	d104hFic_WT	0.00651975	0.290392	0.158138	0.226244	0.558843	1	0
negative	712	Dihomo-gamma-linolenic acid	MPID000102	d104hFic_WT	1.35779	-0.289146	0.130989	1.06533	0.693306	1	0
negative	431	3-Hydroxybutyric acid OR (S)-3-Hydroxybutyric acid	MPID000102	d104hFic_WT	0.264829	0.271718	-0.0590619	0.502468	0.510338	1	0
negative	967	Spermine	MPID000102	d104hFic_WT	1.32126	0.271398	-0.110241	0.620979	0.538834	1	0
negative	869	(S)-Lipoic acid	MPID000102	d104hFic_WT	0.18973	0.257159	-0.091241	1.02138	0.733022	1	0
negative	969	Vitamin A OR Arachidonic acid	MPID000102	d104hFic_WT	1.47482	0.256872	-0.193776	0.671323	0.502041	1	0
negative	573	Cytosine	MPID000102	d104hFic_WT	0.461777	0.242592	-0.00885133	0.498018	0.613637	1	0
negative	718	L-Serine OR D-Serine	MPID000102	d104hFic_WT	0.312747	0.241476	-0.000358	0.343931	0.481963	1	0
positive	401	Leukoaminochrome	MPID000102	d104hFic_WT	-0.0664661	0.234888	0.131143	0.175042	0.553392	1	0
positive	84	gamma-Glutamylcysteine	MPID000102	d104hFic_WT	-0.0691622	-0.234185	-0.0901279	0.257591	0.575993	1	0
positive	247	L-Palmitoylcarnitine	MPID000102	d104hFic_WT	0.353941	-0.232278	-0.0708143	0.369681	0.662281	1	0
negative	920	Dihydrothymine	MPID000102	d104hFic_WT	0.0767011	-0.229992	-0.121692	0.29359	0.712213	1	0
negative	688	Xanthylic acid	MPID000102	d104hFic_WT	-0.0968565	0.219687	0.131652	0.164887	0.5934	1	0
negative	931	Glutaric acid	MPID000102	d104hFic_WT	-0.414912	-0.214048	0.0187739	0.384241	0.544562	1	0
positive	225	NAD	MPID000102	d104hFic_WT	-0.0108934	-0.21369	-0.141547	0.159501	0.651049	1	0
negative	620	S-Adenosylhomocysteine	MPID000102	d104hFic_WT	0.040106	-0.195157	-0.0987197	0.156157	0.536861	1	0
negative	859	Prostaglandin F1a	MPID000102	d104hFic_WT	0.473019	0.189879	-0.0478126	0.557503	0.669853	1	0
positive	37	Capric acid OR Polylimonene	MPID000102	d104hFic_WT	-0.0972437	-0.189439	0.0088985	0.288006	0.491039	1	0
positive	71	Acetylcholine	MPID000102	d104hFic_WT	-0.153328	-0.186546	-0.129886	0.193859	0.770078	1	0
negative	438	4-Hydroxynonenal	MPID000102	d104hFic_WT	-0.110907	-0.185089	-0.0410078	0.211619	0.495967	1	0
negative	629	N-Acetyl-glucosamine 1-phosphate OR myo-Inositol 1-phosphate OR N-Acetyl-D-Glucosamine 6-Phosphate OR Beta-D-Fructose 6-phosphate OR D-Mannose 1-phosphate OR D-Tagatose 6-phosphate OR Fructose 6-phosphate	MPID000102	d104hFic_WT	-0.0176437	0.184506	0.100321	0.164123	0.607993	1	0
negative	600	Pseudouridine	MPID000102	d104hFic_WT	0.0499399	-0.184073	-0.0207103	0.247585	0.509367	1	0
negative	701	Imidazolepropionic acid OR Methylimidazoleacetic acid	MPID000102	d104hFic_WT	-0.171589	-0.182064	-0.0350727	0.339921	0.665429	1	0
negative	889	N-Acetyl-glucosamine 1-phosphate OR myo-Inositol 1-phosphate OR N-Acetyl-D-Glucosamine 6-Phosphate OR Beta-D-Fructose 6-phosphate OR D-Mannose 1-phosphate OR D-Tagatose 6-phosphate OR Fructose 6-phosphate	MPID000102	d104hFic_WT	-0.0282622	0.175599	0.102491	0.156958	0.641374	1	0
positive	236	S-Adenosylhomocysteine	MPID000102	d104hFic_WT	0.0546488	-0.174553	-0.129315	0.144771	0.754679	1	0
positive	76	NAD	MPID000102	d104hFic_WT	-0.0254736	-0.17416	-0.122989	0.125914	0.684449	1	0
positive	386	Guanine	MPID000102	d104hFic_WT	0.0236711	-0.17339	-0.0977946	0.15557	0.627019	1	0
positive	195	Maltoheptaose	MPID000102	d104hFic_WT	-0.116126	0.170866	0.0619702	0.161359	0.499758	1	0
positive	278	Cholic acid	MPID000102	d104hFic_WT	0.262723	-0.170729	-0.0719254	0.22719	0.663639	1	0
negative	609	Xanthurenic acid	MPID000102	d104hFic_WT	0.186945	-0.170455	-0.0745651	0.171383	0.575819	1	0
negative	503	Pyruvic acid OR Propynoic acid	MPID000102	d104hFic_WT	-0.0648746	-0.168289	-0.0448121	0.195263	0.527151	1	0
positive	91	Guanosine diphosphate mannose	MPID000102	d104hFic_WT	-0.0394917	0.167116	0.055078	0.26125	0.66803	1	0
negative	638	Diadenosine triphosphate	MPID000102	d104hFic_WT	-0.159605	0.165317	0.0967408	0.19492	0.724977	1	0
negative	870	Leucylalanine OR Alanylleucine	MPID000102	d104hFic_WT	-0.304752	-0.163913	-0.0462489	0.669373	0.860465	1	0
negative	962	Phenyl acetate	MPID000102	d104hFic_WT	-0.0319103	-0.160836	-0.0443049	0.229302	0.611313	1	0
positive	391	Hydroxyacetone	MPID000102	d104hFic_WT	0.0985512	0.160178	-0.00129616	0.234133	0.490401	1	0
negative	588	Aspartylphenylalanine	MPID000102	d104hFic_WT	0.0841749	0.159702	0.0784866	0.12772	0.52485	1	0
negative	785	Diadenosine triphosphate	MPID000102	d104hFic_WT	-0.265153	0.156048	0.143224	0.293585	0.965158	1	0
positive	216	Methylphosphate	MPID000102	d104hFic_WT	-0.0532747	-0.155189	-0.0820166	0.119269	0.539541	1	0
negative	488	Methylmalonic acid	MPID000102	d104hFic_WT	-0.0596422	0.154242	0.0647496	0.214291	0.676226	1	0
positive	115	NADH	MPID000102	d104hFic_WT	-0.0212159	-0.146005	-0.147128	0.18813	0.995237	1	0
negative	439	4-Hydroxynonenal	MPID000102	d104hFic_WT	-0.251154	-0.14478	-0.0410324	0.149387	0.487375	1	0
negative	440	4-Hydroxynonenal	MPID000102	d104hFic_WT	0.102904	-0.139792	-0.0711561	0.108837	0.528282	1	0
negative	556	3-Methylglutaconic acid	MPID000102	d104hFic_WT	0.0802044	-0.139164	-0.0338741	0.308704	0.73305	1	0
positive	35	D-Arabitol OR Ribitol	MPID000102	d104hFic_WT	-0.0199033	0.136994	0.0778822	0.146785	0.68716	1	0
negative	476	Malic acid	MPID000102	d104hFic_WT	0.151179	0.135457	0.0275066	0.179069	0.546614	1	0
positive	122	Flavin mononucleotide	MPID000102	d104hFic_WT	0.0436167	0.134658	0.0241128	0.183241	0.546322	1	0
negative	582	Linoleic acid	MPID000102	d104hFic_WT	1.72262	-0.133756	0.109764	0.850179	0.774546	1	0
negative	820	Biotin	MPID000102	d104hFic_WT	0.145662	0.133147	-0.00363079	0.205149	0.504947	1	0
positive	208	Levoinositol OR Galactinol OR 3-Hexenedioic acid OR Alpha-Lactose OR Dihydroxyacetone OR D-Glucose OR beta-Lactose	MPID000102	d104hFic_WT	0.0157527	-0.133018	-0.103323	0.218629	0.891958	1	0
negative	706	Thiamine monophosphate	MPID000102	d104hFic_WT	0.0451652	-0.133008	-0.0608438	0.191123	0.705743	1	0
negative	662	6-Phosphogluconic acid OR 6-phosphonatooxy-D-gluconate	MPID000102	d104hFic_WT	-0.563507	0.128719	0.185172	0.289609	0.845448	1	0
positive	370	D-Xylitol OR L-Arabitol OR D-Arabitol OR Ribitol	MPID000102	d104hFic_WT	0.0603544	-0.127433	-0.108697	0.15291	0.902484	1	0
negative	580	L-Thyronine	MPID000102	d104hFic_WT	0.369125	0.12639	-0.00933721	0.196898	0.490617	1	0
positive	274	Pantetheine	MPID000102	d104hFic_WT	-1.84992	-0.125759	-0.125759	0.659764	1	1	0
negative	427	Folinic acid	MPID000102	d104hFic_WT	0.106497	0.123445	0.0386873	0.131721	0.519925	1	0
negative	615	NAD	MPID000102	d104hFic_WT	0.189896	-0.123013	-0.128739	0.247571	0.981547	1	0
positive	199	Leucylalanine OR Alanylleucine	MPID000102	d104hFic_WT	-0.0728912	0.122982	0.0611874	0.107968	0.567088	1	0
negative	708	Prostaglandin A2 OR Prostaglandin J2	MPID000102	d104hFic_WT	0.0809386	0.122385	0.0119904	0.217365	0.611539	1	0
negative	713	Glyceric acid OR N-Acetylserine OR D-Glutamic acid	MPID000102	d104hFic_WT	0.169885	0.121215	0.00330452	0.478924	0.805529	1	0
positive	183	Isovaleric acid	MPID000102	d104hFic_WT	-0.0382721	0.120525	0.0507999	0.173317	0.687463	1	0
positive	389	Homogentisic acid	MPID000102	d104hFic_WT	-0.110318	0.119751	0.0443072	0.157605	0.632159	1	0
negative	828	L-Palmitoylcarnitine	MPID000102	d104hFic_WT	-0.080548	0.118277	-0.117577	0.802366	0.768798	1	0
positive	343	Pantothenic acid OR Normetanephrine	MPID000102	d104hFic_WT	-0.221249	0.117961	0.0743545	0.130081	0.737456	1	0
negative	703	N-alpha-Acetyl-L-lysine OR (R)-beta-Aminoisobutyric acid OR 3-Aminoisobutanoic acid	MPID000102	d104hFic_WT	0.0726036	0.117446	0.0523559	0.392335	0.868232	1	0
negative	953	L-Leucine OR L-Isoleucine OR L-Alloisoleucine	MPID000102	d104hFic_WT	0.0118768	-0.116499	-0.0889609	0.280872	0.921898	1	0
negative	731	5-Methoxytryptamine	MPID000102	d104hFic_WT	0.531189	0.116128	-0.0411631	0.400709	0.694665	1	0
positive	142	Oleoylethanolamide	MPID000102	d104hFic_WT	-5.65968	-0.115361	-0.115361	1.60021	1	1	0
negative	546	6-Dimethylaminopurine	MPID000102	d104hFic_WT	0.186747	-0.114833	-0.0843936	0.139639	0.827442	1	0
positive	314	Nicotinamide ribotide	MPID000102	d104hFic_WT	-0.0175122	0.114697	0.0417229	0.155631	0.639147	1	0
negative	652	dCDP	MPID000102	d104hFic_WT	-0.449026	0.114414	0.114414	0.270125	1	1	0
positive	341	Methylmalonic acid OR Erythrono-1,4-lactone	MPID000102	d104hFic_WT	-0.212201	0.113609	0.011389	0.614052	0.867789	1	0
positive	147	Homocysteine thiolactone	MPID000102	d104hFic_WT	0.0788578	-0.112327	-0.0417158	0.230452	0.759297	1	0
positive	394	Indolepyruvate	MPID000102	d104hFic_WT	-0.138668	0.110366	0.0962293	0.130942	0.914024	1	0
positive	108	Retinal	MPID000102	d104hFic_WT	-0.836045	0.109406	-0.0394345	0.410212	0.716726	1	0
positive	246	Norepinephrine OR Pyridoxine	MPID000102	d104hFic_WT	-0.038406	0.108591	0.0181144	0.466514	0.846221	1	0
negative	735	Ophthalmic acid	MPID000102	d104hFic_WT	-0.0185324	-0.107716	-0.0527015	0.0870817	0.527544	1	0
positive	392	Hypoxanthine	MPID000102	d104hFic_WT	-0.19092	0.107406	0.0464737	0.110195	0.580298	1	0
positive	41	DL-Homocystine	MPID000102	d104hFic_WT	-0.10033	0.107341	0.0180883	0.139435	0.522105	1	0
positive	421	alpha-Tocopherol	MPID000102	d104hFic_WT	0.374775	-0.106839	-0.0615116	0.493127	0.926764	1	0
negative	895	Sucrose OR Cellobiose OR D-Maltose	MPID000102	d104hFic_WT	0.195884	0.10657	-0.0184312	0.234498	0.593993	1	0
positive	196	3-Hydroxybutyrylcarnitine	MPID000102	d104hFic_WT	-0.163308	0.105532	0.0457469	0.121586	0.622926	1	0
negative	758	Lysylproline	MPID000102	d104hFic_WT	0.0160257	0.105365	0.0490975	0.107803	0.601707	1	0
positive	92	5'-Methylthioadenosine	MPID000102	d104hFic_WT	-0.411013	-0.104696	0.0561769	0.289918	0.578969	1	0
negative	529	16a-Hydroxyestrone	MPID000102	d104hFic_WT	0.736	0.104395	-0.0494187	0.256529	0.548777	1	0
negative	794	Folinic acid OR 5,10-Methenyltetrahydrofolic acid OR 10-Formyltetrahydrofolate	MPID000102	d104hFic_WT	-0.0365694	0.10407	-0.00837557	0.430352	0.793871	1	0
negative	840	Hydroxyphenylacetylglycine	MPID000102	d104hFic_WT	0.152381	0.104067	0.000439	0.187115	0.579704	1	0
negative	852	Geranyl-PP	MPID000102	d104hFic_WT	-0.451355	0.10398	0.0237736	0.491615	0.8704	1	0
negative	616	Citrulline	MPID000102	d104hFic_WT	-0.0413277	-0.103915	-0.0217288	0.146969	0.57602	1	0
negative	734	alpha-Linolenic acid OR alpha-Dimorphecolic acid	MPID000102	d104hFic_WT	0.634571	-0.103885	-0.110805	0.276968	0.980065	1	0
negative	772	PE(6:0/6:0) (Avanti)	MPID000102	d104hFic_WT	0.125152	-0.103272	-0.0496595	0.121302	0.658504	1	0
negative	761	Valylglycine OR N2-Acetylornithine OR Glycylvaline	MPID000102	d104hFic_WT	-0.147202	-0.101795	0.037721	0.317169	0.660025	1	0
positive	118	Pyridoxal 5'-phosphate	MPID000102	d104hFic_WT	-0.463626	-0.100663	0.053355	0.356449	0.665677	1	0
positive	138	Ureidoisobutyric acid OR D-Serine OR L-Serine	MPID000102	d104hFic_WT	0.046694	0.100152	0.0315192	0.132103	0.603385	1	0
positive	191	N-Acetyl-L-methionine	MPID000102	d104hFic_WT	-0.106548	0.0997685	0.0502211	0.104694	0.63603	1	0
negative	899	D-Glucuronic acid OR D-Glucurono-6,3-lactone	MPID000102	d104hFic_WT	-0.0260694	-0.0995259	-0.0280797	0.114618	0.53306	1	0
positive	111	Niacinamide	MPID000102	d104hFic_WT	0.0137501	0.0993972	0.0237416	0.155025	0.625534	1	0
negative	946	Hydroxyacetone	MPID000102	d104hFic_WT	0.0708555	-0.0991898	-0.0174031	0.152612	0.59202	1	0
negative	825	Deoxyadenosine OR 5'-Deoxyadenosine	MPID000102	d104hFic_WT	-0.0551156	-0.0983133	-0.0197649	0.288434	0.78537	1	0
negative	836	Cholic acid	MPID000102	d104hFic_WT	0.189451	-0.0980322	-0.0371674	0.151375	0.687626	1	0
positive	253	Citrulline	MPID000102	d104hFic_WT	-0.0246631	0.0971566	0.0461765	0.173277	0.768597	1	0
negative	835	4,5-Dihydroorotic acid OR L-Dihydroorotic acid	MPID000102	d104hFic_WT	-0.00642107	0.0966045	-0.0116527	0.29072	0.709613	1	0
negative	593	Hydroxyphenylacetylglycine	MPID000102	d104hFic_WT	0.00425237	-0.0946925	-0.0380093	0.163722	0.729181	1	0
positive	87	N-Acetylaspartylglutamic acid	MPID000102	d104hFic_WT	-0.112303	0.0944911	0.0296935	0.103438	0.531025	1	0
positive	369	D-Ribose OR L-Ribulose	MPID000102	d104hFic_WT	-0.0801036	-0.0933754	-0.00746104	0.150897	0.569112	1	0
negative	714	9,13-cis-Retinoic acid	MPID000102	d104hFic_WT	0.124343	-0.0926254	-0.0710791	0.131657	0.870003	1	0
positive	89	N-Acetyl-L-glutamic acid OR 2-Hydroxyglutarate	MPID000102	d104hFic_WT	-0.0520618	0.0921866	0.0367197	0.101653	0.585307	1	0
negative	911	Glutaric acid OR D-Xylose	MPID000102	d104hFic_WT	0.0371448	-0.092168	-0.0189746	0.215039	0.733575	1	0
positive	360	Caprylic acid	MPID000102	d104hFic_WT	-0.0579795	0.0914409	-0.0188673	0.239785	0.645495	1	0
negative	496	O-Phosphoethanolamine	MPID000102	d104hFic_WT	0.0282992	0.091262	0.0499733	0.25149	0.869592	1	0
positive	325	Glycerol 3-phosphate OR beta-Glycerophosphoric acid	MPID000102	d104hFic_WT	-0.12397	-0.0899466	0.0108845	0.161017	0.531173	1	0
positive	77	Citrulline	MPID000102	d104hFic_WT	-0.127281	-0.0895042	-0.00202893	0.143903	0.543268	1	0
negative	592	4-Acetamidobutanoic acid OR Isobutyrylglycine	MPID000102	d104hFic_WT	-0.0454717	-0.0886993	-0.0308395	0.0845156	0.493594	1	0
positive	52	Hippuric acid	MPID000102	d104hFic_WT	-0.107327	0.0881566	0.0772524	0.181231	0.952022	1	0
positive	309	Cyclic AMP	MPID000102	d104hFic_WT	0.0117921	-0.0879893	-0.0322456	0.0957979	0.560642	1	0
negative	571	Dodecanedioic acid	MPID000102	d104hFic_WT	-0.0163697	-0.0877375	-0.019365	0.114458	0.550267	1	0
negative	466	gamma-Aminobutyric acid OR 3-Aminoisobutanoic acid	MPID000102	d104hFic_WT	-0.0609759	-0.0873121	-0.0273237	0.250167	0.81049	1	0
negative	795	Oxidized glutathione	MPID000102	d104hFic_WT	-0.916397	-0.0870827	0.137782	0.610142	0.712467	1	0
positive	16	DL-O-Phosphoserine OR Phosphoserine	MPID000102	d104hFic_WT	-0.049834	0.0870538	-0.0266397	0.16822	0.499128	1	0
positive	100	FAD	MPID000102	d104hFic_WT	-0.0295086	-0.0863733	-0.0468934	0.158699	0.803536	1	0
negative	479	Inosinic acid	MPID000102	d104hFic_WT	0.0207574	0.0862887	0.0301748	0.0907843	0.536508	1	0
negative	563	Benzenebutanoic acid	MPID000102	d104hFic_WT	0.0407347	-0.0859556	-0.0316321	0.095542	0.569639	1	0
negative	424	(S)-3-Hydroxyisobutyric acid OR 2-Hydroxybutyric acid	MPID000102	d104hFic_WT	0.200918	0.0848057	-0.0581342	0.287344	0.618871	1	0
negative	759	Phenylalanylglycine OR (Â±)-Tryptophan OR Glycyl-Phenylalanine	MPID000102	d104hFic_WT	-0.0253833	-0.0844147	-0.000264	0.119474	0.481217	1	0
negative	707	Prostaglandin F1a	MPID000102	d104hFic_WT	0.0941003	-0.0843894	-0.0446103	0.0879884	0.651201	1	0
positive	277	N2-gamma-Glutamylglutamine	MPID000102	d104hFic_WT	-0.375919	-0.083177	0.0468822	0.287629	0.651141	1	0
positive	53	Thiamine pyrophosphate	MPID000102	d104hFic_WT	-0.0132636	-0.0826987	-0.0263917	0.11616	0.627864	1	0
positive	316	Cysteinylglycine	MPID000102	d104hFic_WT	-0.00283097	0.0824982	-0.0400561	0.244015	0.615498	1	0
negative	453	Argininosuccinic acid	MPID000102	d104hFic_WT	0.0553028	0.0822603	0.00724224	0.116836	0.520822	1	0
positive	177	Ophthalmic acid	MPID000102	d104hFic_WT	-0.034734	-0.0821106	-0.0751278	0.08211	0.932228	1	0
positive	192	Maltohexaose	MPID000102	d104hFic_WT	-0.063789	0.0820043	0.0228008	0.11209	0.597375	1	0
negative	951	Indole	MPID000102	d104hFic_WT	-0.0315669	-0.0819782	-0.00712037	0.125459	0.550726	1	0
negative	497	Oxoadipic acid	MPID000102	d104hFic_WT	0.0623893	0.0817075	0.0305604	0.124405	0.680974	1	0
positive	374	Dihydrobiopterin	MPID000102	d104hFic_WT	-0.0543083	0.0816276	0.0476651	0.0954226	0.721903	1	0
negative	705	Imidazolelactic acid	MPID000102	d104hFic_WT	-0.0199685	-0.0798858	-0.0193718	0.0889187	0.496154	1	0
negative	678	D-Ribose 5-phosphate OR Ribose 1-phosphate OR Xylulose 5-phosphate OR D-Ribulose 5-phosphate	MPID000102	d104hFic_WT	0.0424678	0.07969	0.0180925	0.144065	0.668966	1	0
positive	18	Saccharopine	MPID000102	d104hFic_WT	-0.0110867	0.0790578	0.0245001	0.0812879	0.502115	1	0
positive	193	Maltopentaose	MPID000102	d104hFic_WT	-0.0346511	0.0786754	0.0263979	0.103172	0.612365	1	0
positive	182	Debrisoquine	MPID000102	d104hFic_WT	0.0451859	-0.0786591	-0.0181154	0.108761	0.577757	1	0
negative	857	Butyrylcarnitine	MPID000102	d104hFic_WT	0.0511156	0.0784529	-0.0330343	0.192608	0.562704	1	0
negative	533	2-Deoxyribonic acid OR Methylsuccinic acid OR D-Xylose	MPID000102	d104hFic_WT	0.0245776	-0.078323	-0.00702265	0.103915	0.492624	1	0
positive	289	4-Hydroxynonenal	MPID000102	d104hFic_WT	0.0344738	0.0782505	0.0213496	0.107811	0.597648	1	0
positive	411	2-Methylhippuric acid OR Phenylacetylglycine OR 4-Hydroxyphenyl acetate OR ortho-Hydroxyphenylacetic acid OR 3,4-Dihydroxyphenylacetaldehyde OR Mandelic acid	MPID000102	d104hFic_WT	-0.110494	0.0779806	0.0787823	0.105432	0.993933	1	0
negative	702	Erythro-4-hydroxy-L-glutamate(1-) OR 4-Hydroxy-L-glutamic acid	MPID000102	d104hFic_WT	-0.0430551	-0.0778081	-0.00583469	0.117114	0.538845	1	0
positive	31	delta-Hexanolactone	MPID000102	d104hFic_WT	-0.135227	-0.0777664	0.061285	0.288927	0.630326	1	0
negative	907	D-Ribose 5-phosphate OR Ribose 1-phosphate OR Xylulose 5-phosphate OR D-Ribulose 5-phosphate	MPID000102	d104hFic_WT	0.041062	0.0771579	0.0197673	0.143694	0.689603	1	0
negative	814	3,5-Diiodo-L-tyrosine	MPID000102	d104hFic_WT	0.197744	0.0763694	0.0213099	0.219246	0.801713	1	0
positive	167	O-Phosphohomoserine	MPID000102	d104hFic_WT	-0.020554	0.0761368	-0.00112959	0.152533	0.612468	1	0
negative	928	D-Tagatose 6-phosphate OR myo-Inositol 1-phosphate OR Fructose 6-phosphate OR D-Mannose 1-phosphate OR Beta-D-Fructose 6-phosphate OR beta-D-Glucose 6-phosphate OR Glucose 1-phosphate OR Fructose 1-phosphate OR Galactose 1-phosphate	MPID000102	d104hFic_WT	-0.0435208	0.0759949	0.0434366	0.0877922	0.710745	1	0
negative	699	4-Hydroxy-2-oxoglutaric acid	MPID000102	d104hFic_WT	-0.0818552	0.0757728	0.111757	0.218834	0.869388	1	0
positive	222	Thiamine	MPID000102	d104hFic_WT	-0.0101798	-0.0755763	-0.0100355	0.100168	0.512914	1	0
negative	487	Indoleacetic acid	MPID000102	d104hFic_WT	0.130574	-0.0754674	-0.0499384	0.106963	0.81136	1	0
positive	285	3,5-Diiodo-L-tyrosine	MPID000102	d104hFic_WT	0.0429384	0.0752394	-0.0185449	0.156511	0.549027	1	0
negative	541	3-Furoic acid	MPID000102	d104hFic_WT	0.139564	0.0741316	-0.0129018	0.143242	0.543456	1	0
positive	280	5,10-Methenyltetrahydrofolic acid	MPID000102	d104hFic_WT	-0.167226	-0.0741238	0.0141439	0.572659	0.877502	1	0
negative	683	Flavin mononucleotide	MPID000102	d104hFic_WT	0.060489	0.0739828	0.00932854	0.113202	0.567906	1	0
positive	75	Thiamine monophosphate	MPID000102	d104hFic_WT	-0.018414	0.072943	0.0309357	0.0596139	0.481024	1	0
positive	25	Tryptamine	MPID000102	d104hFic_WT	-0.233253	-0.0713052	0.0601182	0.237227	0.57958	1	0
negative	778	Dodecanedioic acid	MPID000102	d104hFic_WT	-0.00398364	-0.0707231	-0.0031303	0.174388	0.698312	1	0
negative	606	N-Glycolylneuraminic acid	MPID000102	d104hFic_WT	-0.0108764	-0.0705576	-0.013884	0.0996395	0.569501	1	0
negative	655	Raffinose OR Maltohexaose OR Maltotriose	MPID000102	d104hFic_WT	-0.0230835	-0.0704416	-0.0347076	0.0610503	0.558331	1	0
positive	365	Dihydroxyacetone OR D-Lactic acid OR 5-Aminolevulinic acid OR Glycylproline OR Glyceraldehyde OR Propionylglycine OR L-Lactic acid OR N-Acetyl-L-alanine OR Prolylglycine OR cis-4-Hydroxy-D-proline	MPID000102	d104hFic_WT	-0.046279	-0.0694227	0.000368	0.144803	0.629826	1	0
negative	914	Deoxyribose 5-phosphate	MPID000102	d104hFic_WT	-0.133491	-0.0687745	0.0196046	0.226947	0.696961	1	0
positive	294	cis-4-Hydroxy-D-proline OR 4-Hydroxyproline	MPID000102	d104hFic_WT	0.0603385	0.0683326	0.103736	0.180662	0.844637	1	0
positive	188	Uridine 2',3'-cyclic phosphate	MPID000102	d104hFic_WT	-0.043718	-0.0682914	-0.0264979	0.117776	0.722697	1	0
positive	129	CDP-ethanolamine	MPID000102	d104hFic_WT	-0.0295812	0.0682091	0.0148186	0.0754258	0.479035	1	0
positive	39	Deoxycholic acid OR Chenodeoxycholic acid	MPID000102	d104hFic_WT	0.351191	-0.0676554	-0.0659843	0.234235	0.994308	1	0
negative	679	Pyridoxal 5'-phosphate	MPID000102	d104hFic_WT	-0.473683	-0.067189	0.0553373	0.474198	0.796109	1	0
negative	729	6-Hydroxymelatonin OR 3,5-Dimethoxybenzaldehyde OR Desaminotyrosine OR 3-(3-Hydroxyphenyl)propanoic acid	MPID000102	d104hFic_WT	0.112227	0.066569	-0.019142	0.166499	0.606704	1	0
positive	302	5,6-Dihydroxyindole OR 3-Methoxyanthranilate	MPID000102	d104hFic_WT	0.0483213	0.0665014	0.00566302	0.128492	0.635871	1	0
positive	99	5-Thymidylic acid	MPID000102	d104hFic_WT	-0.0485359	0.0657099	0.0486835	0.141573	0.904273	1	0
negative	934	Glyceraldehyde	MPID000102	d104hFic_WT	0.00748964	-0.0656404	-0.0209091	0.128763	0.728297	1	0
positive	164	D-Alanyl-D-alanine OR L-Homoserine	MPID000102	d104hFic_WT	-0.0393859	-0.0656318	-0.0254671	0.063695	0.528316	1	0
positive	286	L-Acetylcarnitine	MPID000102	d104hFic_WT	-0.179794	0.0654988	0.0320741	0.0971834	0.730896	1	0
negative	775	Folic acid	MPID000102	d104hFic_WT	-0.0412448	0.0641891	0.0393906	0.308536	0.935939	1	0
negative	740	dIMP	MPID000102	d104hFic_WT	0.0700047	0.0641667	0.00392633	0.0917521	0.511466	1	0
positive	228	3,4-Dihydroxymandelic acid	MPID000102	d104hFic_WT	0.0184417	0.0638343	-0.00748687	0.14359	0.6194	1	0
positive	220	Carnosine	MPID000102	d104hFic_WT	0.00794551	0.0631615	0.0133549	0.0872431	0.568071	1	0
negative	728	Cinnavalininate	MPID000102	d104hFic_WT	0.275842	-0.0621984	-0.0650936	0.742541	0.996889	1	0
negative	893	delta-Hexanolactone	MPID000102	d104hFic_WT	-0.00410067	-0.0613183	-0.0169544	0.0849705	0.601593	1	0
positive	313	5a-Pregnane-3,20-dione	MPID000102	d104hFic_WT	-0.00283468	0.0605846	0.0122991	0.0953143	0.612441	1	0
negative	888	Ascorbic acid	MPID000102	d104hFic_WT	0.0414642	-0.060486	-0.0438718	0.0984018	0.865922	1	0
negative	628	Arachidonic acid	MPID000102	d104hFic_WT	2.3986	0.0602482	0.110671	1.02766	0.960867	1	0
negative	568	Erythronic acid	MPID000102	d104hFic_WT	0.012204	-0.0586431	-0.016874	0.0879992	0.635034	1	0
negative	690	CDP-ethanolamine	MPID000102	d104hFic_WT	-0.0604157	-0.0579443	-0.00978884	0.0743591	0.51724	1	0
positive	29	2-Methoxyestradiol	MPID000102	d104hFic_WT	0.599463	-0.0579441	-0.110857	0.262503	0.840253	1	0
positive	103	Cyclic GMP	MPID000102	d104hFic_WT	0.000454	-0.0568434	-0.0101559	0.0855819	0.585389	1	0
negative	475	Gentisic acid	MPID000102	d104hFic_WT	0.113168	-0.0568009	-0.027531	0.0677674	0.665801	1	0
negative	704	Indole-3-propionic acid	MPID000102	d104hFic_WT	0.132592	-0.0566459	-0.0437939	0.0867598	0.882237	1	0
positive	36	Aminoadipic acid	MPID000102	d104hFic_WT	-0.0194077	0.0560997	0.00995495	0.0661596	0.485504	1	0
positive	205	Prostaglandin B1	MPID000102	d104hFic_WT	0.0965767	0.0560564	-0.0859492	0.275675	0.606469	1	0
positive	136	Butyrylcarnitine	MPID000102	d104hFic_WT	-0.0784802	0.0544307	0.0260007	0.067239	0.672427	1	0
negative	481	L-Histidine OR Dihydrouracil	MPID000102	d104hFic_WT	0.00802612	-0.0542209	0.0068057	0.121382	0.615129	1	0
positive	65	Ureidosuccinic acid	MPID000102	d104hFic_WT	-0.0464932	0.0533349	0.0108308	0.124393	0.732583	1	0
positive	233	3-Hexenedioic acid OR Galactinol OR Levoinositol OR D-Fructose OR Raffinose OR D-Maltose OR myo-Inositol OR 3-Methylglutaconic acid OR Maltotriose OR Isomaltose OR D-Galactose OR Cellobiose OR L-Lactic acid	MPID000102	d104hFic_WT	-0.035323	-0.0532977	-0.021207	0.058804	0.585257	1	0
negative	915	Dihydrobiopterin	MPID000102	d104hFic_WT	0.0898146	0.0529583	0.010416	0.287894	0.882524	1	0
negative	811	Sedoheptulose	MPID000102	d104hFic_WT	0.130052	0.0523746	-0.00918719	0.0899865	0.493898	1	0
negative	851	Prostaglandin E2 OR Prostaglandin I2	MPID000102	d104hFic_WT	0.3256	0.0522654	-0.0537783	0.402274	0.79208	1	0
negative	509	Thymine	MPID000102	d104hFic_WT	0.0535953	-0.0521559	-0.0128529	0.123558	0.750413	1	0
positive	362	Cellobiose OR Sucrose OR D-Maltose OR Galactinol	MPID000102	d104hFic_WT	-0.0390522	-0.051488	0.0171353	0.125045	0.583149	1	0
negative	756	Isoleucyl-Glycine OR Leucyl-Glycine	MPID000102	d104hFic_WT	-0.0355438	-0.0512869	-0.000594	0.126688	0.689053	1	0
positive	254	Maltotriose OR Raffinose	MPID000102	d104hFic_WT	-0.00705586	0.0512794	0.00411337	0.124262	0.704265	1	0
positive	201	Glycylvaline OR Valylglycine	MPID000102	d104hFic_WT	-0.0401458	0.0510239	0.0237146	0.0891388	0.759324	1	0
positive	7	Betaine	MPID000102	d104hFic_WT	-0.0193005	-0.0506275	-0.00508907	0.0710064	0.521309	1	0
negative	653	FAD	MPID000102	d104hFic_WT	-0.10392	-0.050408	-0.0225447	0.110455	0.800842	1	0
negative	514	DL-O-Phosphoserine OR Phosphoserine	MPID000102	d104hFic_WT	-0.218008	-0.0500701	0.0550382	0.165798	0.526111	1	0
positive	64	15(R)-hydroperoxy-EPE	MPID000102	d104hFic_WT	-0.0190229	0.0500248	0.00275481	0.0822101	0.565298	1	0
positive	178	Indole-3-carbinol	MPID000102	d104hFic_WT	-0.0177156	-0.0500049	0.00262876	0.0830203	0.52609	1	0
negative	972	myo-Inositol	MPID000102	d104hFic_WT	-0.0678123	0.0499536	0.0733637	0.189402	0.901632	1	0
positive	322	Sorbitol OR Galactitol	MPID000102	d104hFic_WT	0.00644086	0.0497223	0.0129076	0.0958938	0.701044	1	0
negative	478	L-Phenylalanine	MPID000102	d104hFic_WT	0.0305999	-0.0491181	-0.00871719	0.118159	0.732411	1	0
positive	358	N-Acetylmannosamine OR N-Acetyl-D-glucosamine OR Aldehydo-N-acetyl-D-glucosamine OR N-Acetylgalactosamine	MPID000102	d104hFic_WT	-0.0759779	-0.0486636	0.00475978	0.12113	0.659182	1	0
negative	512	Ascorbic acid OR Pyroglutamic acid	MPID000102	d104hFic_WT	-0.0188703	-0.0485457	-0.0109836	0.0961049	0.695912	1	0
positive	68	Histamine	MPID000102	d104hFic_WT	-0.0294779	-0.0484514	-0.00159233	0.0779192	0.547587	1	0
positive	388	Homogentisic acid OR 3,4-Dihydroxybenzeneacetic acid	MPID000102	d104hFic_WT	-0.00674981	0.0482932	0.0517545	0.0728976	0.962129	1	0
negative	614	7-Methylguanine	MPID000102	d104hFic_WT	0.0709573	-0.0482388	-0.0138024	0.113192	0.760952	1	0
negative	941	Homogentisic acid	MPID000102	d104hFic_WT	0.101826	0.0481869	-0.00630151	0.256409	0.831713	1	0
positive	172	25-Hydroxycholesterol	MPID000102	d104hFic_WT	0.180625	0.0477275	-0.00115612	0.141612	0.729949	1	0
positive	112	dUMP	MPID000102	d104hFic_WT	-0.0528389	0.0467189	0.0417914	0.177797	0.97789	1	0
positive	257	Oxidized glutathione	MPID000102	d104hFic_WT	-0.0693269	0.046414	0.00196767	0.0890901	0.617856	1	0
positive	127	Folinic acid OR 5,10-Methenyltetrahydrofolic acid	MPID000102	d104hFic_WT	-0.0511179	0.0460591	0.0278542	0.114905	0.874115	1	0
positive	34	Aspartylglycosamine	MPID000102	d104hFic_WT	-0.000959	0.0458458	-0.0047279	0.0968145	0.601408	1	0
positive	157	1-Methyladenosine	MPID000102	d104hFic_WT	0.0106593	-0.0457584	-0.0254995	0.0576752	0.725395	1	0
positive	126	Pyridoxamine 5'-phosphate	MPID000102	d104hFic_WT	-0.0209894	0.0451296	0.0141702	0.0606131	0.609512	1	0
positive	381	Erythrono-1,4-lactone OR Succinic acid	MPID000102	d104hFic_WT	0.0146004	-0.0450506	-0.0182119	0.0686868	0.695989	1	0
positive	42	S-Adenosylmethionine	MPID000102	d104hFic_WT	0.0288949	-0.0438896	-0.0605425	0.0777714	0.830448	1	0
positive	375	Dihydrobiopterin	MPID000102	d104hFic_WT	0.00142877	-0.0438405	-0.00300829	0.0657709	0.534715	1	0
positive	162	D-Proline OR L-Proline	MPID000102	d104hFic_WT	-0.0670755	-0.0438152	0.0019556	0.0653243	0.483509	1	0
positive	261	L-Cystathionine	MPID000102	d104hFic_WT	-0.0574225	0.0438025	0.00331153	0.144805	0.779765	1	0
negative	544	Allantoin	MPID000102	d104hFic_WT	-0.0380079	-0.0435435	0.00771009	0.213825	0.810564	1	0
positive	214	3-hydroxydecanoyl carnitine	MPID000102	d104hFic_WT	-0.0279504	0.0431792	0.0426385	0.0455375	0.990526	1	0
positive	356	Adipic acid OR Methylglutaric acid	MPID000102	d104hFic_WT	-0.00778312	-0.0427516	0.00907675	0.140358	0.711935	1	0
negative	470	Guanosine	MPID000102	d104hFic_WT	0.0825981	-0.0418549	-0.0121184	0.0606235	0.623773	1	0
positive	250	L-Kynurenine	MPID000102	d104hFic_WT	-0.00914571	-0.0413768	-0.0296931	0.096189	0.903322	1	0
negative	900	Prolylglycine OR L-Lactic acid OR N-Acetyl-L-alanine OR cis-4-Hydroxy-D-proline OR Glycylproline OR D-Lactic acid OR 5-Aminolevulinic acid	MPID000102	d104hFic_WT	0.10239	0.0413197	-0.0116968	0.0852814	0.534162	1	0
negative	789	FAD	MPID000102	d104hFic_WT	-0.0659648	0.040535	-0.0339604	0.15064	0.620934	1	0
negative	469	Glycerol 3-phosphate OR beta-Glycerophosphoric acid	MPID000102	d104hFic_WT	0.0202679	-0.0403338	-0.0206387	0.123904	0.873704	1	0
negative	904	Melibiose OR Hydroxypropionic acid OR D-Fructose OR D-Mannose OR D-Galactose OR 3-Methylglutaconic acid OR Maltotriose OR Isomaltose OR myo-Inositol OR Raffinose OR D-Maltose OR Alpha-Lactose OR Dihydroxyacetone OR Levoinositol OR 3-Hexenedioic acid OR Galactinol OR D-Tagatose OR Sucrose OR Glyceraldehyde	MPID000102	d104hFic_WT	0.0205515	-0.0403004	-0.0121392	0.0697268	0.686302	1	0
positive	287	4-Hydroxynonenal	MPID000102	d104hFic_WT	0.00778948	-0.040254	-0.000368	0.328732	0.903428	1	0
negative	651	N-Acetylserotonin OR Phenyl acetate	MPID000102	d104hFic_WT	0.23702	-0.0401831	0.000156	0.119292	0.735248	1	0
positive	283	L-Valine	MPID000102	d104hFic_WT	0.0461659	0.0400127	0.027127	0.14704	0.930168	1	0
negative	749	Maltohexaose	MPID000102	d104hFic_WT	-0.139713	-0.0399798	-0.0032411	0.0966732	0.703924	1	0
negative	954	L-Methionine OR Racemethionine	MPID000102	d104hFic_WT	0.228968	0.0398891	-0.0219487	0.176959	0.726753	1	0
positive	337	L-Lysine OR D-Lysine	MPID000102	d104hFic_WT	-0.0100147	0.0397406	-0.00601258	0.0699469	0.513039	1	0
negative	709	Cysteic acid	MPID000102	d104hFic_WT	0.0141592	-0.0396883	-0.00973567	0.0902995	0.740113	1	0
positive	173	5-Methoxyindoleacetate OR 4-Hydroxycinnamic acid OR Phenylpyruvic acid	MPID000102	d104hFic_WT	0.00736105	-0.039331	-0.00443274	0.0697258	0.616718	1	0
positive	213	N-Acetylmuramate OR Raffinose	MPID000102	d104hFic_WT	-0.0150685	0.0391914	0.00706085	0.0586983	0.584115	1	0
positive	88	2-Aminobenzoic acid	MPID000102	d104hFic_WT	-0.0380666	-0.0391734	0.00320267	0.0809565	0.600666	1	0
negative	669	alpha-Linolenic acid	MPID000102	d104hFic_WT	1.70637	-0.0389815	-0.0155876	0.791444	0.976419	1	0
positive	288	4-Hydroxynonenal	MPID000102	d104hFic_WT	0.174797	0.0387779	-0.0396288	0.258836	0.761951	1	0
positive	417	Tetrahydrobiopterin	MPID000102	d104hFic_WT	-0.0885917	0.0385286	0.0230678	0.12009	0.89756	1	0
positive	174	N1-Methyl-4-pyridone-3-carboxamide	MPID000102	d104hFic_WT	-0.00218755	-0.0383356	0.000613	0.0689864	0.572359	1	0
positive	267	Uridine	MPID000102	d104hFic_WT	-0.195834	-0.0380091	0.0196859	0.183483	0.753185	1	0
negative	809	5'-Methylthioadenosine	MPID000102	d104hFic_WT	0.184232	-0.0377271	-0.0993501	0.235858	0.793884	1	0
positive	22	Acetylcholine OR 4-Trimethylammoniobutanoic acid	MPID000102	d104hFic_WT	-0.114226	-0.0361761	-0.0389815	0.122903	0.981788	1	0
positive	275	Galactosylglycerol	MPID000102	d104hFic_WT	-0.0508333	-0.0361193	0.0171831	0.0875806	0.542783	1	0
negative	506	Taurine	MPID000102	d104hFic_WT	0.0600867	-0.0357685	-0.0130664	0.0710079	0.749187	1	0
negative	959	N-Acetylserotonin OR Phenyl acetate	MPID000102	d104hFic_WT	0.234085	-0.0357151	-0.00432944	0.108185	0.771732	1	0
negative	519	Uridine 5'-monophosphate OR Uridine 3'-monophosphate	MPID000102	d104hFic_WT	-0.0417932	-0.0356734	0.0249713	0.0985552	0.538332	1	0
positive	215	Malondialdehyde	MPID000102	d104hFic_WT	-0.0296818	-0.0355389	-0.0165645	0.085383	0.824137	1	0
negative	898	D-Glucuronic acid	MPID000102	d104hFic_WT	0.0124667	0.0352061	-0.00478905	0.11352	0.7246	1	0
negative	733	2-Oxoarginine	MPID000102	d104hFic_WT	-0.00366426	-0.0348952	0.00933946	0.100226	0.658959	1	0
positive	146	4-Hydroxy-L-glutamic acid	MPID000102	d104hFic_WT	-0.00121068	0.0347953	0.00186284	0.0753514	0.662074	1	0
negative	508	Maltohexaose OR Sucrose OR Trehalose OR beta-Lactose OR Galactinol OR Maltotetraose OR Isomaltose OR Stachyose	MPID000102	d104hFic_WT	0.0367915	-0.0347676	-0.0192414	0.0666892	0.815906	1	0
positive	33	6-Dimethylaminopurine	MPID000102	d104hFic_WT	-0.082962	-0.0347044	0.00409358	0.152843	0.799618	1	0
negative	766	N-Acetylmuramate	MPID000102	d104hFic_WT	-0.0166527	-0.0344439	0.000541	0.160325	0.827262	1	0
positive	154	Prostaglandin B1 OR 9,13-cis-Retinoic acid	MPID000102	d104hFic_WT	0.139822	-0.0344161	-0.0581037	0.0709017	0.73831	1	0
positive	290	4-Oxo-2-nonenal	MPID000102	d104hFic_WT	-0.0614156	-0.0341955	-0.0120292	0.111692	0.842686	1	0
negative	949	Hydroxyacetone	MPID000102	d104hFic_WT	0.0269739	-0.0339278	-0.00916048	0.132792	0.852043	1	0
positive	107	Prostaglandin I2 OR Prostaglandin A2 OR Prostaglandin J2	MPID000102	d104hFic_WT	-0.0797742	0.033708	0.0446006	0.0551814	0.843518	1	0
negative	538	Citramalic acid OR 2-Hydroxyglutarate OR Glutaconic acid OR L-2-Hydroxyglutaric acid	MPID000102	d104hFic_WT	-0.0053704	-0.0330012	-0.017705	0.096284	0.873775	1	0
negative	682	AICAR	MPID000102	d104hFic_WT	0.117712	0.0324639	-0.023728	0.117994	0.633912	1	0
positive	372	D-Xylose OR L-Arabinose	MPID000102	d104hFic_WT	-0.0434018	-0.0322873	0.00175301	0.0841272	0.68575	1	0
negative	650	5-Thymidylic acid	MPID000102	d104hFic_WT	-0.0298433	-0.0322011	0.0117732	0.0622618	0.480014	1	0
positive	124	Pyridoxal OR 3-Methoxyanthranilate	MPID000102	d104hFic_WT	-0.0420288	0.0321445	0.00978837	0.0756146	0.767491	1	0
negative	594	Methylglutaric acid OR Adipic acid OR 2-Methylglutaric acid	MPID000102	d104hFic_WT	0.0828581	0.0317206	-0.00814827	0.106647	0.708522	1	0
negative	527	Urocanic acid OR Trans-urocanate	MPID000102	d104hFic_WT	0.150536	-0.0317186	-0.00424671	0.219356	0.900335	1	0
negative	637	N-Acetyl-L-glutamic acid OR 3-Hydroxyanthranilic acid	MPID000102	d104hFic_WT	0.0287065	-0.0316024	-0.0173628	0.0914925	0.87632	1	0
negative	917	Dihydrobiopterin	MPID000102	d104hFic_WT	0.0468277	-0.0314215	0.0321902	0.152126	0.675836	1	0
positive	373	Dihydrobiopterin	MPID000102	d104hFic_WT	0.0114101	0.0312593	0.00443998	0.126333	0.83188	1	0
positive	300	Ureidopropionic acid OR Dihydrouracil	MPID000102	d104hFic_WT	-0.00826045	-0.0308015	0.000455	0.15062	0.835603	1	0
negative	515	Thymidine	MPID000102	d104hFic_WT	0.0651951	-0.0306227	-0.00699176	0.125626	0.850794	1	0
positive	355	Adipic acid	MPID000102	d104hFic_WT	-0.0166702	0.0305452	0.0209731	0.0487267	0.844261	1	0
positive	148	Indole-3-propionic acid	MPID000102	d104hFic_WT	0.0444101	-0.03041	-0.0188734	0.0602537	0.848159	1	0
positive	144	5-Methyldeoxycytidine	MPID000102	d104hFic_WT	-0.041982	0.0300372	0.0444757	0.0478489	0.76284	1	0
positive	219	PE(6:0/6:0) (Avanti)	MPID000102	d104hFic_WT	-0.0597472	0.0300367	0.00723623	0.0693494	0.742324	1	0
negative	635	2-Aminobenzoic acid	MPID000102	d104hFic_WT	0.0648435	-0.0298452	-0.0199372	0.0898411	0.912185	1	0
positive	351	N-Acetylneuraminic acid	MPID000102	d104hFic_WT	-0.0536555	0.0297572	0.0102193	0.0730913	0.789232	1	0
positive	378	Dihydrofolic acid	MPID000102	d104hFic_WT	-0.0309068	0.029739	0.0233892	0.12426	0.959245	1	0
negative	689	Folinic acid OR 5,10-Methenyltetrahydrofolic acid	MPID000102	d104hFic_WT	0.0237045	0.0296715	0.0366436	0.0998548	0.944335	1	0
negative	604	N-Acetyl-L-aspartic acid	MPID000102	d104hFic_WT	0.0706193	0.0292278	-0.00124457	0.128405	0.812413	1	0
positive	94	S-Adenosylmethionine	MPID000102	d104hFic_WT	0.0499861	-0.0290935	-0.0428874	0.0971726	0.887117	1	0
positive	106	Pyridoxamine OR Pyridoxaminium(1+)	MPID000102	d104hFic_WT	0.0723221	0.0285917	-0.000633	0.0772323	0.705132	1	0
negative	672	dUMP	MPID000102	d104hFic_WT	0.04308	0.0284197	0.00209875	0.0734599	0.720117	1	0
negative	499	Mevalonic acid	MPID000102	d104hFic_WT	0.0598355	-0.0282615	-0.0145494	0.114093	0.904338	1	0
negative	686	Asymmetric dimethylarginine	MPID000102	d104hFic_WT	0.0227004	-0.0281995	-0.00550815	0.129848	0.861273	1	0
positive	266	Sucrose OR beta-Lactose OR Melibiose OR Maltotetraose OR Galactinol OR D-Maltose OR Stachyose OR Isomaltose OR Trehalose OR Cellobiose	MPID000102	d104hFic_WT	-0.0029158	0.0281875	0.00995471	0.0449779	0.685203	1	0
negative	750	Maltopentaose	MPID000102	d104hFic_WT	0.00571539	0.0280631	-0.010774	0.0804654	0.62934	1	0
positive	415	Porphobilinogen	MPID000102	d104hFic_WT	-0.0619124	0.0275348	0.0382598	0.116556	0.926685	1	0
negative	566	D-Arabitol OR L-Arabitol OR Ribitol	MPID000102	d104hFic_WT	0.040035	-0.0273296	-0.0217763	0.0983885	0.954989	1	0
positive	60	N-Acetyl-L-aspartic acid	MPID000102	d104hFic_WT	-0.18194	-0.0271957	0.0258356	0.101935	0.602892	1	0
positive	97	Nicotinic acid ribonucleoside	MPID000102	d104hFic_WT	-0.101472	0.0266322	0.0529256	0.0785985	0.737981	1	0
negative	930	Gluconic acid OR Gluconolactone OR L-Gulonolactone	MPID000102	d104hFic_WT	0.0583108	0.0265328	0.00925933	0.0831346	0.835403	1	0
negative	444	Deoxycytidine	MPID000102	d104hFic_WT	-0.0457189	0.0264069	0.0540843	0.213351	0.896782	1	0
positive	320	L-Cystathionine	MPID000102	d104hFic_WT	0.0323553	0.0262148	-0.0143593	0.147995	0.783963	1	0
positive	202	Leucyl-Glycine OR Isoleucyl-Glycine	MPID000102	d104hFic_WT	-0.0457207	0.0257921	0.013722	0.0507018	0.811834	1	0
negative	551	Aminoadipic acid	MPID000102	d104hFic_WT	0.00238138	-0.0256671	-0.0136577	0.100655	0.905027	1	0
negative	564	Leucylleucine OR L-Leucine OR L-Alloisoleucine OR L-Isoleucine	MPID000102	d104hFic_WT	0.0859217	-0.0254793	-0.00600961	0.101901	0.848475	1	0
positive	105	N6,N6,N6-Trimethyl-L-lysine	MPID000102	d104hFic_WT	-0.0240516	0.025427	0.0121853	0.0547159	0.808775	1	0
negative	516	Saccharopine	MPID000102	d104hFic_WT	-0.00908978	-0.0253673	-0.0325082	0.0706286	0.919467	1	0
negative	426	(S)-3-Hydroxyisobutyric acid	MPID000102	d104hFic_WT	0.583782	0.0253221	-0.122087	0.265445	0.578669	1	0
negative	577	D-Glutamine OR L-Glutamine	MPID000102	d104hFic_WT	0.0449905	-0.0251849	-0.0139942	0.0764015	0.883548	1	0
negative	823	Cyclic AMP	MPID000102	d104hFic_WT	0.133428	0.0251093	-0.0382497	0.146107	0.664544	1	0
negative	764	4-Nitrophenyl phosphate	MPID000102	d104hFic_WT	-0.0802296	-0.0247909	0.0123603	0.105687	0.725199	1	0
negative	567	DL-Homocystine	MPID000102	d104hFic_WT	-0.0723383	0.0247757	0.0269384	0.188925	0.990867	1	0
positive	243	L-Threonine OR L-Homoserine	MPID000102	d104hFic_WT	-0.00379036	0.0244528	-0.00154446	0.0674281	0.699827	1	0
positive	10	Folinic acid OR 10-Formyltetrahydrofolate	MPID000102	d104hFic_WT	-0.0437339	-0.0243566	0.00768	0.0522935	0.54012	1	0
positive	359	Ascorbic acid	MPID000102	d104hFic_WT	-0.0417125	-0.0241047	0.0114137	0.0579806	0.540148	1	0
negative	572	Gluconic acid OR Gluconolactone OR L-Gulonolactone	MPID000102	d104hFic_WT	0.048858	0.0239248	0.0125674	0.0803773	0.887632	1	0
negative	738	gamma-Glutamylalanine	MPID000102	d104hFic_WT	0.0472935	-0.0235074	-0.0192664	0.0873583	0.96128	1	0
positive	166	3,5-Diiodo-L-tyrosine	MPID000102	d104hFic_WT	0.0545105	0.0234661	-0.00117589	0.0530464	0.642263	1	0
negative	887	Ascorbic acid	MPID000102	d104hFic_WT	-0.0118691	0.0231633	0.00915737	0.116319	0.904158	1	0
positive	303	Biotin	MPID000102	d104hFic_WT	-0.208793	-0.0231173	0.0209678	0.100718	0.661597	1	0
negative	490	N6-Acetyl-L-lysine	MPID000102	d104hFic_WT	0.0910397	0.0229867	-0.0158929	0.068539	0.570536	1	0
negative	879	Succinic acid semialdehyde	MPID000102	d104hFic_WT	0.247762	0.022419	-0.0641897	0.247549	0.72644	1	0
negative	429	Cyclic AMP OR Adenosine monophosphate OR 2'-Deoxyguanosine 5'-monophosphate	MPID000102	d104hFic_WT	0.128467	-0.0221209	-0.0550889	0.111716	0.767914	1	0
negative	645	dCMP	MPID000102	d104hFic_WT	-0.0284164	0.0219658	0.0221032	0.0661423	0.998343	1	0
negative	732	5-Methoxyindoleacetate OR 4-Hydroxycinnamic acid OR Phenylpyruvic acid	MPID000102	d104hFic_WT	0.194336	0.0218897	-0.00372509	0.0887586	0.772896	1	0
negative	468	Folic acid	MPID000102	d104hFic_WT	-0.0283344	-0.0215624	0.0130631	0.102885	0.73646	1	0
positive	292	D-Lactaldehyde	MPID000102	d104hFic_WT	0.106309	-0.02152	-0.0326763	0.131831	0.932559	1	0
positive	379	L-Histidine OR Dihydrouracil	MPID000102	d104hFic_WT	-0.0228175	-0.0214628	0.00161547	0.0531602	0.664196	1	0
positive	397	L-Fucose OR Pyridoxine	MPID000102	d104hFic_WT	0.0053985	-0.0214399	-0.00964171	0.0578836	0.838489	1	0
positive	206	Tryptophyl-Glycine	MPID000102	d104hFic_WT	0.00251322	-0.0212837	-0.0172764	0.0604028	0.947106	1	0
positive	73	7-Methylguanine	MPID000102	d104hFic_WT	0.0521689	-0.0209351	0.00498261	0.0533165	0.626888	1	0
positive	134	Methionine sulfoxide	MPID000102	d104hFic_WT	-0.0186123	0.0205582	0.0062621	0.0573655	0.803197	1	0
positive	11	10-Formyltetrahydrofolate OR Folinic acid	MPID000102	d104hFic_WT	0.0235015	0.020545	0.0423394	0.123964	0.860441	1	0
positive	342	N-alpha-Acetyl-L-lysine OR N6-Acetyl-L-lysine OR Glycylleucine	MPID000102	d104hFic_WT	-0.0103479	0.0204079	0.000684	0.0603533	0.74381	1	0
positive	344	Propionylcarnitine	MPID000102	d104hFic_WT	-0.115611	0.0202902	0.030295	0.0765837	0.896061	1	0
negative	472	Glyceric acid OR Propynoic acid OR D-Glucuronic acid	MPID000102	d104hFic_WT	0.115347	0.0202581	-0.00857538	0.13711	0.833438	1	0
positive	273	Raffinose OR Maltotriose	MPID000102	d104hFic_WT	-0.0481762	0.0198241	0.0203994	0.0536055	0.991437	1	0
positive	123	Asymmetric dimethylarginine	MPID000102	d104hFic_WT	-0.0143214	0.0197388	0.00125484	0.0805579	0.818519	1	0
positive	347	Ornithine OR D-Ornithine	MPID000102	d104hFic_WT	-0.0381425	-0.0193646	-0.00724052	0.0715767	0.865494	1	0
positive	383	Glutaric acid OR Methylsuccinic acid OR Ethylmalonic acid	MPID000102	d104hFic_WT	0.00225485	0.0191392	0.00195466	0.0467441	0.713149	1	0
positive	324	Thiamine	MPID000102	d104hFic_WT	0.0365882	-0.019027	-0.0138335	0.0518451	0.920208	1	0
negative	433	D-2-Hydroxyglutaric acid OR L-2-Hydroxyglutaric acid	MPID000102	d104hFic_WT	0.0884427	0.0190023	-0.0285764	0.34246	0.889504	1	0
positive	323	Folic acid	MPID000102	d104hFic_WT	-0.0946861	-0.0190023	0.00966101	0.139596	0.837314	1	0
positive	54	L-Lactic acid OR N-Acetyl-L-alanine OR Prolylglycine OR cis-4-Hydroxy-D-proline OR Glyceraldehyde OR Propionylglycine	MPID000102	d104hFic_WT	-0.0200726	0.0188942	-0.000606	0.0583602	0.738282	1	0
positive	366	D-Mannose OR myo-Inositol OR D-Tagatose OR Glyceraldehyde OR Propionylglycine OR D-Lactic acid OR N-Acetyl-D-glucosamine OR 5-Aminolevulinic acid	MPID000102	d104hFic_WT	-0.0349257	-0.018869	-0.00309664	0.0871718	0.856419	1	0
negative	757	Leucylleucine	MPID000102	d104hFic_WT	-0.0677115	0.0185327	0.0257363	0.109794	0.947688	1	0
positive	385	Glycolic acid OR Methylimidazoleacetic acid	MPID000102	d104hFic_WT	-0.0861131	-0.0183292	0.0201825	0.217461	0.859432	1	0
positive	235	3-hydroxydecanoyl carnitine	MPID000102	d104hFic_WT	0.172961	-0.0182877	-0.011664	0.108857	0.951481	1	0
positive	190	N2-gamma-Glutamylglutamine	MPID000102	d104hFic_WT	-0.00900905	0.0176683	-0.003946	0.105955	0.838358	1	0
positive	120	Aminoadipic acid OR Glucosamine	MPID000102	d104hFic_WT	-0.0199633	0.0176442	-0.00203539	0.0625454	0.753032	1	0
negative	673	Pyridoxamine	MPID000102	d104hFic_WT	0.151873	0.0172402	0.0172402	0.22241	1	1	0
positive	340	L-Acetylcarnitine	MPID000102	d104hFic_WT	-0.317915	-0.0171873	0.0654498	0.160535	0.60672	1	0
positive	13	Serotonin	MPID000102	d104hFic_WT	0.023521	-0.0170386	0.000707	0.0833147	0.831332	1	0
negative	950	Hypoxanthine	MPID000102	d104hFic_WT	0.0974757	-0.0169961	-0.00758369	0.143736	0.947789	1	0
negative	456	L-Pipecolic acid OR Pipecolic acid	MPID000102	d104hFic_WT	0.0150958	-0.0168235	-0.00535546	0.0867258	0.8948	1	0
positive	121	AICAR	MPID000102	d104hFic_WT	0.0310903	0.0164309	-0.0102188	0.0916388	0.771194	1	0
positive	353	Pyridoxine OR Norepinephrine	MPID000102	d104hFic_WT	-0.000172	-0.0159697	0.00109095	0.0628079	0.785905	1	0
positive	145	Methylimidazoleacetic acid OR Imidazolepropionic acid	MPID000102	d104hFic_WT	-0.0314148	-0.0159575	0.00443083	0.0489355	0.676944	1	0
positive	298	Iodotyrosine	MPID000102	d104hFic_WT	0.0943469	0.0149617	-0.00940558	0.0534947	0.648743	1	0
negative	451	Cyclic AMP OR Adenosine monophosphate OR 2'-Deoxyguanosine 5'-monophosphate	MPID000102	d104hFic_WT	0.134428	-0.0148141	-0.0551712	0.110459	0.714844	1	0
positive	368	2-Deoxyribonic acid OR D-Ribose OR D-Xylose OR L-Arabinose OR L-Xylulose OR L-Ribulose	MPID000102	d104hFic_WT	-0.00304712	-0.0145734	-0.0125456	0.110543	0.985364	1	0
positive	271	D-Fructose OR Dihydroxyacetone OR Aldehydo-N-acetyl-D-glucosamine OR D-Galactose OR D-Mannose OR D-Glucose OR cis-4-Hydroxy-D-proline OR Levoinositol OR 4-Hydroxyproline OR D-Tagatose OR Glyceraldehyde OR Propionylglycine	MPID000102	d104hFic_WT	-0.0185743	0.0144917	0.00347003	0.0639085	0.863075	1	0
positive	149	Imidazolelactic acid	MPID000102	d104hFic_WT	-0.0374395	-0.0143918	0.000936	0.050963	0.76359	1	0
positive	399	L-Methionine	MPID000102	d104hFic_WT	-0.0468195	-0.0143584	0.00424465	0.0441646	0.673594	1	0
negative	719	D-Proline OR L-Proline	MPID000102	d104hFic_WT	0.0795186	0.0138821	0.00143385	0.105353	0.905942	1	0
positive	405	N-Acetylserotonin OR Phenyl acetate OR Phenylacetic acid OR 4-Hydroxyphenylacetaldehyde	MPID000102	d104hFic_WT	0.123948	0.0137542	0.00819929	0.0741006	0.940243	1	0
negative	473	Estrone	MPID000102	d104hFic_WT	0.797568	0.0135565	-0.15486	0.427543	0.693643	1	0
positive	8	1-Methylhistidine	MPID000102	d104hFic_WT	0.0250812	0.0129551	0.00447963	0.0692118	0.902537	1	0
positive	170	5-Methoxytryptamine	MPID000102	d104hFic_WT	-0.206843	0.0126363	0.0361058	0.262513	0.928762	1	0
positive	276	Uridine 2',3'-cyclic phosphate	MPID000102	d104hFic_WT	-0.0521846	-0.0126208	0.0102662	0.1079	0.832019	1	0
positive	90	D-Fructose OR myo-Inositol OR D-Galactose OR D-Mannose OR D-Lactic acid OR N-Acetyl-D-glucosamine OR 5-Aminolevulinic acid OR L-Lactic acid OR N-Acetylmannosamine OR N-Acetyl-L-alanine OR Levoinositol OR 4-Hydroxyproline	MPID000102	d104hFic_WT	-0.0436831	0.0125956	0.0348438	0.0798479	0.780528	1	0
positive	32	Nicotinic acid mononucleotide	MPID000102	d104hFic_WT	0.0181183	-0.0125937	-0.0243206	0.114535	0.918449	1	0
positive	79	Trimethylamine N-oxide	MPID000102	d104hFic_WT	-0.0220627	0.0125621	0.00596198	0.0505553	0.896129	1	0
negative	890	Butyric acid	MPID000102	d104hFic_WT	0.109177	-0.0121493	-0.021916	0.0955341	0.918572	1	0
positive	331	Galactinol OR Maltotetraose OR Isomaltose OR Stachyose OR D-Maltose OR beta-Lactose OR Sucrose	MPID000102	d104hFic_WT	-0.0026975	0.0120283	-0.0183729	0.0905444	0.737052	1	0
positive	156	Biocytin	MPID000102	d104hFic_WT	-0.0136889	0.0119859	0.00519174	0.0387864	0.860946	1	0
negative	807	NAD	MPID000102	d104hFic_WT	0.016768	-0.0119713	-0.0514222	0.113763	0.728756	1	0
positive	338	Inosine	MPID000102	d104hFic_WT	0.0168517	-0.0119399	0.002429	0.0636961	0.821524	1	0
positive	420	Vitamin A	MPID000102	d104hFic_WT	-0.0783125	0.0115865	0.0433492	0.166649	0.848842	1	0
negative	449	Carnosine	MPID000102	d104hFic_WT	0.0912665	0.0111746	-0.0229925	0.0851211	0.68813	1	0
positive	403	Perillyl alcohol OR Carveol	MPID000102	d104hFic_WT	0.00389299	0.0111671	0.000781	0.0607515	0.864256	1	0
negative	660	Stachyose OR Maltotetraose	MPID000102	d104hFic_WT	0.0230187	-0.0109636	-0.0183783	0.0654626	0.90982	1	0
negative	441	2-Ketobutyric acid	MPID000102	d104hFic_WT	0.0589989	-0.0103927	-0.0178874	0.148163	0.959657	1	0
positive	171	D-Arginine OR L-argininium(1+) OR L-Arginine	MPID000102	d104hFic_WT	-0.0163916	0.0103511	0.000641	0.0627721	0.877067	1	0
negative	523	Xanthine	MPID000102	d104hFic_WT	0.124938	-0.0103319	-0.0662031	0.181085	0.757674	1	0
positive	187	gamma-Glutamylvaline	MPID000102	d104hFic_WT	-0.0582414	0.0101747	-0.0055239	0.0553955	0.776877	1	0
negative	612	Suberic acid	MPID000102	d104hFic_WT	0.0295708	-0.0100339	-0.0274101	0.0862177	0.840277	1	0
positive	74	3-Methylhistamine OR 1-Methylhistamine OR N-Methylhistamine	MPID000102	d104hFic_WT	0.0108535	-0.00981786	0.00748377	0.069608	0.803703	1	0
positive	19	Uridine 5'-monophosphate OR Uridine 3'-monophosphate	MPID000102	d104hFic_WT	-0.00128458	0.00928891	0.000196	0.112001	0.935297	1	0
positive	48	L-Kynurenine	MPID000102	d104hFic_WT	-0.0325587	-0.00921612	0.0273212	0.0541036	0.499471	1	0
negative	664	N6,N6,N6-Trimethyl-L-lysine	MPID000102	d104hFic_WT	0.00596017	-0.00875431	-0.00875431	0.228541	1	1	0
positive	318	Cytidine	MPID000102	d104hFic_WT	-0.0354026	0.00847054	0.00908139	0.081254	0.994002	1	0
positive	350	Orotic acid	MPID000102	d104hFic_WT	0.021448	-0.00834289	0.00186153	0.100108	0.918809	1	0
negative	500	N-Acetylneuraminic acid	MPID000102	d104hFic_WT	0.0478081	-0.00774724	-0.0131363	0.0834937	0.948537	1	0
positive	218	N,N'-diacetylchitobiose OR Sucrose OR Melibiose	MPID000102	d104hFic_WT	0.0610138	0.00733542	-0.00897122	0.0764887	0.831179	1	0
positive	414	Porphobilinogen	MPID000102	d104hFic_WT	-0.317574	-0.00732521	0.0720199	0.19351	0.681783	1	0
positive	197	Metyrosine OR 5-Hydroxytryptophol	MPID000102	d104hFic_WT	0.031499	-0.0072268	-0.0504865	0.0863452	0.616365	1	0
positive	27	3-Amino-2-piperidone OR L-Lysine OR D-Lysine	MPID000102	d104hFic_WT	0.000281	0.00699924	0.0102834	0.0609762	0.957046	1	0
positive	326	Guanidoacetic acid	MPID000102	d104hFic_WT	-0.0539161	-0.0069286	0.0099245	0.0867185	0.845908	1	0
negative	458	cis-Aconitic acid	MPID000102	d104hFic_WT	-0.11065	0.00685063	0.0278412	0.1025	0.83774	1	0
positive	272	Glucosamine	MPID000102	d104hFic_WT	-0.0491374	-0.00649435	0.0048801	0.0975599	0.907185	1	0
positive	137	Imidazoleacetic acid OR Thymine	MPID000102	d104hFic_WT	-0.0255221	-0.00641424	0.00741582	0.0571455	0.808769	1	0
positive	117	L-Carnitine	MPID000102	d104hFic_WT	-0.0102658	-0.00625657	0.00427504	0.0528842	0.84215	1	0
positive	210	Phosphodimethylethanolamine	MPID000102	d104hFic_WT	0.00849122	0.00607805	-0.0193556	0.113915	0.823327	1	0
positive	23	Xanthosine	MPID000102	d104hFic_WT	-0.0440589	0.00598292	0.0100198	0.0609577	0.947199	1	0
positive	312	Pipecolic acid OR L-Pipecolic acid	MPID000102	d104hFic_WT	-0.0251483	0.00580759	-0.00151002	0.0607296	0.904091	1	0
positive	160	4,5-Dihydroorotic acid OR L-Dihydroorotic acid	MPID000102	d104hFic_WT	-0.113625	0.00575923	0.0257559	0.128768	0.876591	1	0
negative	739	3-Indoleacetonitrile	MPID000102	d104hFic_WT	0.562934	0.005707	-0.127278	0.248882	0.593113	1	0
positive	212	3-Methoxyanthranilate OR Pyridoxal	MPID000102	d104hFic_WT	-0.0316242	0.00567242	0.0107688	0.0496914	0.918312	1	0
positive	230	3,4-Dihydroxyphenylglycol OR 3-O-Methyl-a-methyldopa OR 2-Methylhippuric acid OR Phenylacetylglycine	MPID000102	d104hFic_WT	-0.00432725	0.00528863	0.00181842	0.0518508	0.94664	1	0
positive	119	Phosphocreatine	MPID000102	d104hFic_WT	-0.0899613	0.00500676	0.0213001	0.148749	0.912777	1	0
negative	868	Uridine 2',3'-cyclic phosphate	MPID000102	d104hFic_WT	0.0111266	-0.00488651	0.0460539	0.130701	0.696724	1	0
negative	693	5-Hydroxytryptophol	MPID000102	d104hFic_WT	0.208575	0.00469398	0.00514371	0.0979553	0.996337	1	0
negative	742	gamma-Glutamylvaline	MPID000102	d104hFic_WT	0.0444292	-0.00454139	-0.026831	0.0703019	0.751202	1	0
negative	905	D-Ribulose 5-phosphate OR Xylulose 5-phosphate	MPID000102	d104hFic_WT	0.0814576	-0.00450108	-0.0390279	0.1825	0.849946	1	0
positive	229	3,4-Dihydroxymandelic acid	MPID000102	d104hFic_WT	-0.0165797	0.00446697	0.00653198	0.0512743	0.967875	1	0
negative	762	L-Targinine	MPID000102	d104hFic_WT	0.0409236	-0.0042519	-0.0375319	0.152241	0.826961	1	0
positive	141	N-Acetylputrescine	MPID000102	d104hFic_WT	-0.0101093	0.00410114	0.019827	0.0562648	0.779863	1	0
positive	59	Pterin	MPID000102	d104hFic_WT	0.0521336	-0.00398869	-0.00931183	0.0594592	0.928664	1	0
positive	380	Epinephrine	MPID000102	d104hFic_WT	-0.214335	-0.00381814	0.0634157	0.22291	0.762943	1	0
positive	299	3-Methoxytyramine	MPID000102	d104hFic_WT	-0.0916614	0.00380358	0.0485178	0.0730115	0.540255	1	0
positive	80	L-Tryptophan OR (Â±)-Tryptophan	MPID000102	d104hFic_WT	0.0250978	0.00377684	0.00179673	0.0461588	0.965783	1	0
negative	744	Uridine 2',3'-cyclic phosphate	MPID000102	d104hFic_WT	0.155982	0.00363653	0.00415855	0.155981	0.99733	1	0
positive	330	L-Alanine OR beta-Alanine OR (alpha-D-mannosyl)7-beta-D-mannosyl-diacetylchitobiosyl-L-asparagine, isoform A (protein)	MPID000102	d104hFic_WT	-0.0282761	-0.0034157	0.00922639	0.0660864	0.848293	1	0
positive	304	Carnosine	MPID000102	d104hFic_WT	-0.0378123	-0.00320482	0.00939645	0.0576399	0.826946	1	0
positive	345	N-Acetylmannosamine OR D-Mannose OR N-Acetyl-D-glucosamine OR N-Acetylgalactosamine OR Levoinositol OR myo-Inositol OR D-Galactose	MPID000102	d104hFic_WT	-0.0558857	-0.00318157	-0.0012799	0.0655763	0.976865	1	0
positive	169	Formylanthranilic acid	MPID000102	d104hFic_WT	-0.0447919	0.00316983	0.0237606	0.183799	0.910801	1	0
positive	211	4-Nitrophenyl phosphate	MPID000102	d104hFic_WT	-0.0951117	-0.00290662	-0.0106166	0.37115	0.983427	1	0
positive	67	Urocanic acid OR L-Aspartic acid OR Trans-urocanate	MPID000102	d104hFic_WT	-0.0491596	-0.00263507	0.00330276	0.0611663	0.922665	1	0
positive	102	Maltotetraose OR Stachyose	MPID000102	d104hFic_WT	-0.0235537	0.00224541	0.00601198	0.12844	0.976605	1	0
negative	873	Tryptophyl-Glycine	MPID000102	d104hFic_WT	0.127902	-0.00222716	-0.0704806	0.211348	0.746738	1	0
negative	542	N-alpha-Acetyl-L-lysine	MPID000102	d104hFic_WT	0.0706629	-0.00221838	-0.0104183	0.0620204	0.894815	1	0
negative	639	4-Trimethylammoniobutanoic acid	MPID000102	d104hFic_WT	0.023704	0.0021017	-0.00755621	0.229269	0.966399	1	0
positive	224	Histamine	MPID000102	d104hFic_WT	-0.0320123	0.00202082	0.0120915	0.0940114	0.914692	1	0
positive	352	Thiamine	MPID000102	d104hFic_WT	0.0619862	-0.00189908	-0.0146184	0.116682	0.913196	1	0
positive	66	N-Glycolylneuraminic acid	MPID000102	d104hFic_WT	-0.0773606	-0.00185394	-0.007317	0.0827614	0.94737	1	0
positive	140	4-Hydroxycinnamic acid OR Phenylpyruvic acid	MPID000102	d104hFic_WT	-0.0190434	0.00183877	0.0327153	0.106634	0.772156	1	0
positive	57	Hydroxykynurenine OR 4-Pyridoxic acid	MPID000102	d104hFic_WT	0.000598	0.00141055	0.0123696	0.137684	0.936559	1	0
positive	58	Pseudouridine	MPID000102	d104hFic_WT	-0.0158312	0.00131574	0.0231658	0.0658804	0.740144	1	0
negative	956	L-Serine	MPID000102	d104hFic_WT	-0.0131751	-0.000642	0.0170489	0.131603	0.893066	1	0
negative	477	L-Tyrosine	MPID000102	d104hFic_WT	0.178671	0.000612	-0.0212105	0.103412	0.832868	1	0
negative	595	2-Hydroxy-3-methylbutyric acid OR 3-Hydroxyisovaleric acid	MPID000102	d104hFic_WT	0.140943	-0.000342	-0.0725534	0.153011	0.63697	1	0
positive	189	L-Proline	MPID000102	d104hFic_WT	-0.132427	-0.000339	0.0342051	0.0938866	0.712918	1	0
positive	165	4-Guanidinobutanoic acid	MPID000102	d104hFic_WT	-0.00681916	0.000187	0.00897718	0.0436302	0.840329	1	0
positive	200	Phenylalanylglycine OR (Â±)-Tryptophan OR Glycyl-Phenylalanine OR L-Tryptophan	MPID000102	d104hFic_WT	-0.0186545	-0.000114	-0.0144784	0.0661824	0.828176	1	0
positive	151	Cysteic acid	MPID000102	d104hFic_WT	0.00191566	-5.21e-05	-0.0291856	0.127299	0.818979	1	0
