# Supplementary material for: Inhibition of FicD-mediated AMPylation and deAMPylation by isoprenoid diphosphates
Source: Proc Natl Acad Sci U S A. 2026 Mar 4;123(10):e2533457123. doi: 10.1073/pnas.2533457123 (PMC12974487; doi:10.1073/pnas.2533457123)
Supplement: Supplementary file 3 — Dataset S02 (XLSX) [file pnas.2533457123.sd02.xlsx]

## Sheet: Sheet1
Method	Mass_RT_ID	Metabolite_name	MIDAS_sample_ID	User_sample_id	log2(fold_change)	log2(corrected_fold_change)	met_mean	met_sd	p_value	q_value	#NAME?
positive	268	Uridine 5'-monophosphate OR Uridine 3'-monophosphate	MPID000039	d104hFic E234G	-7.63238	-7.35604	0.229716	0.174499	0	0	#NUM!
negative	587	Mandelic acid OR 3,4-Dihydroxyphenylacetaldehyde OR p-Hydroxyphenylacetic acid	MPID000039	d104hFic E234G	-3.55121	-3.54782	0.0573016	0.0996448	1.27e-286	1.97e-283	282.706
positive	71	Acetylcholine	MPID000039	d104hFic E234G	5.87129	5.84436	-0.129886	0.193859	1.52e-208	1.61e-205	204.794
positive	388	Homogentisic acid OR 3,4-Dihydroxybenzeneacetic acid	MPID000039	d104hFic E234G	2.03515	2.07976	0.0517545	0.0728976	2.49e-170	1.97e-167	166.705
positive	178	Indole-3-carbinol	MPID000039	d104hFic E234G	-1.26679	-1.29296	0.00262876	0.0830203	6.65e-55	1.51e-52	51.8223
negative	753	Glycyl-Phenylalanine	MPID000039	d104hFic E234G	-1.8102	-1.72419	0.136592	0.164661	1.3e-29	1.63e-27	26.7879
negative	680	dADP	MPID000039	d104hFic E234G	2.89016	2.85988	-0.051597	0.26467	3.8e-28	4.62e-26	25.3349
positive	335	Inosinic acid	MPID000039	d104hFic E234G	1.31352	1.31222	-0.00571335	0.143567	4.32e-20	3.98e-18	17.3998
negative	659	Geranyl-PP	MPID000039	d104hFic E234G	1.32174	1.50658	0.0320869	0.174614	3.06e-17	2.47e-15	14.6076
positive	96	dCMP	MPID000039	d104hFic E234G	-0.833867	-0.699102	0.0716364	0.0962223	1.15e-15	8.53e-14	13.0689
negative	609	Xanthurenic acid	MPID000039	d104hFic E234G	1.71582	1.27728	-0.0745651	0.171383	3.07e-15	2.22e-13	12.6532
positive	58	Pseudouridine	MPID000039	d104hFic E234G	-0.463039	-0.449139	0.0231658	0.0658804	7.55e-13	4.72e-11	10.326
negative	683	Flavin mononucleotide	MPID000039	d104hFic E234G	0.779083	0.795641	0.00932854	0.113202	3.76e-12	2.22e-10	9.65284
negative	657	dTDP	MPID000039	d104hFic E234G	0.767872	1.27321	0.0741574	0.175878	9.26e-12	5.32e-10	9.27406
negative	884	Alpha-Lactose OR D-Maltose	MPID000039	d104hFic E234G	0.802412	0.811401	0.0108249	0.121456	4.35e-11	2.38e-09	8.62427
negative	842	Xanthurenic acid	MPID000039	d104hFic E234G	2.07803	1.60428	-0.0492079	0.263717	3.61e-10	1.79e-08	7.74617
negative	634	Isovaleryl-CoA	MPID000039	d104hFic E234G	-4.59187	-3.15014	0.306745	0.564593	9.2e-10	4.44e-08	7.3522
negative	887	Ascorbic acid	MPID000039	d104hFic E234G	0.668184	0.71117	0.00915737	0.116319	1.59e-09	7.52e-08	7.12402
negative	784	Isovaleryl-CoA	MPID000039	d104hFic E234G	-4.99834	-3.29086	0.403464	0.678136	5.1e-08	2.02e-06	5.69493
positive	122	Flavin mononucleotide	MPID000039	d104hFic E234G	0.930303	1.0041	0.0241128	0.183241	8.89e-08	3.42e-06	5.46632
positive	136	Butyrylcarnitine	MPID000039	d104hFic E234G	-0.439515	-0.331777	0.0260007	0.067239	1.03e-07	3.93e-06	5.40583
positive	217	3'-Monoiodo-L-thyronine	MPID000039	d104hFic E234G	2.54413	1.59074	-0.358605	0.368064	1.18e-07	4.46e-06	5.35035
negative	716	IDP	MPID000039	d104hFic E234G	1.50373	2.52969	0.081266	0.462465	1.19e-07	4.51e-06	5.34612
negative	883	Adenosine 3',5'-diphosphate OR dGDP OR ADP	MPID000039	d104hFic E234G	1.3933	1.86634	0.0863171	0.360147	7.71e-07	2.58e-05	4.58903
negative	852	Geranyl-PP	MPID000039	d104hFic E234G	1.6334	2.31481	0.0237736	0.491615	3.16e-06	9.57e-05	4.01888
negative	769	3'-Monoiodo-L-thyronine	MPID000039	d104hFic E234G	2.62345	1.53515	-0.154499	0.36313	3.27e-06	9.89e-05	4.00499
negative	882	Adenosine 3',5'-diphosphate OR dGDP OR ADP	MPID000039	d104hFic E234G	1.93997	2.63463	0.165776	0.566468	1.31e-05	0.000356	3.44822
positive	328	Glycocholic acid	MPID000039	d104hFic E234G	0.419643	0.329114	-0.0220515	0.0827372	2.19e-05	0.000572	3.24231
negative	633	Butyryl-CoA	MPID000039	d104hFic E234G	-3.07715	-1.64088	0.307072	0.465802	2.89e-05	0.000737	3.13234
negative	783	Butyryl-CoA	MPID000039	d104hFic E234G	-3.25042	-1.67643	0.311928	0.476131	2.97e-05	0.000755	3.1223
positive	135	Ubiquinone-1	MPID000039	d104hFic E234G	0.983915	0.571238	-0.148689	0.179577	6.1e-05	0.0014492	2.83887
positive	109	Melatonin	MPID000039	d104hFic E234G	0.406928	0.324662	0.00573851	0.0799624	6.65e-05	0.00156411	2.80573
positive	214	3-hydroxydecanoyl carnitine	MPID000039	d104hFic E234G	-0.194838	-0.137181	0.0426385	0.0455375	7.85e-05	0.00181233	2.74176
positive	231	6-Hydroxymelatonin OR 3,5-Dimethoxybenzaldehyde OR Desaminotyrosine	MPID000039	d104hFic E234G	0.3957	0.550765	0.0266078	0.133074	8.19e-05	0.00188052	2.72572
positive	133	5-Methoxytryptophol	MPID000039	d104hFic E234G	0.427819	0.280418	-0.0261204	0.077877	8.28e-05	0.00189835	2.72162
positive	291	3,3'-Diiodothyronine OR 3,5-Diiodothyronine	MPID000039	d104hFic E234G	5.11677	3.09313	-0.367441	0.892465	0.000106	0.00235977	2.62713
negative	877	3'-Monoiodo-L-thyronine	MPID000039	d104hFic E234G	3.88689	2.32254	-0.196636	0.683581	0.000228	0.00467575	2.33015
negative	855	Flavin mononucleotide	MPID000039	d104hFic E234G	1.64475	2.08456	0.0292436	0.567613	0.000293	0.00586556	2.23169
negative	428	2'-Deoxyguanosine 5'-monophosphate	MPID000039	d104hFic E234G	2.24008	1.38044	-0.149742	0.425902	0.000327	0.00644401	2.19084
positive	180	3,3'-Diiodothyronine OR 3,5-Diiodothyronine	MPID000039	d104hFic E234G	4.68485	2.7468	-0.395232	0.898345	0.000469	0.00883942	2.05358
positive	251	Ketoleucine	MPID000039	d104hFic E234G	0.645405	0.653016	-0.0114883	0.19025	0.000478	0.00897642	2.0469
negative	621	Adenosine 3',5'-diphosphate OR dGDP OR ADP	MPID000039	d104hFic E234G	1.79041	2.64832	0.0684635	0.752548	0.000608	0.0110348	1.95724
negative	796	3,3'-Diiodothyronine	MPID000039	d104hFic E234G	5.14434	2.64419	-0.0291188	0.784439	0.000655	0.0117883	1.92855
negative	963	4-Hydroxyphenylacetaldehyde OR Phenyl acetate	MPID000039	d104hFic E234G	2.73498	1.37002	-0.105729	0.442034	0.000842	0.0146006	1.83563
positive	44	Glycoursodeoxycholic acid OR Chenodeoxycholic acid glycine conjugate	MPID000039	d104hFic E234G	1.03207	0.586984	-0.0913001	0.205367	0.000957	0.0163359	1.78686
positive	156	Biocytin	MPID000039	d104hFic E234G	-0.141832	-0.12102	0.00519174	0.0387864	0.00113786	0.0189402	1.72262
negative	471	Glycocholic acid	MPID000039	d104hFic E234G	0.688818	0.343656	-0.0577775	0.123754	0.00117941	0.0195239	1.70943
positive	233	3-Hexenedioic acid OR Galactinol OR Levoinositol OR D-Fructose OR Raffinose OR D-Maltose OR myo-Inositol OR 3-Methylglutaconic acid OR Maltotriose OR Isomaltose OR D-Galactose OR Cellobiose OR L-Lactic acid	MPID000039	d104hFic E234G	-0.196838	-0.211408	-0.021207	0.058804	0.00121861	0.020085	1.69713
negative	865	3,3'-Diiodothyronine	MPID000039	d104hFic E234G	4.70646	2.48715	-0.0943446	0.812277	0.00148247	0.023745	1.62443
positive	276	Uridine 2',3'-cyclic phosphate	MPID000039	d104hFic E234G	-0.360537	-0.328467	0.0102662	0.1079	0.00169346	0.0265466	1.57599
negative	576	Glycoursodeoxycholic acid OR Chenodeoxycholic acid glycine conjugate	MPID000039	d104hFic E234G	1.1704	0.511407	-0.0459463	0.180811	0.00205257	0.0312561	1.50506
negative	810	Phosphorylcholine	MPID000039	d104hFic E234G	-0.486821	-1.57478	-0.160534	0.464542	0.00233158	0.0347697	1.4588
negative	737	3,3'-Diiodothyronine	MPID000039	d104hFic E234G	4.61197	2.49457	-0.126331	0.867381	0.00251419	0.0371034	1.43059
positive	165	4-Guanidinobutanoic acid	MPID000039	d104hFic E234G	-0.126252	-0.120573	0.00897718	0.0436302	0.00298498	0.0428274	1.36828
negative	685	Deoxyadenosine triphosphate	MPID000039	d104hFic E234G	0.946595	3.3425	0.175964	1.08573	0.00353961	0.0494193	1.3061
negative	632	Octanoyl-CoA	MPID000039	d104hFic E234G	-4.83366	-2.80502	0.390699	1.1067	0.00388179	0.0533695	1.27271
positive	372	D-Xylose OR L-Arabinose	MPID000039	d104hFic E234G	-0.247707	-0.238698	0.00175301	0.0841272	0.00426074	0.0575395	1.24003
negative	937	Guanosine diphosphate	MPID000039	d104hFic E234G	0.152226	1.99995	0.141142	0.652586	0.00439424	0.0590267	1.22895
negative	966	Putrescine	MPID000039	d104hFic E234G	-0.339523	-0.314533	0.0248815	0.119865	0.00463107	0.0616371	1.21016
positive	279	N,N'-diacetylchitobiose OR Sucrose OR Melibiose	MPID000039	d104hFic E234G	-0.168693	-0.161516	0.0069342	0.0614617	0.00613039	0.0774538	1.11096
negative	782	Octanoyl-CoA	MPID000039	d104hFic E234G	-5.10167	-2.78796	0.422261	1.21387	0.00817815	0.0976965	1.01012
negative	553	N-Acetyl-L-phenylalanine	MPID000039	d104hFic E234G	-0.229352	-0.253932	-0.0117784	0.0917119	0.00828156	0.0986782	1.00578
positive	387	Guanine	MPID000039	d104hFic E234G	-2.10675	-1.49952	0.0334934	0.581012	0.00832671	0.099126	1.00381
negative	622	Farnesyl pyrophosphate	MPID000039	d104hFic E234G	1.53307	1.02529	-0.0208627	0.400735	0.00903898	0.106023	0.974599
negative	826	Glycocholic acid	MPID000039	d104hFic E234G	0.626405	0.301938	-0.0231699	0.125395	0.00952345	0.110778	0.955545
negative	956	L-Serine	MPID000039	d104hFic E234G	-0.338298	-0.322919	0.0170489	0.131603	0.00978623	0.113217	0.946089
positive	308	Bilirubin	MPID000039	d104hFic E234G	-0.0883518	2.13528	-0.114689	0.874013	0.0100444	0.115732	0.936545
positive	39	Deoxycholic acid OR Chenodeoxycholic acid	MPID000039	d104hFic E234G	0.876176	0.536658	-0.0659843	0.234235	0.0100876	0.116113	0.93512
positive	258	DL-Glutamate OR D-Glutamic acid OR L-Glutamic acid	MPID000039	d104hFic E234G	-0.541904	-0.453941	0.0397312	0.192253	0.0102336	0.117436	0.930198
positive	260	Cyclic AMP	MPID000039	d104hFic E234G	-0.138216	-0.222726	-0.0405744	0.0716785	0.0110464	0.124803	0.903776
positive	294	cis-4-Hydroxy-D-proline OR 4-Hydroxyproline	MPID000039	d104hFic E234G	-0.361253	-0.354773	0.103736	0.180662	0.0111508	0.125654	0.900825
positive	399	L-Methionine	MPID000039	d104hFic E234G	-0.133742	-0.107429	0.00424465	0.0441646	0.0114523	0.128396	0.891447
positive	353	Pyridoxine OR Norepinephrine	MPID000039	d104hFic E234G	-0.143204	-0.15601	0.00109095	0.0628079	0.012374	0.136352	0.865338
positive	24	Urocanic acid OR Trans-urocanate	MPID000039	d104hFic E234G	-0.125341	-0.136045	-0.00311756	0.0531847	0.0124419	0.136939	0.863474
positive	311	Creatine OR Beta-Guanidinopropionic acid	MPID000039	d104hFic E234G	-0.136484	-0.136847	-0.00111472	0.0544231	0.0126304	0.138685	0.857969
negative	924	Dihydroxyacetone	MPID000039	d104hFic E234G	0.822549	0.523555	-0.0896219	0.247143	0.0130991	0.142652	0.845721
negative	454	Bilirubin	MPID000039	d104hFic E234G	0.196603	2.75544	-0.571293	1.34578	0.0134372	0.145544	0.837006
negative	846	Farnesyl pyrophosphate	MPID000039	d104hFic E234G	2.53535	2.00634	-0.00985595	0.819938	0.0139338	0.149702	0.824773
positive	382	Itaconic acid OR Citraconic acid	MPID000039	d104hFic E234G	-0.326684	-0.36904	-0.0124275	0.145387	0.0141728	0.151735	0.818915
positive	220	Carnosine	MPID000039	d104hFic E234G	-0.245267	-0.200509	0.0133549	0.0872431	0.0142321	0.152298	0.817305
negative	613	Taurodeoxycholic acid OR Taurochenodesoxycholic acid OR Tauroursodeoxycholic acid	MPID000039	d104hFic E234G	1.13735	0.438991	-0.0703484	0.208607	0.0146215	0.155603	0.807981
positive	203	Leucylleucine	MPID000039	d104hFic E234G	-0.484473	-0.218979	0.069866	0.118375	0.0146843	0.156077	0.806661
positive	197	Metyrosine OR 5-Hydroxytryptophol	MPID000039	d104hFic E234G	-0.229442	-0.260833	-0.0504865	0.0863452	0.0148461	0.157469	0.802806
positive	72	Taurodeoxycholic acid OR Taurochenodesoxycholic acid	MPID000039	d104hFic E234G	0.924103	0.469065	-0.0637469	0.220564	0.0157061	0.164139	0.784788
positive	376	Dihydrobiopterin	MPID000039	d104hFic E234G	-0.0672422	-0.185814	0.00793373	0.0808736	0.0165891	0.171077	0.766808
positive	7	Betaine	MPID000039	d104hFic E234G	-0.149543	-0.174937	-0.00508907	0.0710064	0.0167562	0.172435	0.763375
positive	182	Debrisoquine	MPID000039	d104hFic E234G	-0.17759	-0.277979	-0.0181154	0.108761	0.0168805	0.173383	0.760995
positive	29	2-Methoxyestradiol	MPID000039	d104hFic E234G	1.04719	0.51429	-0.110857	0.262503	0.017243	0.176171	0.754065
negative	774	Bilirubin	MPID000039	d104hFic E234G	-0.0751326	2.98286	-0.786325	1.59277	0.0179604	0.181719	0.740601
negative	676	Acetoacetyl-CoA	MPID000039	d104hFic E234G	-4.04139	-1.6236	0.164049	0.757435	0.0182683	0.18396	0.735277
positive	363	D-2-Hydroxyglutaric acid	MPID000039	d104hFic E234G	-0.111167	-0.225351	-0.00873947	0.0919009	0.0184229	0.18517	0.732429
positive	381	Erythrono-1,4-lactone OR Succinic acid	MPID000039	d104hFic E234G	-0.131369	-0.179722	-0.0182119	0.0686868	0.0187029	0.187212	0.727666
positive	229	3,4-Dihydroxymandelic acid	MPID000039	d104hFic E234G	-0.130868	-0.113808	0.00653198	0.0512743	0.0189263	0.189041	0.723444
positive	168	Metanephrine	MPID000039	d104hFic E234G	-0.150974	-0.195555	-0.0114452	0.0788871	0.0196043	0.193956	0.712296
negative	892	Butyric acid	MPID000039	d104hFic E234G	-0.648147	-0.688643	-0.00915114	0.29471	0.0211316	0.205072	0.688094
positive	79	Trimethylamine N-oxide	MPID000039	d104hFic E234G	-0.138503	-0.110436	0.00596198	0.0505553	0.0213135	0.206277	0.685548
negative	561	Adenosine triphosphate OR dGTP	MPID000039	d104hFic E234G	0.00140957	2.23223	0.11593	0.927764	0.0225441	0.215033	0.667494
positive	141	N-Acetylputrescine	MPID000039	d104hFic E234G	-0.119566	-0.108047	0.019827	0.0562648	0.0230428	0.218488	0.660572
negative	803	Guanosine	MPID000039	d104hFic E234G	-0.02197	-0.243402	-0.0228139	0.0971684	0.0231978	0.219386	0.658792
positive	145	Methylimidazoleacetic acid OR Imidazolepropionic acid	MPID000039	d104hFic E234G	-0.118828	-0.106298	0.00443083	0.0489355	0.023651	0.222602	0.652471
positive	157	1-Methyladenosine	MPID000039	d104hFic E234G	-0.109271	-0.155004	-0.0254995	0.0576752	0.0247421	0.230097	0.638089
positive	3	(-)-Limonene OR Polylimonene	MPID000039	d104hFic E234G	-0.109843	-0.115249	-0.00738406	0.048416	0.025889	0.23773	0.623917
positive	148	Indole-3-propionic acid	MPID000039	d104hFic E234G	0.173765	0.113115	-0.0188734	0.0602537	0.0284845	0.255022	0.593423
positive	286	L-Acetylcarnitine	MPID000039	d104hFic E234G	-0.379136	-0.180301	0.0320741	0.0971834	0.0288666	0.257316	0.589533
positive	330	L-Alanine OR beta-Alanine OR (alpha-D-mannosyl)7-beta-D-mannosyl-diacetylchitobiosyl-L-asparagine, isoform A (protein)	MPID000039	d104hFic E234G	-0.154516	-0.134364	0.00922639	0.0660864	0.0297978	0.263204	0.579707
negative	704	Indole-3-propionic acid	MPID000039	d104hFic E234G	0	-0.232201	-0.0437939	0.0867598	0.0298858	0.263626	0.579012
negative	446	alpha-Ketoisovaleric acid	MPID000039	d104hFic E234G	-0.311841	-0.289396	-0.00138975	0.132959	0.0303017	0.266256	0.5747
positive	371	L-Arabinose	MPID000039	d104hFic E234G	0.322795	0.319451	0.0263413	0.13626	0.0314672	0.273835	0.56251
positive	14	Liothyronine	MPID000039	d104hFic E234G	3.92047	2.0421	-0.0866967	0.992931	0.0320369	0.277329	0.557005
positive	266	Sucrose OR beta-Lactose OR Melibiose OR Maltotetraose OR Galactinol OR D-Maltose OR Stachyose OR Isomaltose OR Trehalose OR Cellobiose	MPID000039	d104hFic E234G	-0.111584	-0.086371	0.00995471	0.0449779	0.0322238	0.278362	0.555391
negative	866	gamma-Glutamylleucine	MPID000039	d104hFic E234G	-0.0522021	-0.192173	0.00661464	0.0937943	0.0340565	0.289617	0.538176
positive	252	Hydroxyphenylacetylglycine	MPID000039	d104hFic E234G	0.978136	0.979403	-0.00496214	0.46669	0.0349233	0.294712	0.530602
positive	244	L-Lysine OR D-Lysine	MPID000039	d104hFic E234G	0.464219	0.40631	-0.0519602	0.217731	0.0353124	0.29699	0.527259
negative	719	D-Proline OR L-Proline	MPID000039	d104hFic E234G	-0.136632	-0.21717	0.00143385	0.105353	0.0379891	0.31211	0.505692
positive	411	2-Methylhippuric acid OR Phenylacetylglycine OR 4-Hydroxyphenyl acetate OR ortho-Hydroxyphenylacetic acid OR 3,4-Dihydroxyphenylacetaldehyde OR Mandelic acid	MPID000039	d104hFic E234G	-0.292288	-0.13951	0.0787823	0.105432	0.0384098	0.314304	0.50265
positive	321	5'-Deoxyadenosine OR Deoxyadenosine	MPID000039	d104hFic E234G	-0.114928	-0.193802	-0.0375667	0.0760748	0.0400043	0.322856	0.49099
negative	781	Biliverdin	MPID000039	d104hFic E234G	0.599217	1.57119	0.00551183	0.768919	0.0417295	0.332046	0.478802
positive	149	Imidazolelactic acid	MPID000039	d104hFic E234G	-0.121495	-0.102812	0.000936	0.050963	0.0417744	0.332195	0.478607
positive	242	Cyclic AMP	MPID000039	d104hFic E234G	0.543868	0.572137	-0.0264031	0.294982	0.0424511	0.335835	0.473874
positive	284	L-Tyrosine	MPID000039	d104hFic E234G	-0.112706	-0.268723	-0.0539543	0.10605	0.0428507	0.337961	0.471133
positive	124	Pyridoxal OR 3-Methoxyanthranilate	MPID000039	d104hFic E234G	-0.202952	-0.142827	0.00978837	0.0756146	0.0435562	0.341575	0.466513
negative	580	L-Thyronine	MPID000039	d104hFic E234G	0.685285	0.387441	-0.00933721	0.196898	0.0438897	0.34327	0.464364
positive	334	1-Methylnicotinamide	MPID000039	d104hFic E234G	-0.111356	-0.203278	-0.073405	0.0657198	0.0481367	0.366154	0.436336
positive	10	Folinic acid OR 10-Formyltetrahydrofolate	MPID000039	d104hFic E234G	-0.110716	-0.0950083	0.00768	0.0522935	0.0495657	0.373523	0.427682
negative	864	Luteolin	MPID000039	d104hFic E234G	2.56939	2.25547	-0.216134	1.26261	0.050285	0.37675	0.423946
positive	107	Prostaglandin I2 OR Prostaglandin A2 OR Prostaglandin J2	MPID000039	d104hFic E234G	-0.15521	-0.0632211	0.0446006	0.0551814	0.0507071	0.37872	0.421682
positive	397	L-Fucose OR Pyridoxine	MPID000039	d104hFic E234G	-0.10063	-0.122385	-0.00964171	0.0578836	0.0514439	0.382158	0.417757
positive	98	Coumarin	MPID000039	d104hFic E234G	0.25139	0.132684	-0.0187087	0.0777741	0.0515864	0.382938	0.416871
positive	230	3,4-Dihydroxyphenylglycol OR 3-O-Methyl-a-methyldopa OR 2-Methylhippuric acid OR Phenylacetylglycine	MPID000039	d104hFic E234G	-0.106822	-0.0990277	0.00181842	0.0518508	0.0517835	0.383845	0.415845
negative	670	Melatonin	MPID000039	d104hFic E234G	0.372763	0.161932	-0.021778	0.0946878	0.0523599	0.38652	0.412828
positive	342	N-alpha-Acetyl-L-lysine OR N6-Acetyl-L-lysine OR Glycylleucine	MPID000039	d104hFic E234G	-0.140665	-0.115734	0.000684	0.0603533	0.053739	0.393153	0.405438
negative	477	L-Tyrosine	MPID000039	d104hFic E234G	-0.00178739	-0.220272	-0.0212105	0.103412	0.0542364	0.395632	0.402709
positive	413	Porphobilinogen OR Aldehydo-N-acetyl-D-glucosamine OR D-Fructose OR D-Mannose OR D-Tagatose OR Propionylglycine OR N-Acetylmannosamine OR N-Acetyl-L-alanine	MPID000039	d104hFic E234G	-0.0989512	-0.241508	-0.036099	0.107237	0.0554326	0.401579	0.396229
positive	224	Histamine	MPID000039	d104hFic E234G	-0.193796	-0.166209	0.0120915	0.0940114	0.0578834	0.413505	0.38352
positive	187	gamma-Glutamylvaline	MPID000039	d104hFic E234G	-0.165079	-0.109621	-0.0055239	0.0553955	0.0602236	0.424383	0.372242
negative	596	Hydroxyphenyllactic acid OR 4-Hydroxycinnamic acid OR Phenylpyruvic acid	MPID000039	d104hFic E234G	-0.0976498	-0.252391	-0.0360427	0.115553	0.0611676	0.428643	0.367905
positive	202	Leucyl-Glycine OR Isoleucyl-Glycine	MPID000039	d104hFic E234G	-0.138952	-0.0809834	0.013722	0.0507018	0.0617776	0.431469	0.36505
positive	97	Nicotinic acid ribonucleoside	MPID000039	d104hFic E234G	-0.197043	-0.0932012	0.0529256	0.0785985	0.063005	0.437412	0.359109
negative	581	ortho-Hydroxyphenylacetic acid OR 4-Hydroxyphenyl acetate	MPID000039	d104hFic E234G	-0.11828	-0.22575	-0.0115726	0.115245	0.0631036	0.437889	0.358636
positive	265	N-Acetylneuraminic acid	MPID000039	d104hFic E234G	-0.155406	-0.122113	0.00421352	0.0680839	0.0635308	0.439809	0.356736
positive	403	Perillyl alcohol OR Carveol	MPID000039	d104hFic E234G	-0.117788	-0.111891	0.000781	0.0607515	0.0636473	0.440364	0.356188
positive	290	4-Oxo-2-nonenal	MPID000039	d104hFic E234G	-0.240796	-0.218732	-0.0120292	0.111692	0.0642208	0.443006	0.353591
negative	661	Cyclic GMP	MPID000039	d104hFic E234G	-0.00935494	-0.154047	-0.0132337	0.0765005	0.0656684	0.449254	0.347508
negative	792	Dephospho-CoA	MPID000039	d104hFic E234G	-0.546731	-0.800609	-0.0464385	0.413689	0.068298	0.459889	0.337347
negative	508	Maltohexaose OR Sucrose OR Trehalose OR beta-Lactose OR Galactinol OR Maltotetraose OR Isomaltose OR Stachyose	MPID000039	d104hFic E234G	-0.0529424	-0.140748	-0.0192414	0.0666892	0.0684582	0.460485	0.336784
negative	942	Hydroxyphenyllactic acid OR Homovanillic acid	MPID000039	d104hFic E234G	-0.00831773	-0.238473	-0.000653	0.13061	0.0686324	0.461293	0.336023
negative	715	Sedoheptulose	MPID000039	d104hFic E234G	-0.171181	-0.25611	-0.0317002	0.12356	0.0693382	0.464419	0.33309
positive	274	Pantetheine	MPID000039	d104hFic E234G	-0.325578	1.07203	-0.125759	0.659764	0.0694497	0.464898	0.332643
positive	215	Malondialdehyde	MPID000039	d104hFic E234G	-0.164881	-0.169628	-0.0165645	0.085383	0.0730251	0.479403	0.319299
negative	626	Biliverdin	MPID000039	d104hFic E234G	0.531588	1.61958	0.00239772	0.90731	0.074686	0.486196	0.313189
positive	186	gamma-Glutamylleucine	MPID000039	d104hFic E234G	-0.145392	-0.0838379	0.00552032	0.0503325	0.0758386	0.490701	0.309183
negative	759	Phenylalanylglycine OR (Â±)-Tryptophan OR Glycyl-Phenylalanine	MPID000039	d104hFic E234G	-0.139587	-0.212021	-0.000264	0.119474	0.0763254	0.492593	0.307512
negative	485	D-Aspartic acid OR L-Aspartic acid	MPID000039	d104hFic E234G	-0.0789754	-0.171233	-0.00692191	0.0930067	0.0772856	0.496264	0.304287
positive	272	Glucosamine	MPID000039	d104hFic E234G	-0.201328	-0.166761	0.0048801	0.0975599	0.0785196	0.501386	0.299828
positive	27	3-Amino-2-piperidone OR L-Lysine OR D-Lysine	MPID000039	d104hFic E234G	-0.102149	-0.0967031	0.0102834	0.0609762	0.0793345	0.504711	0.296957
positive	138	Ureidoisobutyric acid OR D-Serine OR L-Serine	MPID000039	d104hFic E234G	-0.243124	-0.199792	0.0315192	0.132103	0.079947	0.507145	0.294868
negative	536	3-Hydroxydodecanoic acid	MPID000039	d104hFic E234G	0	-0.279571	-0.0821676	0.112878	0.0803216	0.508336	0.293849
positive	61	Epinephrine OR Normetanephrine	MPID000039	d104hFic E234G	-0.123004	-0.136533	0.0188681	0.0888601	0.0803202	0.508336	0.293849
positive	134	Methionine sulfoxide	MPID000039	d104hFic E234G	-0.125597	-0.0938451	0.0062621	0.0573655	0.0809714	0.51104	0.291545
negative	504	Urocanic acid OR Trans-urocanate	MPID000039	d104hFic E234G	1.76924	1.01868	-0.0526507	0.614077	0.0810512	0.511263	0.291356
positive	212	3-Methoxyanthranilate OR Pyridoxal	MPID000039	d104hFic E234G	-0.106135	-0.0759018	0.0107688	0.0496914	0.0811282	0.511465	0.291184
negative	470	Guanosine	MPID000039	d104hFic E234G	0.0351786	-0.117529	-0.0121184	0.0606235	0.0820731	0.514724	0.288425
positive	269	Tyramine	MPID000039	d104hFic E234G	0.0613043	-0.229243	-0.0377092	0.110278	0.0824169	0.516058	0.287301
positive	23	Xanthosine	MPID000039	d104hFic E234G	-0.136369	-0.0958048	0.0100198	0.0609577	0.0825579	0.51634	0.287064
positive	338	Inosine	MPID000039	d104hFic E234G	-0.0847664	-0.108105	0.002429	0.0636961	0.0826817	0.516672	0.286785
positive	11	10-Formyltetrahydrofolate OR Folinic acid	MPID000039	d104hFic E234G	-0.170178	-0.172575	0.0423394	0.123964	0.0829752	0.517652	0.285962
positive	116	Nicotinic acid	MPID000039	d104hFic E234G	-0.164545	-0.206914	-0.0503075	0.0910097	0.0852935	0.52659	0.278527
positive	312	Pipecolic acid OR L-Pipecolic acid	MPID000039	d104hFic E234G	-0.130901	-0.105808	-0.00151002	0.0607296	0.0859037	0.528807	0.276703
positive	53	Thiamine pyrophosphate	MPID000039	d104hFic E234G	-0.16824	-0.224524	-0.0263917	0.11616	0.0880673	0.536293	0.270598
positive	331	Galactinol OR Maltotetraose OR Isomaltose OR Stachyose OR D-Maltose OR beta-Lactose OR Sucrose	MPID000039	d104hFic E234G	-0.18474	-0.172803	-0.0183729	0.0905444	0.0880866	0.536293	0.270598
positive	119	Phosphocreatine	MPID000039	d104hFic E234G	0.196529	0.27351	0.0213001	0.148749	0.0899725	0.542989	0.265209
negative	871	Leucyl-Glycine OR Isoleucyl-Glycine OR Glycylleucine	MPID000039	d104hFic E234G	-0.12249	-0.158519	0.01113	0.100496	0.0913893	0.547789	0.261386
positive	137	Imidazoleacetic acid OR Thymine	MPID000039	d104hFic E234G	-0.103909	-0.0884201	0.00741582	0.0571455	0.0935329	0.555115	0.255617
negative	552	Capric acid OR Polylimonene	MPID000039	d104hFic E234G	0.0152474	-0.243694	-0.0704217	0.104315	0.0967022	0.565584	0.247503
negative	886	Aminoacetone	MPID000039	d104hFic E234G	-0.046672	-0.132674	-0.0192595	0.0682824	0.096721	0.565584	0.247503
negative	526	Uracil	MPID000039	d104hFic E234G	0.00259523	-0.137076	-0.0173529	0.0723137	0.0978012	0.568917	0.244951
negative	959	N-Acetylserotonin OR Phenyl acetate	MPID000039	d104hFic E234G	0.147848	-0.183206	-0.00432944	0.108185	0.0982442	0.570118	0.244035
negative	520	Uric acid	MPID000039	d104hFic E234G	0.0477997	-0.147617	-0.0106421	0.0832236	0.0997909	0.575288	0.240115
negative	933	Propionylglycine OR D-Tagatose OR Glyceraldehyde OR myo-Inositol OR N-Acetyl-L-alanine OR L-Lactic acid OR N-Acetylmannosamine	MPID000039	d104hFic E234G	-0.145384	-0.194195	0.00339368	0.120126	0.100003	0.576025	0.239559
negative	495	Orotidylic acid	MPID000039	d104hFic E234G	-0.222964	0.485159	0.164559	0.195024	0.100197	0.576619	0.239111
positive	400	L-alpha-Aminobutyric acid OR gamma-Aminobutyric acid OR 3-Aminoisobutanoic acid OR Isoleucyl-Glycine	MPID000039	d104hFic E234G	-0.175074	-0.213325	-0.0301484	0.11154	0.100537	0.57783	0.2382
positive	407	Phenyl acetate	MPID000039	d104hFic E234G	-0.207846	-0.161473	0.00576619	0.101895	0.100739	0.578567	0.237647
negative	569	Cholic acid	MPID000039	d104hFic E234G	0.573198	0.192255	-0.0506288	0.148542	0.102024	0.582613	0.23462
negative	457	Deoxyinosine	MPID000039	d104hFic E234G	0.00664755	-0.159528	0.00859035	0.103005	0.102651	0.584858	0.23295
negative	465	Sorbitol OR Galactitol OR Methylglutaric acid	MPID000039	d104hFic E234G	-0.0809191	-0.169014	-0.0287647	0.08618	0.103653	0.58814	0.23052
negative	798	(2E)-Butenoyl-CoA	MPID000039	d104hFic E234G	-3.43453	-1.02407	0.0318116	0.653223	0.106004	0.594795	0.225633
negative	651	N-Acetylserotonin OR Phenyl acetate	MPID000039	d104hFic E234G	0.148063	-0.192074	0.000156	0.119292	0.107087	0.598142	0.223196
negative	827	Pantothenic acid	MPID000039	d104hFic E234G	-0.0778585	-0.180269	-0.00270731	0.110364	0.107644	0.599792	0.221999
negative	502	Pyridoxine	MPID000039	d104hFic E234G	-0.0362112	-0.139558	-0.0079861	0.0818732	0.10805	0.600911	0.22119
negative	652	dCDP	MPID000039	d104hFic E234G	-0.142943	0.548417	0.114414	0.270125	0.108127	0.601213	0.220972
negative	893	delta-Hexanolactone	MPID000039	d104hFic E234G	-0.0830281	-0.153236	-0.0169544	0.0849705	0.108742	0.603155	0.219571
negative	490	N6-Acetyl-L-lysine	MPID000039	d104hFic E234G	-0.0421784	-0.125682	-0.0158929	0.068539	0.10919	0.604009	0.218957
negative	558	Acetylglycine	MPID000039	d104hFic E234G	-0.213865	-0.255869	-0.0218281	0.146711	0.110655	0.608196	0.215957
positive	108	Retinal	MPID000039	d104hFic E234G	-0.154999	0.611387	-0.0394345	0.410212	0.112615	0.613605	0.212111
positive	36	Aminoadipic acid	MPID000039	d104hFic E234G	-0.156164	-0.0949573	0.00995495	0.0661596	0.112797	0.614257	0.21165
positive	389	Homogentisic acid	MPID000039	d104hFic E234G	-0.391439	-0.204944	0.0443072	0.157605	0.113764	0.617059	0.209673
positive	174	N1-Methyl-4-pyridone-3-carboxamide	MPID000039	d104hFic E234G	-0.0789292	-0.108231	0.000613	0.0689864	0.114622	0.619248	0.208135
negative	713	Glyceric acid OR N-Acetylserine OR D-Glutamic acid	MPID000039	d104hFic E234G	0.817985	0.758265	0.00330452	0.478924	0.114941	0.620299	0.207399
positive	356	Adipic acid OR Methylglutaric acid	MPID000039	d104hFic E234G	-0.183119	-0.211464	0.00907675	0.140358	0.116119	0.623464	0.205189
negative	696	5-Methoxytryptophol	MPID000039	d104hFic E234G	0.462952	0.187836	-0.0328192	0.140739	0.11692	0.626077	0.203372
positive	410	2-Methylhippuric acid OR Phenylacetylglycine OR ortho-Hydroxyphenylacetic acid OR Mandelic acid	MPID000039	d104hFic E234G	-0.163714	-0.0642358	0.0235189	0.0562656	0.118842	0.631241	0.199805
positive	54	L-Lactic acid OR N-Acetyl-L-alanine OR Prolylglycine OR cis-4-Hydroxy-D-proline OR Glyceraldehyde OR Propionylglycine	MPID000039	d104hFic E234G	-0.123189	-0.0916025	-0.000606	0.0583602	0.118943	0.631352	0.199729
negative	498	Orotic acid	MPID000039	d104hFic E234G	-0.0207222	-0.155141	-0.00812063	0.0945263	0.119865	0.633583	0.198197
positive	281	beta-Lactose OR D-Glucose OR D-Mannose OR Cellobiose OR L-Lactic acid OR 3-Methylglutaconic acid OR Maltotriose OR Isomaltose OR D-Galactose	MPID000039	d104hFic E234G	-0.101722	-0.189842	-0.0326675	0.101177	0.120314	0.634653	0.197464
positive	184	Galactosylglycerol	MPID000039	d104hFic E234G	-0.170708	-0.178719	-0.0158259	0.104971	0.120711	0.635813	0.19667
positive	256	Thyroxine	MPID000039	d104hFic E234G	2.95774	1.23854	-0.0662889	0.846945	0.123407	0.642967	0.191811
negative	694	Benzoic acid	MPID000039	d104hFic E234G	-0.162632	-0.282439	-0.0307874	0.163369	0.123467	0.643017	0.191777
positive	327	Guanosine	MPID000039	d104hFic E234G	-0.0700675	-0.226032	-0.0550652	0.111271	0.124418	0.645636	0.190012
positive	152	Cortisone	MPID000039	d104hFic E234G	-0.0348303	-0.108637	0.0193302	0.0833072	0.124516	0.645963	0.189792
negative	786	3-Hydroxybutyryl-CoA	MPID000039	d104hFic E234G	-1.45082	-0.414174	0.2887	0.458526	0.125301	0.648007	0.18842
positive	147	Homocysteine thiolactone	MPID000039	d104hFic E234G	-0.238458	-0.393434	-0.0417158	0.230452	0.126958	0.652298	0.185554
positive	164	D-Alanyl-D-alanine OR L-Homoserine	MPID000039	d104hFic E234G	-0.101244	-0.122519	-0.0254671	0.063695	0.127583	0.653506	0.184751
positive	200	Phenylalanylglycine OR (Â±)-Tryptophan OR Glycyl-Phenylalanine OR L-Tryptophan	MPID000039	d104hFic E234G	-0.129387	-0.114358	-0.0144784	0.0661824	0.131259	0.663921	0.177883
positive	15	Sphinganine	MPID000039	d104hFic E234G	-4.25466	1.85685	-0.125399	1.31538	0.131816	0.665415	0.176907
positive	196	3-Hydroxybutyrylcarnitine	MPID000039	d104hFic E234G	-0.355283	-0.137361	0.0457469	0.121586	0.132068	0.665975	0.176542
negative	555	Chenodeoxycholic acid OR Deoxycholic acid OR Ursodeoxycholic acid	MPID000039	d104hFic E234G	1.02926	0.268488	-0.0744047	0.228017	0.132633	0.667437	0.175589
negative	847	Biliverdin	MPID000039	d104hFic E234G	0.817571	1.59635	-0.15265	1.16621	0.133684	0.670277	0.173746
positive	114	Alloepipregnanolone	MPID000039	d104hFic E234G	1.28503	0.624467	-0.192147	0.544713	0.133831	0.670401	0.173665
negative	435	4-Hydroxynonenal	MPID000039	d104hFic E234G	-0.0996423	-0.164395	-0.00986772	0.10307	0.133812	0.670401	0.173665
negative	770	(2E)-Butenoyl-CoA	MPID000039	d104hFic E234G	-3.53594	-1.01227	0.0340989	0.701179	0.135622	0.674811	0.170818
negative	450	Adenine	MPID000039	d104hFic E234G	0.0475162	-0.283506	-0.0892809	0.130543	0.136795	0.677779	0.168912
positive	37	Capric acid OR Polylimonene	MPID000039	d104hFic E234G	-0.344452	-0.419185	0.0088985	0.288006	0.137181	0.678672	0.16834
positive	355	Adipic acid	MPID000039	d104hFic E234G	-0.089282	-0.051009	0.0209731	0.0487267	0.139606	0.684478	0.16464
negative	537	2-Methoxyestradiol	MPID000039	d104hFic E234G	1.19502	0.363046	-0.049937	0.281854	0.142856	0.692217	0.159758
positive	354	Riboflavin	MPID000039	d104hFic E234G	-0.411864	-0.195309	0.0162997	0.145145	0.144864	0.696924	0.156815
negative	742	gamma-Glutamylvaline	MPID000039	d104hFic E234G	-0.0691054	-0.129194	-0.026831	0.0703019	0.145379	0.698026	0.156128
negative	972	myo-Inositol	MPID000039	d104hFic E234G	-0.346818	-0.202315	0.0733637	0.189402	0.145525	0.698376	0.15591
negative	739	3-Indoleacetonitrile	MPID000039	d104hFic E234G	0.918057	0.23432	-0.127278	0.248882	0.146254	0.699785	0.155035
negative	861	6-Keto-prostaglandin F1a OR Thromboxane B2	MPID000039	d104hFic E234G	-0.122808	-0.31659	-0.00610583	0.214272	0.147333	0.701945	0.153697
positive	67	Urocanic acid OR L-Aspartic acid OR Trans-urocanate	MPID000039	d104hFic E234G	-0.122862	-0.0851494	0.00330276	0.0611663	0.148151	0.704109	0.15236
positive	275	Galactosylglycerol	MPID000039	d104hFic E234G	-0.121357	-0.10943	0.0171831	0.0875806	0.148269	0.704445	0.152153
negative	426	(S)-3-Hydroxyisobutyric acid	MPID000039	d104hFic E234G	0.946018	0.260769	-0.122087	0.265445	0.149212	0.706726	0.150749
positive	243	L-Threonine OR L-Homoserine	MPID000039	d104hFic E234G	-0.121151	-0.0982566	-0.00154446	0.0674281	0.151487	0.711875	0.147596
negative	721	D-Alanyl-D-alanine OR L-Homoserine	MPID000039	d104hFic E234G	-0.040778	-0.192376	-0.0297723	0.113674	0.152591	0.713975	0.146317
positive	345	N-Acetylmannosamine OR D-Mannose OR N-Acetyl-D-glucosamine OR N-Acetylgalactosamine OR Levoinositol OR myo-Inositol OR D-Galactose	MPID000039	d104hFic E234G	-0.137704	-0.0949817	-0.0012799	0.0655763	0.153034	0.714711	0.145869
positive	218	N,N'-diacetylchitobiose OR Sucrose OR Melibiose	MPID000039	d104hFic E234G	-0.0745527	-0.118065	-0.00897122	0.0764887	0.153791	0.716332	0.144886
positive	80	L-Tryptophan OR (Â±)-Tryptophan	MPID000039	d104hFic E234G	-0.0466303	-0.0639131	0.00179673	0.0461588	0.154574	0.718296	0.143697
positive	386	Guanine	MPID000039	d104hFic E234G	-0.158836	-0.318575	-0.0977946	0.15557	0.155849	0.721404	0.141821
positive	177	Ophthalmic acid	MPID000039	d104hFic E234G	-0.153212	-0.191616	-0.0751278	0.08211	0.15599	0.721572	0.141721
positive	287	4-Hydroxynonenal	MPID000039	d104hFic E234G	-0.425509	-0.464454	-0.000368	0.328732	0.158025	0.724904	0.139719
negative	486	Anserine OR Homocarnosine	MPID000039	d104hFic E234G	-0.0522035	-0.150846	-0.00652274	0.102228	0.158015	0.724904	0.139719
negative	754	Valylglycine OR Glycylvaline OR N2-Acetylornithine	MPID000039	d104hFic E234G	-0.164814	-0.196517	-0.0049725	0.135755	0.158258	0.725243	0.139517
negative	952	Indole	MPID000039	d104hFic E234G	0.787187	0.154827	-0.127626	0.200754	0.159438	0.728096	0.137811
negative	614	7-Methylguanine	MPID000039	d104hFic E234G	-0.0265963	-0.172854	-0.0138024	0.113192	0.159976	0.729318	0.137083
positive	402	PA(16:0/16:0)	MPID000039	d104hFic E234G	1.12569	0.43852	-0.0534697	0.35073	0.160689	0.730806	0.136198
positive	378	Dihydrofolic acid	MPID000039	d104hFic E234G	-0.19981	-0.15065	0.0233892	0.12426	0.161333	0.732329	0.135294
positive	221	Anserine OR Homocarnosine	MPID000039	d104hFic E234G	-0.0343605	-0.124562	-0.0234788	0.0722075	0.161542	0.732637	0.135111
negative	735	Ophthalmic acid	MPID000039	d104hFic E234G	-0.0650359	-0.174467	-0.0527015	0.0870817	0.162025	0.733783	0.134432
negative	618	L-Tryptophan OR (Â±)-Tryptophan	MPID000039	d104hFic E234G	0.0131933	-0.146581	-0.0102611	0.0977821	0.163281	0.73647	0.132845
negative	573	Cytosine	MPID000039	d104hFic E234G	0.954064	0.685116	-0.00885133	0.498018	0.163481	0.736787	0.132658
positive	40	Creatinine	MPID000039	d104hFic E234G	-0.0800998	-0.0663609	0.012039	0.0565136	0.165358	0.740613	0.130409
negative	717	Oxidized glutathione	MPID000039	d104hFic E234G	-0.20893	0.610818	0.246862	0.263284	0.166858	0.743326	0.128821
negative	533	2-Deoxyribonic acid OR Methylsuccinic acid OR D-Xylose	MPID000039	d104hFic E234G	-0.0241147	-0.150377	-0.00702265	0.103915	0.167729	0.745401	0.12761
positive	117	L-Carnitine	MPID000039	d104hFic E234G	-0.0718272	-0.0685773	0.00427504	0.0528842	0.168332	0.746741	0.12683
positive	162	D-Proline OR L-Proline	MPID000039	d104hFic E234G	-0.106798	-0.087943	0.0019556	0.0653243	0.168763	0.747612	0.126324
negative	571	Dodecanedioic acid	MPID000039	d104hFic E234G	-0.088957	-0.176528	-0.019365	0.114458	0.169719	0.749393	0.125291
positive	151	Cysteic acid	MPID000039	d104hFic E234G	-0.202023	-0.203618	-0.0291856	0.127299	0.170607	0.751089	0.124308
negative	968	Ursodeoxycholic acid	MPID000039	d104hFic E234G	-0.128306	0.468188	0.00990017	0.334715	0.170941	0.751886	0.123848
negative	767	3-O-Methyl-a-methyldopa OR 3,4-Dihydroxyphenylglycol OR Phenylacetylglycine	MPID000039	d104hFic E234G	-0.0352813	-0.135061	0.000579	0.0990923	0.171055	0.751975	0.123797
positive	163	D-Glutamine OR L-Glutamine OR Dihydrothymine OR D-Serine OR L-Serine	MPID000039	d104hFic E234G	-0.16115	-0.0847397	0.0216335	0.0778502	0.171819	0.753553	0.122886
negative	572	Gluconic acid OR Gluconolactone OR L-Gulonolactone	MPID000039	d104hFic E234G	-0.0665484	-0.0971422	0.0125674	0.0803773	0.172274	0.754378	0.122411
negative	425	2-Hydroxybutyric acid OR (S)-3-Hydroxybutyric acid OR 3-Hydroxybutyric acid OR (S)-3-Hydroxyisobutyric acid	MPID000039	d104hFic E234G	-0.169488	-0.198988	-0.012752	0.137041	0.174154	0.758807	0.119869
positive	209	Salsolinol	MPID000039	d104hFic E234G	-0.0731575	-0.0627738	0.0072458	0.0515376	0.17427	0.758925	0.119801
negative	748	N-Acetyl-L-methionine	MPID000039	d104hFic E234G	-0.14237	-0.122723	0.0227055	0.107146	0.174689	0.759748	0.119331
positive	414	Porphobilinogen	MPID000039	d104hFic E234G	-0.441651	-0.190162	0.0720199	0.19351	0.175457	0.76088	0.118684
negative	797	Tolbutamide	MPID000039	d104hFic E234G	-0.0289425	-0.200612	-0.0017778	0.147009	0.176205	0.762093	0.117992
positive	340	L-Acetylcarnitine	MPID000039	d104hFic E234G	-0.394924	-0.151153	0.0654498	0.160535	0.177255	0.764081	0.116861
negative	689	Folinic acid OR 5,10-Methenyltetrahydrofolic acid	MPID000039	d104hFic E234G	-0.10518	-0.0978586	0.0366436	0.0998548	0.177988	0.765627	0.115983
negative	637	N-Acetyl-L-glutamic acid OR 3-Hydroxyanthranilic acid	MPID000039	d104hFic E234G	-0.0661534	-0.140154	-0.0173628	0.0914925	0.179565	0.768034	0.11462
positive	309	Cyclic AMP	MPID000039	d104hFic E234G	-0.0797848	-0.160668	-0.0322456	0.0957979	0.180065	0.768807	0.114182
negative	830	Riboflavin	MPID000039	d104hFic E234G	-0.135286	-0.274846	-0.0321348	0.18186	0.182005	0.772535	0.112082
negative	951	Indole	MPID000039	d104hFic E234G	-0.112697	-0.174554	-0.00712037	0.125459	0.182017	0.772535	0.112082
negative	545	HMDB0000472	MPID000039	d104hFic E234G	0.0875551	-0.199787	0.0190561	0.164186	0.182567	0.773644	0.111459
positive	350	Orotic acid	MPID000039	d104hFic E234G	-0.107258	-0.131407	0.00186153	0.100108	0.183106	0.774129	0.111187
positive	82	Biliverdin	MPID000039	d104hFic E234G	0.288147	1.09584	0.0977126	0.750037	0.183265	0.774375	0.111048
positive	238	Biocytin	MPID000039	d104hFic E234G	-0.114942	-0.111393	-0.000239	0.083667	0.184003	0.775361	0.110496
negative	868	Uridine 2',3'-cyclic phosphate	MPID000039	d104hFic E234G	-0.107745	-0.127394	0.0460539	0.130701	0.18449	0.776166	0.110045
positive	315	Deoxyinosine	MPID000039	d104hFic E234G	-0.0380552	-0.225077	-0.0654758	0.120959	0.187015	0.780559	0.107595
positive	12	Thyroxine	MPID000039	d104hFic E234G	3.0078	1.11623	-0.0835812	0.909389	0.187048	0.780631	0.107554
negative	607	Pelargonic acid	MPID000039	d104hFic E234G	-0.0392612	-0.220981	-0.0584894	0.123569	0.188515	0.783127	0.106168
negative	493	Pantothenic acid	MPID000039	d104hFic E234G	-0.0645305	-0.110334	0.00980202	0.0919028	0.191141	0.787751	0.103611
positive	377	Dihydrobiopterin	MPID000039	d104hFic E234G	-0.0452551	-0.184056	0.039597	0.171331	0.191762	0.788752	0.10306
positive	48	L-Kynurenine	MPID000039	d104hFic E234G	-0.0621032	-0.0431817	0.0273212	0.0541036	0.192537	0.789818	0.102473
negative	594	Methylglutaric acid OR Adipic acid OR 2-Methylglutaric acid	MPID000039	d104hFic E234G	-0.0838127	-0.14656	-0.00814827	0.106647	0.194337	0.792413	0.101048
positive	181	gamma-Glutamylalanine	MPID000039	d104hFic E234G	-0.151446	-0.0886836	0.0144696	0.0796048	0.195039	0.793732	0.100326
negative	930	Gluconic acid OR Gluconolactone OR L-Gulonolactone	MPID000039	d104hFic E234G	-0.0594073	-0.0984	0.00925933	0.0831346	0.19532	0.794345	0.0999911
positive	146	4-Hydroxy-L-glutamic acid	MPID000039	d104hFic E234G	-0.12471	-0.0955233	0.00186284	0.0753514	0.19621	0.795999	0.0990872
negative	971	L-Alanine OR beta-Alanine	MPID000039	d104hFic E234G	-0.44908	-0.496352	-0.108482	0.300319	0.19652	0.796659	0.0987275
positive	394	Indolepyruvate	MPID000039	d104hFic E234G	-0.274733	-0.0728653	0.0962293	0.130942	0.196575	0.796725	0.0986916
positive	205	Prostaglandin B1	MPID000039	d104hFic E234G	-0.408652	-0.441498	-0.0859492	0.275675	0.197141	0.797783	0.0981155
negative	743	p-Cresol sulfate	MPID000039	d104hFic E234G	-0.0417391	-0.160086	-0.0286026	0.102033	0.197526	0.79857	0.0976869
positive	194	Hydroxypyruvic acid	MPID000039	d104hFic E234G	-0.101449	-0.158299	-0.0169952	0.110111	0.19939	0.801133	0.0962953
negative	563	Benzenebutanoic acid	MPID000039	d104hFic E234G	0.00130898	-0.154144	-0.0316321	0.095542	0.199742	0.801562	0.0960629
positive	105	N6,N6,N6-Trimethyl-L-lysine	MPID000039	d104hFic E234G	-0.097795	-0.0576875	0.0121853	0.0547159	0.201598	0.804773	0.0943267
negative	935	L-Lactic acid OR D-Tagatose OR Glyceraldehyde OR Dihydroxyacetone OR Pyruvaldehyde OR Hydroxypropionic acid	MPID000039	d104hFic E234G	-0.138544	-0.379333	-0.0186994	0.282489	0.201733	0.804925	0.0942447
negative	583	Homocitrulline	MPID000039	d104hFic E234G	-0.0261399	-0.120919	-0.0041927	0.091612	0.202613	0.806526	0.0933815
negative	456	L-Pipecolic acid OR Pipecolic acid	MPID000039	d104hFic E234G	-0.0766266	-0.115793	-0.00535546	0.0867258	0.202874	0.8069	0.0931805
negative	597	Isoleucyl-Glycine OR Glycylleucine OR Leucyl-Glycine	MPID000039	d104hFic E234G	-0.0683719	-0.132177	-0.0159663	0.091908	0.206077	0.811331	0.0908021
negative	672	dUMP	MPID000039	d104hFic E234G	-0.0727734	-0.0907622	0.00209875	0.0734599	0.206193	0.811466	0.0907294
positive	421	alpha-Tocopherol	MPID000039	d104hFic E234G	0.950917	0.560519	-0.0615116	0.493127	0.207165	0.813148	0.0898303
positive	150	Xanthine	MPID000039	d104hFic E234G	-0.282805	-0.459814	-0.0330833	0.338461	0.207381	0.813418	0.0896865
positive	73	7-Methylguanine	MPID000039	d104hFic E234G	-0.00296736	-0.0622257	0.00498261	0.0533165	0.207469	0.813507	0.0896386
positive	13	Serotonin	MPID000039	d104hFic E234G	-0.0713676	-0.104245	0.000707	0.0833147	0.207774	0.814079	0.0893335
negative	468	Folic acid	MPID000039	d104hFic E234G	-0.124309	-0.115999	0.0130631	0.102885	0.209685	0.817308	0.0876142
positive	60	N-Acetyl-L-aspartic acid	MPID000039	d104hFic E234G	-0.227367	-0.101931	0.0258356	0.101935	0.210056	0.817831	0.0873366
negative	703	N-alpha-Acetyl-L-lysine OR (R)-beta-Aminoisobutyric acid OR 3-Aminoisobutanoic acid	MPID000039	d104hFic E234G	-0.493816	-0.438792	0.0523559	0.392335	0.210622	0.818642	0.086906
positive	111	Niacinamide	MPID000039	d104hFic E234G	-0.239531	-0.170105	0.0237416	0.155025	0.211146	0.819325	0.0865437
positive	323	Folic acid	MPID000039	d104hFic E234G	-0.22623	-0.16488	0.00966101	0.139596	0.21118	0.819325	0.0865437
negative	480	Maleic acid	MPID000039	d104hFic E234G	-0.0165608	-0.118778	-0.0171294	0.0815518	0.212604	0.821712	0.0852802
negative	590	Hippuric acid	MPID000039	d104hFic E234G	-0.0411805	-0.120805	-0.015018	0.0849611	0.213086	0.822263	0.0849894
negative	908	D-Xylose OR D-Xylulose	MPID000039	d104hFic E234G	0.163277	0.378889	0.00220549	0.302645	0.213264	0.822591	0.0848162
positive	359	Ascorbic acid	MPID000039	d104hFic E234G	-0.0748743	-0.0606013	0.0114137	0.0579806	0.214217	0.82394	0.0841044
positive	310	L-Carnitine	MPID000039	d104hFic E234G	-0.0731758	-0.0698636	0.00294008	0.0586366	0.214381	0.824135	0.0840016
negative	641	3-Hydroxybutyryl-CoA	MPID000039	d104hFic E234G	-1.34901	-0.341247	0.265008	0.489029	0.215082	0.825445	0.0833116
negative	615	NAD	MPID000039	d104hFic E234G	-0.050891	-0.434841	-0.128739	0.247571	0.216303	0.827058	0.0824641
positive	271	D-Fructose OR Dihydroxyacetone OR Aldehydo-N-acetyl-D-glucosamine OR D-Galactose OR D-Mannose OR D-Glucose OR cis-4-Hydroxy-D-proline OR Levoinositol OR 4-Hydroxyproline OR D-Tagatose OR Glyceraldehyde OR Propionylglycine	MPID000039	d104hFic E234G	0.0554955	0.082299	0.00347003	0.0639085	0.217402	0.828613	0.0816485
positive	130	Caffeine OR Uracil	MPID000039	d104hFic E234G	-0.0206061	-0.0952503	-0.0213309	0.059982	0.217814	0.829456	0.0812064
negative	534	Desaminotyrosine OR 3-(3-Hydroxyphenyl)propanoic acid	MPID000039	d104hFic E234G	-0.00342751	-0.131921	-0.00857707	0.100277	0.218687	0.830699	0.0805566
positive	422	beta-Glycerophosphoric acid OR DL-Glutamate	MPID000039	d104hFic E234G	-0.0303634	-0.162664	-0.00606543	0.127418	0.219065	0.830993	0.0804026
negative	745	2-Methylhippuric acid	MPID000039	d104hFic E234G	-0.0747018	-0.116297	-0.0153859	0.0824911	0.22122	0.834232	0.078713
positive	383	Glutaric acid OR Methylsuccinic acid OR Ethylmalonic acid	MPID000039	d104hFic E234G	-0.0688748	-0.0551883	0.00195466	0.0467441	0.221532	0.83454	0.0785529
negative	738	gamma-Glutamylalanine	MPID000039	d104hFic E234G	-0.0390111	-0.125886	-0.0192664	0.0873583	0.22228	0.83574	0.0779287
positive	333	L-Isoleucine OR L-Alloisoleucine	MPID000039	d104hFic E234G	-0.108139	-0.0983088	-0.00165175	0.0793363	0.223102	0.837461	0.0770355
negative	681	Phosphocreatine	MPID000039	d104hFic E234G	0.117716	0.302949	0.0331785	0.22152	0.223293	0.837686	0.0769188
negative	547	Aspartylglycosamine	MPID000039	d104hFic E234G	-0.0660656	-0.103663	-0.00447485	0.0814656	0.223395	0.837723	0.0768995
negative	771	4-Ethylphenylsulfate	MPID000039	d104hFic E234G	-0.00630939	-0.177216	-0.0467644	0.107263	0.223918	0.838414	0.0765414
positive	412	Phenylethylamine	MPID000039	d104hFic E234G	-0.313319	-0.252622	-0.00320483	0.205463	0.224777	0.839342	0.076061
positive	296	Deoxyuridine	MPID000039	d104hFic E234G	-0.286718	-0.164918	0.0302381	0.16296	0.231085	0.847519	0.0718504
negative	682	AICAR	MPID000039	d104hFic E234G	-0.0598562	-0.164459	-0.023728	0.117994	0.232988	0.850321	0.0704172
negative	560	Adenylsuccinic acid	MPID000039	d104hFic E234G	-0.391157	0.7713	0.247742	0.439384	0.233429	0.850716	0.0702153
positive	232	3,5-Dimethoxybenzaldehyde	MPID000039	d104hFic E234G	-0.18562	-0.109327	0.0237596	0.111814	0.23395	0.851521	0.0698044
negative	509	Thymine	MPID000039	d104hFic E234G	-0.0297411	-0.159501	-0.0128529	0.123558	0.235275	0.853035	0.0690334
negative	635	2-Aminobenzoic acid	MPID000039	d104hFic E234G	-0.00991441	-0.126101	-0.0199372	0.0898411	0.237333	0.855494	0.0677828
negative	828	L-Palmitoylcarnitine	MPID000039	d104hFic E234G	0.575105	0.819069	-0.117577	0.802366	0.243067	0.862489	0.0642463
negative	515	Thymidine	MPID000039	d104hFic E234G	-0.0360308	-0.153602	-0.00699176	0.125626	0.243194	0.862662	0.0641592
negative	804	D-Galactose OR N-Acetyl-D-glucosamine OR Aldehydo-N-acetyl-D-glucosamine OR N-Acetylmannosamine OR N-Acetylgalactosamine	MPID000039	d104hFic E234G	0.0990032	-0.15785	-0.0225363	0.116209	0.244261	0.86438	0.0632954
negative	898	D-Glucuronic acid	MPID000039	d104hFic E234G	-0.164777	-0.136876	-0.00478905	0.11352	0.244606	0.864886	0.0630413
positive	74	3-Methylhistamine OR 1-Methylhistamine OR N-Methylhistamine	MPID000039	d104hFic E234G	-0.0566164	-0.0733726	0.00748377	0.069608	0.245399	0.865884	0.0625403
negative	677	Nicotinic acid	MPID000039	d104hFic E234G	-0.00795646	-0.113053	-0.0135364	0.0859507	0.246934	0.867863	0.0615489
negative	894	CDP	MPID000039	d104hFic E234G	-0.423205	0.689618	0.212334	0.413663	0.248582	0.869624	0.0606685
negative	438	4-Hydroxynonenal	MPID000039	d104hFic E234G	-0.193528	-0.284551	-0.0410078	0.211619	0.249791	0.871187	0.0598884
negative	896	Coenzyme A	MPID000039	d104hFic E234G	-0.586989	1.34641	0.265019	0.942301	0.251129	0.872591	0.0591894
positive	415	Porphobilinogen	MPID000039	d104hFic E234G	-0.167848	-0.0953414	0.0382598	0.116556	0.251696	0.873275	0.0588488
positive	106	Pyridoxamine OR Pyridoxaminium(1+)	MPID000039	d104hFic E234G	-0.0536509	-0.0890989	-0.000633	0.0772323	0.252023	0.873501	0.0587364
positive	418	Tetrahydrobiopterin	MPID000039	d104hFic E234G	-0.0459853	-0.153156	0.0115417	0.143928	0.252495	0.873614	0.0586803
negative	744	Uridine 2',3'-cyclic phosphate	MPID000039	d104hFic E234G	0.0128004	-0.174132	0.00415855	0.155981	0.253025	0.874129	0.0584246
positive	288	4-Hydroxynonenal	MPID000039	d104hFic E234G	-0.223149	-0.333407	-0.0396288	0.258836	0.256377	0.877859	0.056575
positive	367	N-Acetylmannosamine OR N-Acetyl-D-glucosamine OR D-Fructose OR D-Mannose OR N-Acetylgalactosamine OR Aldehydo-N-acetyl-D-glucosamine OR D-Tagatose OR D-Galactose	MPID000039	d104hFic E234G	-0.0897488	-0.116449	-0.0108407	0.0935875	0.259132	0.880962	0.0550428
negative	443	Deoxyuridine OR Oxoglutaric acid	MPID000039	d104hFic E234G	0.0372657	-0.174979	-0.0189375	0.138305	0.259219	0.880994	0.0550273
positive	129	CDP-ethanolamine	MPID000039	d104hFic E234G	-0.149503	-0.0702342	0.0148186	0.0754258	0.259474	0.881286	0.0548831
negative	778	Dodecanedioic acid	MPID000039	d104hFic E234G	-0.117571	-0.199463	-0.0031303	0.174388	0.260235	0.882051	0.0545065
negative	600	Pseudouridine	MPID000039	d104hFic E234G	-0.011118	-0.298259	-0.0207103	0.247585	0.262277	0.884608	0.0532491
negative	522	Vanillylmandelic acid	MPID000039	d104hFic E234G	-0.0240552	-0.122733	-0.0182203	0.0934235	0.263267	0.885401	0.0528598
negative	811	Sedoheptulose	MPID000039	d104hFic E234G	-0.0144313	-0.109744	-0.00918719	0.0899865	0.263798	0.885925	0.0526031
negative	969	Vitamin A OR Arachidonic acid	MPID000039	d104hFic E234G	2.04933	0.55486	-0.193776	0.671323	0.26478	0.886757	0.0521956
negative	455	Cyclic AMP	MPID000039	d104hFic E234G	0.00667737	-0.145065	-0.0360799	0.0977301	0.264781	0.886757	0.0521956
negative	524	Uridine 5'-diphosphate	MPID000039	d104hFic E234G	-0.364777	0.55077	0.181352	0.331538	0.265169	0.887188	0.0519845
positive	222	Thiamine	MPID000039	d104hFic E234G	-0.0684457	-0.121456	-0.0100355	0.100168	0.265994	0.887948	0.0516124
negative	691	Methylsuccinic acid	MPID000039	d104hFic E234G	0.185333	0.602343	0.173169	0.385952	0.266143	0.888103	0.0515365
negative	606	N-Glycolylneuraminic acid	MPID000039	d104hFic E234G	-0.0513879	-0.124619	-0.013884	0.0996395	0.266416	0.888149	0.0515144
negative	532	3-Hydroxymethylglutaric acid	MPID000039	d104hFic E234G	0.00874346	-0.118766	-0.0148619	0.0936113	0.267018	0.888642	0.0512732
negative	528	delta-Hexanolactone OR Leucinic acid OR D-Leucic acid OR 2-Hydroxy-3-methylpentanoic acid	MPID000039	d104hFic E234G	-0.081462	-0.0923398	0.0118493	0.0941118	0.268261	0.889824	0.0506957
positive	66	N-Glycolylneuraminic acid	MPID000039	d104hFic E234G	-0.159925	-0.0987192	-0.007317	0.0827614	0.269417	0.890904	0.0501691
positive	46	L-Thyronine	MPID000039	d104hFic E234G	0.260195	0.0721023	-0.0403599	0.101841	0.269468	0.890938	0.0501527
negative	848	N-Formyl-L-methionine	MPID000039	d104hFic E234G	-0.408762	-0.369052	-0.0706076	0.270591	0.270054	0.891606	0.0498271
negative	653	FAD	MPID000039	d104hFic E234G	-0.209793	-0.144133	-0.0225447	0.110455	0.27099	0.892556	0.0493646
negative	505	Thyroxine	MPID000039	d104hFic E234G	3.5106	1.01918	0.0516003	0.880614	0.271875	0.893092	0.049104
negative	620	S-Adenosylhomocysteine	MPID000039	d104hFic E234G	0.0184612	-0.270215	-0.0987197	0.156157	0.272108	0.893285	0.0490098
negative	574	Citraconic acid	MPID000039	d104hFic E234G	-0.00485376	-0.143008	-0.0352818	0.0981398	0.272343	0.893697	0.0488095
negative	954	L-Methionine OR Racemethionine	MPID000039	d104hFic E234G	0.0161389	-0.215868	-0.0219487	0.176959	0.273148	0.894358	0.0484887
positive	188	Uridine 2',3'-cyclic phosphate	MPID000039	d104hFic E234G	-0.135143	-0.155063	-0.0264979	0.117776	0.275007	0.896585	0.0474086
negative	947	Hydroxyacetone OR D-Lactaldehyde	MPID000039	d104hFic E234G	-0.131072	-0.167521	-0.025316	0.130857	0.277161	0.899107	0.0461888
negative	835	4,5-Dihydroorotic acid OR L-Dihydroorotic acid	MPID000039	d104hFic E234G	0.177453	0.303869	-0.0116527	0.29072	0.277785	0.899846	0.045832
positive	300	Ureidopropionic acid OR Dihydrouracil	MPID000039	d104hFic E234G	-0.144625	-0.162897	0.000455	0.15062	0.278129	0.900247	0.0456383
negative	967	Spermine	MPID000039	d104hFic E234G	1.85138	0.563165	-0.110241	0.620979	0.278176	0.900278	0.0456232
negative	506	Taurine	MPID000039	d104hFic E234G	0.027731	-0.0898865	-0.0130664	0.0710079	0.279318	0.901278	0.045141
negative	559	Caproic acid	MPID000039	d104hFic E234G	0.219486	0.10854	-0.0281814	0.126414	0.279458	0.901457	0.0450552
positive	78	Deoxyadenosine monophosphate	MPID000039	d104hFic E234G	-0.0516233	-0.091444	-0.0179367	0.0680536	0.280081	0.901804	0.0448878
negative	904	Melibiose OR Hydroxypropionic acid OR D-Fructose OR D-Mannose OR D-Galactose OR 3-Methylglutaconic acid OR Maltotriose OR Isomaltose OR myo-Inositol OR Raffinose OR D-Maltose OR Alpha-Lactose OR Dihydroxyacetone OR Levoinositol OR 3-Hexenedioic acid OR Galactinol OR D-Tagatose OR Sucrose OR Glyceraldehyde	MPID000039	d104hFic E234G	-0.0126802	-0.0873475	-0.0121392	0.0697268	0.28076	0.902367	0.0446166
positive	25	Tryptamine	MPID000039	d104hFic E234G	0.183847	0.315123	0.0601182	0.237227	0.282403	0.903699	0.0439762
positive	420	Vitamin A	MPID000039	d104hFic E234G	-0.208479	-0.135607	0.0433492	0.166649	0.28289	0.904326	0.043675
negative	448	Biotin	MPID000039	d104hFic E234G	-0.0108821	-0.109709	-0.0295016	0.0748342	0.283809	0.90507	0.0433179
negative	822	Adenine	MPID000039	d104hFic E234G	0.102769	-0.159046	-0.0495655	0.102262	0.284355	0.905415	0.0431522
negative	535	2-Methylcitric acid	MPID000039	d104hFic E234G	-0.106011	0.434557	0.173648	0.244491	0.285904	0.906817	0.0424804
negative	499	Mevalonic acid	MPID000039	d104hFic E234G	-0.0280125	-0.13611	-0.0145494	0.114093	0.286671	0.90756	0.0421248
negative	437	4-Hydroxynonenal	MPID000039	d104hFic E234G	-0.363973	-0.318521	0.00250873	0.302092	0.287924	0.908854	0.0415058
negative	974	myo-Inositol 1,4,5-trisphosphate OR Acetylphosphate	MPID000039	d104hFic E234G	-0.291216	-0.248963	-0.0287217	0.207543	0.288607	0.90969	0.0411067
positive	153	Dihomo-gamma-linolenic acid	MPID000039	d104hFic E234G	2.45291	1.03373	-0.054715	1.03064	0.29093	0.911507	0.0402398
negative	860	Cortisone	MPID000039	d104hFic E234G	0.197322	-0.178437	-0.0400452	0.131312	0.291924	0.912327	0.0398494
negative	732	5-Methoxyindoleacetate OR 4-Hydroxycinnamic acid OR Phenylpyruvic acid	MPID000039	d104hFic E234G	0.114434	-0.0971632	-0.00372509	0.0887586	0.292468	0.912756	0.0396453
positive	237	Cortisone	MPID000039	d104hFic E234G	-0.077635	-0.0759752	0.00117596	0.0733412	0.292823	0.913443	0.0393184
negative	500	N-Acetylneuraminic acid	MPID000039	d104hFic E234G	-0.0327628	-0.100931	-0.0131363	0.0834937	0.293023	0.913782	0.0391574
negative	899	D-Glucuronic acid OR D-Glucurono-6,3-lactone	MPID000039	d104hFic E234G	-0.0583266	-0.14846	-0.0280797	0.114618	0.293592	0.914081	0.0390154
negative	660	Stachyose OR Maltotetraose	MPID000039	d104hFic E234G	-0.0454404	-0.0871379	-0.0183783	0.0654626	0.293551	0.914081	0.0390154
positive	324	Thiamine	MPID000039	d104hFic E234G	-0.0230462	-0.068128	-0.0138335	0.0518451	0.294987	0.915636	0.038277
negative	867	gamma-Glutamylvaline	MPID000039	d104hFic E234G	-0.392508	-0.404988	0.0105182	0.397219	0.295543	0.915956	0.0381256
positive	419	Urea	MPID000039	d104hFic E234G	-0.109235	-0.135441	0.0136338	0.142499	0.295493	0.915956	0.0381256
positive	126	Pyridoxamine 5'-phosphate	MPID000039	d104hFic E234G	-0.102749	-0.0491526	0.0141702	0.0606131	0.296159	0.916353	0.0379372
negative	907	D-Ribose 5-phosphate OR Ribose 1-phosphate OR Xylulose 5-phosphate OR D-Ribulose 5-phosphate	MPID000039	d104hFic E234G	-0.174516	-0.130225	0.0197673	0.143694	0.296562	0.916804	0.0377237
negative	562	Arabinonic acid	MPID000039	d104hFic E234G	-0.0125736	-0.0997216	-0.00594189	0.0898571	0.296645	0.916804	0.0377237
positive	344	Propionylcarnitine	MPID000039	d104hFic E234G	0	0.110162	0.030295	0.0765837	0.297008	0.916955	0.0376519
negative	529	16a-Hydroxyestrone	MPID000039	d104hFic E234G	0.992575	0.217574	-0.0494187	0.256529	0.297974	0.918031	0.0371425
positive	8	1-Methylhistidine	MPID000039	d104hFic E234G	-0.0575135	-0.0673429	0.00447963	0.0692118	0.2994	0.918689	0.0368314
positive	76	NAD	MPID000039	d104hFic E234G	-0.132417	-0.252943	-0.122989	0.125914	0.302031	0.921227	0.0356335
negative	484	L-Lactic acid OR 6-DEOXY-L-GALACTONIC ACID	MPID000039	d104hFic E234G	0.0465689	-0.146201	-0.0307908	0.112306	0.304117	0.922993	0.0348018
negative	970	Vitamin A OR Arachidonic acid	MPID000039	d104hFic E234G	-0.106217	-0.215925	-0.0488793	0.163036	0.305557	0.924407	0.0341368
positive	322	Sorbitol OR Galactitol	MPID000039	d104hFic E234G	-0.120419	-0.0853354	0.0129076	0.0958938	0.3056	0.924407	0.0341368
negative	787	Acetyl-CoA	MPID000039	d104hFic E234G	-0.805212	0.7174	0.301433	0.406189	0.3058	0.924506	0.03409
negative	525	Xanthosine	MPID000039	d104hFic E234G	0.0308784	-0.0946365	-0.0215718	0.071341	0.30576	0.924506	0.03409
negative	646	Acetyl-CoA	MPID000039	d104hFic E234G	-0.756761	0.642389	0.264228	0.369325	0.305871	0.924567	0.0340615
negative	591	Prolylglycine OR L-Lactic acid OR N-Acetyl-L-alanine OR cis-4-Hydroxy-D-proline OR Glycylproline OR D-Lactic acid OR 5-Aminolevulinic acid	MPID000039	d104hFic E234G	-0.0225785	-0.0926385	-0.00623448	0.0844537	0.306264	0.924759	0.0339716
negative	671	Guanosine monophosphate	MPID000039	d104hFic E234G	-0.0373415	0.323269	0.163214	0.156521	0.306504	0.925049	0.0338355
negative	546	6-Dimethylaminopurine	MPID000039	d104hFic E234G	0.142974	-0.227075	-0.0843936	0.139639	0.306882	0.925205	0.033762
negative	678	D-Ribose 5-phosphate OR Ribose 1-phosphate OR Xylulose 5-phosphate OR D-Ribulose 5-phosphate	MPID000039	d104hFic E234G	-0.174284	-0.128611	0.0180925	0.144065	0.308529	0.926707	0.0330578
positive	357	Agmatine	MPID000039	d104hFic E234G	0.0444155	0.127656	0.0205219	0.105478	0.309775	0.927965	0.0324684
negative	850	Isovaleryl-CoA	MPID000039	d104hFic E234G	-3.33456	-0.844079	0.384989	1.21328	0.311054	0.929079	0.0319475
positive	304	Carnosine	MPID000039	d104hFic E234G	-0.0769104	-0.0488574	0.00939645	0.0576399	0.312183	0.930306	0.031374
negative	870	Leucylalanine OR Alanylleucine	MPID000039	d104hFic E234G	-0.894128	-0.721313	-0.0462489	0.669373	0.313213	0.931254	0.0309317
positive	127	Folinic acid OR 5,10-Methenyltetrahydrofolic acid	MPID000039	d104hFic E234G	-0.165258	-0.0864858	0.0278542	0.114905	0.319697	0.93645	0.0285154
positive	423	3,4-Dihydroxyphenylglycol OR ortho-Hydroxyphenylacetic acid OR p-Hydroxyphenylacetic acid OR 3,4-Dihydroxyphenylacetaldehyde OR 4-Hydroxyphenyl acetate	MPID000039	d104hFic E234G	0.0399838	0.324934	0.0662786	0.260382	0.320529	0.936585	0.0284527
positive	47	Homocitrulline	MPID000039	d104hFic E234G	-0.123795	-0.0495105	0.0171208	0.0671153	0.320813	0.936588	0.0284514
positive	255	Glucosamine	MPID000039	d104hFic E234G	0.08739	0.171268	0.00606727	0.166547	0.32124	0.936764	0.02837
negative	934	Glyceraldehyde	MPID000039	d104hFic E234G	-0.0588683	-0.148601	-0.0209091	0.128763	0.321353	0.936896	0.0283085
negative	702	Erythro-4-hydroxy-L-glutamate(1-) OR 4-Hydroxy-L-glutamic acid	MPID000039	d104hFic E234G	-0.0782604	-0.120904	-0.00583469	0.117114	0.325833	0.941141	0.0263453
negative	575	Succinylacetone	MPID000039	d104hFic E234G	-0.120363	-0.311943	-0.00336551	0.314203	0.326053	0.941377	0.0262366
negative	512	Ascorbic acid OR Pyroglutamic acid	MPID000039	d104hFic E234G	-0.0686494	-0.105062	-0.0109836	0.0961049	0.327622	0.942445	0.025744
positive	408	Phenylacetic acid OR 4-Hydroxyphenylacetaldehyde	MPID000039	d104hFic E234G	-0.050986	-0.131012	0.0184999	0.153048	0.328619	0.943194	0.0253991
negative	436	4-Hydroxynonenal	MPID000039	d104hFic E234G	0.290531	0.249497	-0.0414707	0.298245	0.329264	0.943516	0.0252506
positive	298	Iodotyrosine	MPID000039	d104hFic E234G	0.00283343	-0.0615165	-0.00940558	0.0534947	0.329991	0.944045	0.0250073
positive	2	Polylimonene OR (+)-Limonene OR (-)-Limonene	MPID000039	d104hFic E234G	-0.115778	-0.159643	-0.0147857	0.1491	0.331275	0.944878	0.0246242
positive	223	Coproporphyrin I	MPID000039	d104hFic E234G	-1.24761	-0.434574	0.191075	0.644636	0.331774	0.945113	0.024516
negative	720	Pantetheine	MPID000039	d104hFic E234G	-0.0570956	-0.206498	-0.0461062	0.165789	0.333322	0.946334	0.0239554
positive	155	Ergothioneine	MPID000039	d104hFic E234G	0.000904	-0.315991	-0.0827323	0.241904	0.334915	0.947025	0.0236385
negative	549	4-Hydroxybenzoic acid	MPID000039	d104hFic E234G	0.0217502	-0.129765	0.0098565	0.144788	0.334888	0.947025	0.0236385
negative	736	Luteolin	MPID000039	d104hFic E234G	1.53456	1.20373	-0.208543	1.46626	0.335456	0.947725	0.0233176
negative	794	Folinic acid OR 5,10-Methenyltetrahydrofolic acid OR 10-Formyltetrahydrofolate	MPID000039	d104hFic E234G	0.2322	0.40477	-0.00837557	0.430352	0.337047	0.948954	0.0227549
positive	139	L-Proline OR Hydroxyacetone	MPID000039	d104hFic E234G	-0.104444	-0.0551522	0.00971108	0.067836	0.338982	0.949766	0.0223835
negative	675	Prostaglandin F2b OR Prostaglandin B1	MPID000039	d104hFic E234G	-0.0168352	-0.112414	-0.0199062	0.0968887	0.339687	0.950016	0.0222691
positive	305	Adenine	MPID000039	d104hFic E234G	0.00638685	-0.206526	-0.0905947	0.121533	0.340129	0.950027	0.022264
negative	727	4-Hydroxybenzoic acid	MPID000039	d104hFic E234G	0.0542542	-0.135574	-0.047663	0.0921989	0.340339	0.950058	0.0222497
positive	45	Coproporphyrin I	MPID000039	d104hFic E234G	-1.20933	-0.438005	0.133251	0.601193	0.342008	0.951444	0.0216169
negative	481	L-Histidine OR Dihydrouracil	MPID000039	d104hFic E234G	-0.0316821	-0.108061	0.0068057	0.121382	0.343981	0.953744	0.0205683
positive	393	Hypoxanthine	MPID000039	d104hFic E234G	-0.0309364	-0.0648349	0.00913767	0.0783644	0.345192	0.954528	0.0202111
positive	179	Luteolin	MPID000039	d104hFic E234G	1.51289	1.40061	-0.176315	1.67388	0.346154	0.954676	0.0201441
positive	273	Raffinose OR Maltotriose	MPID000039	d104hFic E234G	-0.0852075	-0.0300863	0.0203994	0.0536055	0.346295	0.954728	0.0201205
negative	602	Pterin	MPID000039	d104hFic E234G	0.043295	-0.0924048	-0.0117506	0.0857567	0.346961	0.955206	0.0199027
positive	201	Glycylvaline OR Valylglycine	MPID000039	d104hFic E234G	-0.134024	-0.0601219	0.0237146	0.0891388	0.346953	0.955206	0.0199027
positive	247	L-Palmitoylcarnitine	MPID000039	d104hFic E234G	0.0599498	-0.415242	-0.0708143	0.369681	0.351498	0.958459	0.0184267
positive	347	Ornithine OR D-Ornithine	MPID000039	d104hFic E234G	-0.0891486	-0.0739271	-0.00724052	0.0715767	0.351502	0.958459	0.0184267
negative	494	NADP	MPID000039	d104hFic E234G	-0.395751	0.559219	0.180379	0.407766	0.352856	0.959445	0.0179801
negative	756	Isoleucyl-Glycine OR Leucyl-Glycine	MPID000039	d104hFic E234G	-0.0988333	-0.118151	-0.000594	0.126688	0.353447	0.959908	0.0177703
positive	172	25-Hydroxycholesterol	MPID000039	d104hFic E234G	-0.0241856	-0.131913	-0.00115612	0.141612	0.355827	0.961592	0.0170093
positive	206	Tryptophyl-Glycine	MPID000039	d104hFic E234G	-0.0536632	-0.0729531	-0.0172764	0.0604028	0.356656	0.962069	0.0167939
negative	474	DL-Glutamate OR D-Glutamic acid OR N-Acetylserine OR Pyroglutamic acid OR Glyceric acid OR L-Glutamic acid	MPID000039	d104hFic E234G	0.0217534	-0.101062	-0.00502009	0.104417	0.357679	0.962728	0.0164964
negative	801	Galactitol OR Sorbitol OR Methylglutaric acid	MPID000039	d104hFic E234G	0.00414028	-0.0891492	-0.0108338	0.0851462	0.35769	0.962728	0.0164964
negative	662	6-Phosphogluconic acid OR 6-phosphonatooxy-D-gluconate	MPID000039	d104hFic E234G	-0.39788	0.451505	0.185172	0.289609	0.357767	0.962743	0.0164898
negative	711	Thromboxane B2 OR 6-Keto-prostaglandin F1a OR Prostaglandin E2 OR Prostaglandin I2 OR Prostaglandin A2 OR Prostaglandin J2	MPID000039	d104hFic E234G	-0.010062	-0.102158	-0.00817579	0.102346	0.358471	0.962798	0.0164647
negative	595	2-Hydroxy-3-methylbutyric acid OR 3-Hydroxyisovaleric acid	MPID000039	d104hFic E234G	-0.0395921	-0.212954	-0.0725534	0.153011	0.358836	0.963106	0.0163258
positive	282	Tauroursodeoxycholic acid	MPID000039	d104hFic E234G	0.529125	0.185649	-0.0814944	0.2917	0.359765	0.963487	0.0161541
negative	741	gamma-Glutamylleucine	MPID000039	d104hFic E234G	0.0809222	-0.191649	-0.0388897	0.16766	0.36223	0.964734	0.0155922
positive	64	15(R)-hydroperoxy-EPE	MPID000039	d104hFic E234G	-0.127977	-0.0720065	0.00275481	0.0822101	0.363142	0.965251	0.0153595
negative	619	Uridine diphosphate glucuronic acid	MPID000039	d104hFic E234G	-0.363437	0.482952	0.184474	0.329179	0.364546	0.965893	0.0150712
negative	915	Dihydrobiopterin	MPID000039	d104hFic E234G	-0.203743	-0.248967	0.010416	0.287894	0.367606	0.968081	0.0140883
positive	416	Senecioic acid	MPID000039	d104hFic E234G	-0.201604	-0.128281	0.0162755	0.160566	0.367965	0.968241	0.0140167
positive	144	5-Methyldeoxycytidine	MPID000039	d104hFic E234G	-0.0569244	0.00145462	0.0444757	0.0478489	0.368597	0.968631	0.0138416
negative	449	Carnosine	MPID000039	d104hFic E234G	-0.00109469	-0.0993701	-0.0229925	0.0851211	0.369569	0.968664	0.013827
positive	22	Acetylcholine OR 4-Trimethylammoniobutanoic acid	MPID000039	d104hFic E234G	-0.212388	-0.149121	-0.0389815	0.122903	0.370172	0.968922	0.0137114
positive	173	5-Methoxyindoleacetate OR 4-Hydroxycinnamic acid OR Phenylpyruvic acid	MPID000039	d104hFic E234G	-0.0290131	-0.0668619	-0.00443274	0.0697258	0.370599	0.969348	0.0135201
negative	961	4-Hydroxyphenylacetaldehyde	MPID000039	d104hFic E234G	0.0321667	-0.211985	-0.00422383	0.23294	0.372441	0.970063	0.0131999
positive	38	N-Acetyl-L-phenylalanine	MPID000039	d104hFic E234G	-0.140836	-0.0371728	0.0305309	0.0760734	0.373477	0.971058	0.0127546
positive	289	4-Hydroxynonenal	MPID000039	d104hFic E234G	-0.110013	-0.074527	0.0213496	0.107811	0.37384	0.971307	0.0126435
positive	43	Dodecanedioic acid	MPID000039	d104hFic E234G	-0.0627268	-0.120167	-0.00229182	0.132556	0.373869	0.971359	0.01262
negative	617	Deoxyadenosine monophosphate	MPID000039	d104hFic E234G	0.158932	0.0404666	-0.0354793	0.085423	0.373973	0.971529	0.0125442
positive	123	Asymmetric dimethylarginine	MPID000039	d104hFic E234G	-0.0979618	-0.0703525	0.00125484	0.0805579	0.374061	0.971654	0.0124883
negative	946	Hydroxyacetone	MPID000039	d104hFic E234G	0.0557605	-0.152891	-0.0174031	0.152612	0.374654	0.971948	0.0123569
negative	693	5-Hydroxytryptophol	MPID000039	d104hFic E234G	0.168485	-0.0816838	0.00514371	0.0979553	0.375402	0.972081	0.0122977
positive	75	Thiamine monophosphate	MPID000039	d104hFic E234G	-0.095955	-0.0219007	0.0309357	0.0596139	0.37545	0.972105	0.0122866
negative	708	Prostaglandin A2 OR Prostaglandin J2	MPID000039	d104hFic E234G	0.152202	0.203058	0.0119904	0.217365	0.379392	0.973837	0.0115139
positive	332	L-3-Cyanoalanine OR L-Asparagine OR Dihydrouracil OR Ureidopropionic acid	MPID000039	d104hFic E234G	-0.0289085	-0.0668813	0.00366443	0.0804517	0.380557	0.97453	0.0112048
negative	776	Thyroxine	MPID000039	d104hFic E234G	3.70677	0.93313	0.0680244	0.989399	0.381914	0.975239	0.0108887
negative	592	4-Acetamidobutanoic acid OR Isobutyrylglycine	MPID000039	d104hFic E234G	-0.0516845	-0.104726	-0.0308395	0.0845156	0.381989	0.975293	0.0108647
negative	729	6-Hydroxymelatonin OR 3,5-Dimethoxybenzaldehyde OR Desaminotyrosine OR 3-(3-Hydroxyphenyl)propanoic acid	MPID000039	d104hFic E234G	0.182306	0.126282	-0.019142	0.166499	0.38243	0.975316	0.0108545
positive	365	Dihydroxyacetone OR D-Lactic acid OR 5-Aminolevulinic acid OR Glycylproline OR Glyceraldehyde OR Propionylglycine OR L-Lactic acid OR N-Acetyl-L-alanine OR Prolylglycine OR cis-4-Hydroxy-D-proline	MPID000039	d104hFic E234G	-0.107264	-0.126024	0.000368	0.144803	0.382741	0.975419	0.0108086
positive	88	2-Aminobenzoic acid	MPID000039	d104hFic E234G	-0.0664326	-0.0673298	0.00320267	0.0809565	0.383624	0.975926	0.010583
negative	900	Prolylglycine OR L-Lactic acid OR N-Acetyl-L-alanine OR cis-4-Hydroxy-D-proline OR Glycylproline OR D-Lactic acid OR 5-Aminolevulinic acid	MPID000039	d104hFic E234G	-0.0108511	-0.0857861	-0.0116968	0.0852814	0.384977	0.97663	0.0102698
negative	603	2-Phospho-D-glyceric acid OR D-Glycerate 3-phosphate OR 3-Phosphoglyceric acid	MPID000039	d104hFic E234G	-0.29483	0.343404	0.10332	0.276772	0.385698	0.976951	0.0101273
negative	722	4-Guanidinobutanoic acid	MPID000039	d104hFic E234G	0.202708	0.11797	-0.00672273	0.144001	0.386538	0.977398	0.0099284
negative	817	N,N'-diacetylchitobiose	MPID000039	d104hFic E234G	0.0196693	-0.079279	-0.0264698	0.061097	0.387396	0.977547	0.0098623
negative	763	Phosphodimethylethanolamine	MPID000039	d104hFic E234G	-0.153583	-0.121908	0.0054809	0.147458	0.387642	0.977626	0.00982704
positive	57	Hydroxykynurenine OR 4-Pyridoxic acid	MPID000039	d104hFic E234G	-0.107133	-0.106474	0.0123696	0.137684	0.388047	0.977835	0.00973449
positive	18	Saccharopine	MPID000039	d104hFic E234G	-0.118465	-0.0453932	0.0245001	0.0812879	0.389886	0.978214	0.0095663
negative	655	Raffinose OR Maltohexaose OR Maltotriose	MPID000039	d104hFic E234G	-0.0290021	-0.087112	-0.0347076	0.0610503	0.390682	0.978704	0.00934862
positive	262	N6-Acetyl-L-lysine OR Glycylleucine OR N-alpha-Acetyl-L-lysine OR Isoleucyl-Glycine	MPID000039	d104hFic E234G	-0.135446	-0.0237801	0.0512689	0.0874311	0.390683	0.978704	0.00934862
positive	320	L-Cystathionine	MPID000039	d104hFic E234G	-0.136284	-0.141262	-0.0143593	0.147995	0.39118	0.979146	0.00915251
positive	306	Adenosine	MPID000039	d104hFic E234G	0.00373888	-0.106278	-0.0458153	0.0708448	0.393411	0.980242	0.00866651
positive	121	AICAR	MPID000039	d104hFic E234G	-0.0763545	-0.0882374	-0.0102188	0.0916388	0.394563	0.980351	0.00861821
negative	773	Nicotinate adenine dinucleotide phosphate	MPID000039	d104hFic E234G	-0.51181	0.873259	0.340811	0.6267	0.395545	0.98079	0.00842405
positive	316	Cysteinylglycine	MPID000039	d104hFic E234G	-0.315943	-0.246774	-0.0400561	0.244015	0.396909	0.981229	0.00822971
negative	625	Adenosine phosphosulfate	MPID000039	d104hFic E234G	-0.156324	-0.419815	0.0358692	0.538851	0.397743	0.98174	0.00800343
negative	648	Diadenosine tetraphosphate	MPID000039	d104hFic E234G	-0.451442	0.546519	0.222768	0.383241	0.398237	0.981804	0.0079753
negative	909	D-Ribose OR L-Xylulose OR L-Arabinose	MPID000039	d104hFic E234G	0	-0.110844	0.0270716	0.163518	0.398988	0.982492	0.00767084
negative	845	7-Methylguanine	MPID000039	d104hFic E234G	-0.00263585	-0.42046	-0.0578384	0.430666	0.399787	0.98262	0.00761447
negative	755	Leucylalanine OR Alanylleucine	MPID000039	d104hFic E234G	-0.151396	-0.100365	0.0311869	0.156328	0.400062	0.98262	0.00761447
positive	404	Perillyl alcohol OR Carveol	MPID000039	d104hFic E234G	-0.0939548	-0.0762706	0.000468	0.0913489	0.400872	0.983001	0.00744608
negative	944	Hydroxyphenyllactic acid	MPID000039	d104hFic E234G	-0.133518	-0.213688	-0.0224021	0.228309	0.402121	0.98373	0.00712411
negative	714	9,13-cis-Retinoic acid	MPID000039	d104hFic E234G	0.304966	0.0387374	-0.0710791	0.131657	0.404218	0.983974	0.00701632
positive	236	S-Adenosylhomocysteine	MPID000039	d104hFic E234G	-0.0636011	-0.249393	-0.129315	0.144771	0.406862	0.985567	0.00631404
positive	406	Phenylacetic acid OR Phenyl acetate OR 5-Hydroxytryptophol	MPID000039	d104hFic E234G	-0.183164	-0.245145	-0.00134749	0.295391	0.409181	0.986212	0.00602951
negative	888	Ascorbic acid	MPID000039	d104hFic E234G	0	-0.125096	-0.0438718	0.0984018	0.409123	0.986212	0.00602951
negative	816	Galactosylglycerol	MPID000039	d104hFic E234G	0.043652	-0.0558052	0.0139407	0.0845832	0.409608	0.986212	0.00602951
positive	379	L-Histidine OR Dihydrouracil	MPID000039	d104hFic E234G	-0.0433807	-0.0422827	0.00161547	0.0531602	0.408935	0.986212	0.00602951
negative	482	L-Lysine OR D-Lysine	MPID000039	d104hFic E234G	-0.118688	-0.267571	-0.0358215	0.281372	0.410144	0.986357	0.00596578
negative	516	Saccharopine	MPID000039	d104hFic E234G	-0.0707159	-0.0906889	-0.0325082	0.0706286	0.410078	0.986357	0.00596578
negative	548	Ketoleucine OR 3-Methyl-2-oxovaleric acid	MPID000039	d104hFic E234G	-0.0153146	-0.0866489	-0.0133387	0.0891679	0.410987	0.986534	0.00588786
positive	4	(R)-3-Hydroxyisobutyric acid OR (S)-3-Hydroxyisobutyric acid OR (S)-3-Hydroxybutyric acid OR 3-Hydroxybutyric acid OR 2-Hydroxybutyric acid	MPID000039	d104hFic E234G	-0.0784303	-0.150237	0.00321495	0.18703	0.411949	0.986652	0.00583591
positive	278	Cholic acid	MPID000039	d104hFic E234G	0.466163	0.114805	-0.0719254	0.22719	0.411126	0.986652	0.00583591
positive	319	Cytidine monophosphate	MPID000039	d104hFic E234G	-0.136736	-0.0343698	0.0280666	0.0761727	0.412405	0.986836	0.00575506
negative	927	D-Tagatose 6-phosphate OR Fructose 6-phosphate OR Galactose 1-phosphate OR D-Mannose 1-phosphate OR Fructose 1-phosphate	MPID000039	d104hFic E234G	-0.198071	-0.263678	-0.0444244	0.267841	0.413015	0.98721	0.00559057
negative	806	Thymidine OR Hydroxykynurenine OR Oxoadipic acid	MPID000039	d104hFic E234G	-0.243148	-0.568452	0.0139408	0.711697	0.413177	0.987395	0.00550905
positive	154	Prostaglandin B1 OR 9,13-cis-Retinoic acid	MPID000039	d104hFic E234G	0.141141	-9.74e-05	-0.0581037	0.0709017	0.413287	0.987435	0.00549161
positive	142	Oleoylethanolamide	MPID000039	d104hFic E234G	-3.30166	1.19259	-0.115361	1.60021	0.413722	0.987774	0.00534232
negative	654	Glucosamine 6-phosphate	MPID000039	d104hFic E234G	-0.0973819	0.201313	0.0653803	0.166531	0.414351	0.988271	0.00512387
negative	895	Sucrose OR Cellobiose OR D-Maltose	MPID000039	d104hFic E234G	-0.0993366	-0.208928	-0.0184312	0.234498	0.416585	0.988961	0.00482064
positive	227	3'-carboxy-alpha-chromanol	MPID000039	d104hFic E234G	0.0271817	-0.0595051	-0.0136229	0.0565737	0.417357	0.989461	0.0046013
positive	183	Isovaleric acid	MPID000039	d104hFic E234G	0.062065	0.190787	0.0507999	0.173317	0.419268	0.990107	0.00431803
negative	760	Tryptophyl-Glycine OR Hippuric acid	MPID000039	d104hFic E234G	0.0126649	-0.12457	0.0140903	0.171955	0.420027	0.990566	0.00411673
negative	949	Hydroxyacetone	MPID000039	d104hFic E234G	-0.0414504	-0.116179	-0.00916048	0.132792	0.420296	0.990668	0.00407192
negative	688	Xanthylic acid	MPID000039	d104hFic E234G	-0.124233	0.264176	0.131652	0.164887	0.421552	0.991257	0.00381356
negative	570	Ethylmalonic acid	MPID000039	d104hFic E234G	-0.0371639	-0.204286	-0.0193624	0.230198	0.421788	0.991279	0.003804
positive	250	L-Kynurenine	MPID000039	d104hFic E234G	-0.0806929	-0.10682	-0.0296931	0.096189	0.422656	0.991281	0.00380337
negative	496	O-Phosphoethanolamine	MPID000039	d104hFic E234G	-0.228659	-0.151402	0.0499733	0.25149	0.423289	0.991549	0.00368593
negative	705	Imidazolelactic acid	MPID000039	d104hFic E234G	-0.0166841	-0.0902046	-0.0193718	0.0889187	0.425682	0.991556	0.00368283
negative	962	Phenyl acetate	MPID000039	d104hFic E234G	-0.0687131	-0.226909	-0.0443049	0.229302	0.425828	0.991621	0.0036542
negative	459	Dopamine OR Indole	MPID000039	d104hFic E234G	-0.116271	-0.198203	0.0156832	0.270297	0.428768	0.992373	0.00332514
negative	913	Dehydroascorbic acid OR Isocitric acid OR Diketogulonic acid	MPID000039	d104hFic E234G	0.140974	0.167311	0.0290307	0.175417	0.430524	0.992844	0.00311888
negative	643	Malonyl-CoA	MPID000039	d104hFic E234G	-1.18184	1.26409	0.511677	0.955972	0.431242	0.993044	0.00303135
negative	695	Acetylcysteine	MPID000039	d104hFic E234G	0.167158	-0.508582	-0.03534	0.605954	0.434811	0.993433	0.00286124
positive	226	Choline	MPID000039	d104hFic E234G	0	0.113245	0.0310997	0.105029	0.434143	0.993433	0.00286124
negative	612	Suberic acid	MPID000039	d104hFic E234G	-0.0461921	-0.0947883	-0.0274101	0.0862177	0.434514	0.993433	0.00286124
positive	326	Guanidoacetic acid	MPID000039	d104hFic E234G	0.0395979	0.0776861	0.0099245	0.0867185	0.434569	0.993433	0.00286124
positive	26	Tyramine	MPID000039	d104hFic E234G	0.0150428	-0.0704493	-0.0134938	0.0726999	0.433373	0.993433	0.00286124
positive	351	N-Acetylneuraminic acid	MPID000039	d104hFic E234G	0	0.0676146	0.0102193	0.0730913	0.432304	0.993433	0.00286124
positive	30	5-Hydroxylysine	MPID000039	d104hFic E234G	-0.112805	-0.0522099	-0.00189216	0.0641231	0.432626	0.993433	0.00286124
negative	541	3-Furoic acid	MPID000039	d104hFic E234G	-0.0440664	-0.124354	-0.0129018	0.143242	0.43653	0.993543	0.00281319
positive	267	Uridine	MPID000039	d104hFic E234G	-0.250454	-0.12252	0.0196859	0.183483	0.438319	0.993906	0.00265467
negative	813	D-Alanyl-D-alanine	MPID000039	d104hFic E234G	-0.0332358	-0.0638122	0.00792038	0.0926906	0.438994	0.994108	0.00256651
negative	690	CDP-ethanolamine	MPID000039	d104hFic E234G	-0.0702975	-0.067265	-0.00978884	0.0743591	0.43955	0.994163	0.00254259
negative	824	Deoxyguanosine	MPID000039	d104hFic E234G	0.122354	-0.146198	-0.0171785	0.16737	0.440787	0.994519	0.00238682
negative	623	Lipoamide	MPID000039	d104hFic E234G	0.0250667	-0.388517	-0.176468	0.2757	0.441816	0.994939	0.00220337
negative	519	Uridine 5'-monophosphate OR Uridine 3'-monophosphate	MPID000039	d104hFic E234G	-0.0583799	-0.0508707	0.0249713	0.0985552	0.441574	0.994939	0.00220337
negative	554	L-Arginine OR D-Arginine	MPID000039	d104hFic E234G	-0.0193023	-0.0919081	-0.012254	0.104069	0.444037	0.995347	0.00202548
positive	313	5a-Pregnane-3,20-dione	MPID000039	d104hFic E234G	-0.112082	-0.0606738	0.0122991	0.0953143	0.443913	0.995347	0.00202548
positive	277	N2-gamma-Glutamylglutamine	MPID000039	d104hFic E234G	0.0286083	0.265906	0.0468822	0.287629	0.44637	0.995666	0.00188618
negative	768	3-hydroxydecanoyl carnitine	MPID000039	d104hFic E234G	0.0346852	-0.149702	-0.0369517	0.148159	0.446654	0.995666	0.00188618
positive	189	L-Proline	MPID000039	d104hFic E234G	-0.144229	-0.0371581	0.0342051	0.0938866	0.447195	0.995702	0.00187072
negative	556	3-Methylglutaconic acid	MPID000039	d104hFic E234G	0.00119008	-0.267982	-0.0338741	0.308704	0.448237	0.996103	0.00169585
positive	292	D-Lactaldehyde	MPID000039	d104hFic E234G	-0.0283658	-0.131984	-0.0326763	0.131831	0.451269	0.996191	0.0016575
negative	589	4-Hydroxyphenylpyruvic acid	MPID000039	d104hFic E234G	0.142201	-0.129278	-0.0170469	0.14884	0.450827	0.996191	0.0016575
negative	663	Pyridoxine 5'-phosphate	MPID000039	d104hFic E234G	-0.0501201	0.127474	0.0474717	0.106158	0.451083	0.996191	0.0016575
positive	9	Nicotinamide riboside	MPID000039	d104hFic E234G	-0.0682932	-0.0865595	-0.0251465	0.0815041	0.451152	0.996191	0.0016575
positive	349	O-Phosphoethanolamine	MPID000039	d104hFic E234G	-0.159412	-0.113706	0.0303531	0.19205	0.453188	0.996505	0.00152057
positive	1	Polylimonene OR (+)-Limonene OR (-)-Limonene	MPID000039	d104hFic E234G	0.0729828	0.224194	0.0497209	0.232779	0.453542	0.9966	0.00147928
negative	566	D-Arabitol OR L-Arabitol OR Ribitol	MPID000039	d104hFic E234G	-0.0122704	-0.094929	-0.0217763	0.0983885	0.457174	0.997099	0.0012616
positive	385	Glycolic acid OR Methylimidazoleacetic acid	MPID000039	d104hFic E234G	-0.195799	-0.140853	0.0201825	0.217461	0.458983	0.997389	0.00113537
negative	724	Pterin	MPID000039	d104hFic E234G	0.08545	0.190466	-0.000104	0.257613	0.459449	0.997443	0.00111183
negative	747	N2-gamma-Glutamylglutamine	MPID000039	d104hFic E234G	-0.0946679	-0.105736	-0.0309096	0.101234	0.459821	0.997617	0.00103625
negative	836	Cholic acid	MPID000039	d104hFic E234G	0.427253	0.0745018	-0.0371674	0.151375	0.460699	0.997884	0.000920063
positive	234	3-Mercaptopyruvic acid	MPID000039	d104hFic E234G	-0.156394	0.295937	-0.00970762	0.416493	0.463038	0.99795	0.000891031
positive	81	Lipoamide	MPID000039	d104hFic E234G	0.0754886	-0.0951936	-0.0165832	0.107558	0.464861	0.998573	0.000620047
negative	914	Deoxyribose 5-phosphate	MPID000039	d104hFic E234G	-0.224594	-0.145185	0.0196046	0.226947	0.467769	0.998792	0.000524835
negative	604	N-Acetyl-L-aspartic acid	MPID000039	d104hFic E234G	-0.0436077	-0.0943964	-0.00124457	0.128405	0.468174	0.998792	0.000524835
negative	851	Prostaglandin E2 OR Prostaglandin I2	MPID000039	d104hFic E234G	-0.010133	-0.345524	-0.0537783	0.402274	0.468304	0.99882	0.00051278
positive	375	Dihydrobiopterin	MPID000039	d104hFic E234G	-0.0139949	-0.0506903	-0.00300829	0.0657709	0.46847	0.998862	0.000494312
negative	791	Glutaryl-CoA	MPID000039	d104hFic E234G	-1.05856	0.903581	0.405061	0.688125	0.468782	0.999028	0.000422232
negative	788	Diadenosine tetraphosphate	MPID000039	d104hFic E234G	-0.546766	0.680498	0.325083	0.491132	0.469272	0.999038	0.000418019
negative	686	Asymmetric dimethylarginine	MPID000039	d104hFic E234G	-0.0369623	-0.0994182	-0.00550815	0.129848	0.469537	0.999038	0.000418019
negative	793	3-Hydroxy-3-methylglutaryl-CoA	MPID000039	d104hFic E234G	-1.32963	0.949585	0.381066	0.791286	0.472465	0.9995	0.000217099
negative	740	dIMP	MPID000039	d104hFic E234G	-0.054747	-0.0619104	0.00392633	0.0917521	0.473035	0.9995	0.000217099
negative	630	S-Lactoylglutathione	MPID000039	d104hFic E234G	-0.0747676	0.167384	0.0543675	0.158094	0.47469	0.999964	1.56109e-05
positive	348	L-Palmitoylcarnitine	MPID000039	d104hFic E234G	0.0478857	1.00751	0.318499	1.0969	0.529912	1	0
positive	301	L-Palmitoylcarnitine	MPID000039	d104hFic E234G	0	1.00034	0.300763	1.02052	0.493025	1	0
negative	483	Inosine triphosphate	MPID000039	d104hFic E234G	-1.50713	0.950095	0.26087	1.06414	0.517189	1	0
negative	831	Thyroxine	MPID000039	d104hFic E234G	4.55961	0.864224	0.136268	1.54095	0.636635	1	0
negative	712	Dihomo-gamma-linolenic acid	MPID000039	d104hFic E234G	2.88315	0.862301	0.130989	1.06533	0.492418	1	0
negative	511	Liothyronine	MPID000039	d104hFic E234G	2.65866	0.798235	-0.263553	1.58779	0.503674	1	0
negative	636	Phosphoadenosine phosphosulfate	MPID000039	d104hFic E234G	-1.32455	0.76678	0.398145	0.975121	0.705401	1	0
negative	665	Glutaryl-CoA	MPID000039	d104hFic E234G	-1.07247	0.760649	0.379774	0.626555	0.543261	1	0
negative	790	Propionyl-CoA	MPID000039	d104hFic E234G	-1.40548	0.731916	0.456826	0.648681	0.671511	1	0
negative	668	3-Hydroxy-3-methylglutaryl-CoA	MPID000039	d104hFic E234G	-1.41326	0.724581	0.448894	0.86943	0.751176	1	0
negative	849	Octanoyl-CoA	MPID000039	d104hFic E234G	-3.50127	-0.698989	0.157877	1.44399	0.552913	1	0
negative	658	Propionyl-CoA	MPID000039	d104hFic E234G	-1.32259	0.648712	0.348488	0.596814	0.614933	1	0
negative	863	Pantetheine	MPID000039	d104hFic E234G	0.518665	-0.626557	-0.156234	0.835413	0.573447	1	0
negative	869	(S)-Lipoic acid	MPID000039	d104hFic E234G	-0.707439	-0.624701	-0.091241	1.02138	0.601466	1	0
negative	517	Uridine triphosphate	MPID000039	d104hFic E234G	-1.90115	0.580587	0.0344307	0.971336	0.57393	1	0
positive	86	Tetradecanoylcarnitine	MPID000039	d104hFic E234G	0.523455	-0.579541	-0.0429043	0.915612	0.557811	1	0
negative	624	dCTP	MPID000039	d104hFic E234G	-2.04693	0.554118	0.092145	0.791457	0.559422	1	0
positive	176	Tetradecanoylcarnitine	MPID000039	d104hFic E234G	0.562761	-0.550189	-0.0775664	0.936129	0.613651	1	0
negative	805	L-Palmitoylcarnitine	MPID000039	d104hFic E234G	3.09405	0.518355	0.209694	1.00811	0.75947	1	0
negative	692	all-trans-Retinoic acid OR 9,13-cis-Retinoic acid OR 9-cis-Retinoic acid	MPID000039	d104hFic E234G	1.69605	0.457897	0.134605	1.0109	0.749114	1	0
positive	128	Cyclic AMP	MPID000039	d104hFic E234G	0.385868	-0.45486	-0.105625	0.808569	0.665802	1	0
negative	918	Dihydrofolic acid	MPID000039	d104hFic E234G	-1.59257	-0.430723	-0.327635	1.08975	0.924635	1	0
negative	628	Arachidonic acid	MPID000039	d104hFic E234G	3.29227	0.423024	0.110671	1.02766	0.76117	1	0
negative	938	Guanosine triphosphate	MPID000039	d104hFic E234G	-2.36444	0.404632	0.0375787	0.962557	0.702958	1	0
negative	872	Leucylleucine	MPID000039	d104hFic E234G	-0.438826	-0.404551	-0.138277	0.372791	0.47506	1	0
negative	460	Cytidine triphosphate	MPID000039	d104hFic E234G	-2.32756	0.401889	0.0746834	0.868854	0.706475	1	0
negative	780	Pseudouridine OR 4-Hydroxy-2-oxoglutaric acid	MPID000039	d104hFic E234G	-0.441509	-0.397548	-0.00833849	0.555233	0.483313	1	0
negative	839	Lithocholic acid glycine conjugate	MPID000039	d104hFic E234G	3.9287	0.395783	0.100022	1.15655	0.79816	1	0
positive	263	Oleic acid	MPID000039	d104hFic E234G	1.74277	0.378277	-0.0254551	0.652916	0.536343	1	0
negative	679	Pyridoxal 5'-phosphate	MPID000039	d104hFic E234G	-0.126426	0.372356	0.0553373	0.474198	0.503792	1	0
negative	785	Diadenosine triphosphate	MPID000039	d104hFic E234G	-0.175074	0.341754	0.143224	0.293585	0.498896	1	0
negative	431	3-Hydroxybutyric acid OR (S)-3-Hydroxybutyric acid	MPID000039	d104hFic E234G	-0.347487	-0.339034	-0.0590619	0.502468	0.577396	1	0
negative	795	Oxidized glutathione	MPID000039	d104hFic E234G	-0.694283	0.323314	0.137782	0.610142	0.761068	1	0
positive	95	N1-Acetylspermine	MPID000039	d104hFic E234G	-0.0326145	0.317881	0.191091	0.403165	0.753152	1	0
negative	510	Phosphoenolpyruvic acid	MPID000039	d104hFic E234G	-0.578248	0.307905	0.151492	0.366279	0.669357	1	0
negative	859	Prostaglandin F1a	MPID000039	d104hFic E234G	0.045976	-0.301447	-0.0478126	0.557503	0.649147	1	0
positive	83	Arachidonic acid	MPID000039	d104hFic E234G	1.76524	0.294911	-0.038126	0.689813	0.629243	1	0
negative	726	3-Sulfopyruvic acid	MPID000039	d104hFic E234G	-0.400081	0.285111	0.089055	0.464218	0.672779	1	0
positive	158	Oxidized glutathione	MPID000039	d104hFic E234G	-0.334213	0.282008	0.206406	0.356308	0.831964	1	0
positive	125	Xanthylic acid	MPID000039	d104hFic E234G	0	0.272927	0.14552	0.186063	0.493498	1	0
positive	239	Oxidized glutathione	MPID000039	d104hFic E234G	-0.235038	0.2631	0.1937	0.297965	0.815828	1	0
positive	246	Norepinephrine OR Pyridoxine	MPID000039	d104hFic E234G	0.143497	0.262654	0.0181144	0.466514	0.600151	1	0
negative	582	Linoleic acid	MPID000039	d104hFic E234G	2.53966	0.261823	0.109764	0.850179	0.858051	1	0
negative	642	5'-Methylthioadenosine	MPID000039	d104hFic E234G	0.0254738	-0.254404	-0.0950056	0.224637	0.477964	1	0
negative	462	Isocitric acid OR Citric acid OR Dehydroascorbic acid OR Diketogulonic acid	MPID000039	d104hFic E234G	-0.358829	0.254232	0.1019	0.241853	0.528788	1	0
negative	452	Adenosine	MPID000039	d104hFic E234G	0.08688	-0.242156	-0.129966	0.309922	0.717358	1	0
negative	701	Imidazolepropionic acid OR Methylimidazoleacetic acid	MPID000039	d104hFic E234G	-0.226966	-0.23982	-0.0350727	0.339921	0.54695	1	0
positive	92	5'-Methylthioadenosine	MPID000039	d104hFic E234G	-0.0100828	0.238219	0.0561769	0.289918	0.530064	1	0
positive	49	Lithocholic acid glycine conjugate	MPID000039	d104hFic E234G	2.35376	0.234805	0.0370801	0.850578	0.816181	1	0
positive	56	Cysteine-S-sulfate	MPID000039	d104hFic E234G	0	0.230107	0.158138	0.226244	0.750406	1	0
negative	854	NADH	MPID000039	d104hFic E234G	-0.310779	-0.227959	-0.0720931	0.809574	0.847328	1	0
negative	638	Diadenosine triphosphate	MPID000039	d104hFic E234G	-0.17417	0.224519	0.0967408	0.19492	0.512118	1	0
positive	84	gamma-Glutamylcysteine	MPID000039	d104hFic E234G	-0.088246	-0.222014	-0.0901279	0.257591	0.608652	1	0
negative	808	S-Adenosylhomocysteine	MPID000039	d104hFic E234G	0.0533241	-0.220911	-0.136852	0.176099	0.633124	1	0
negative	513	Sphinganine	MPID000039	d104hFic E234G	-1.90569	-0.220353	-0.327688	1.87718	0.954403	1	0
positive	225	NAD	MPID000039	d104hFic E234G	-0.0540078	-0.218396	-0.141547	0.159501	0.629944	1	0
negative	669	alpha-Linolenic acid	MPID000039	d104hFic E234G	2.35846	0.216853	-0.0155876	0.791444	0.768994	1	0
negative	809	5'-Methylthioadenosine	MPID000039	d104hFic E234G	0.0563845	-0.215967	-0.0993501	0.235858	0.620998	1	0
positive	380	Epinephrine	MPID000039	d104hFic E234G	0.044243	0.214889	0.0634157	0.22291	0.496806	1	0
positive	170	5-Methoxytryptamine	MPID000039	d104hFic E234G	0.0351515	0.213062	0.0361058	0.262513	0.500257	1	0
negative	585	Lithocholic acid glycine conjugate	MPID000039	d104hFic E234G	2.79773	0.211508	0.112974	0.813018	0.903536	1	0
positive	370	D-Xylitol OR L-Arabitol OR D-Arabitol OR Ribitol	MPID000039	d104hFic E234G	-0.0563776	-0.208598	-0.108697	0.15291	0.513543	1	0
negative	700	Oleoylethanolamide	MPID000039	d104hFic E234G	-3.04924	0.204302	-0.659101	2.06381	0.675688	1	0
negative	879	Succinic acid semialdehyde	MPID000039	d104hFic E234G	0.0781133	-0.19839	-0.0641897	0.247549	0.587739	1	0
negative	920	Dihydrothymine	MPID000039	d104hFic E234G	0.179849	-0.196474	-0.121692	0.29359	0.798941	1	0
positive	280	5,10-Methenyltetrahydrofolic acid	MPID000039	d104hFic E234G	0.120269	0.195738	0.0141439	0.572659	0.751162	1	0
positive	395	Indolepyruvate	MPID000039	d104hFic E234G	-0.139279	0.190075	0.0435301	0.29022	0.613597	1	0
negative	491	Oleic acid	MPID000039	d104hFic E234G	0.867449	-0.188512	-0.148111	0.694444	0.953607	1	0
negative	488	Methylmalonic acid	MPID000039	d104hFic E234G	-0.0747251	0.187718	0.0647496	0.214291	0.566079	1	0
negative	433	D-2-Hydroxyglutaric acid OR L-2-Hydroxyglutaric acid	MPID000039	d104hFic E234G	-0.101934	-0.18714	-0.0285764	0.34246	0.643356	1	0
negative	464	Deoxyadenosine OR 5'-Deoxyadenosine	MPID000039	d104hFic E234G	0.112032	-0.186617	-0.096141	0.131247	0.490598	1	0
positive	341	Methylmalonic acid OR Erythrono-1,4-lactone	MPID000039	d104hFic E234G	-0.0790992	0.185004	0.011389	0.614052	0.777379	1	0
positive	115	NADH	MPID000039	d104hFic E234G	-0.0799094	-0.181064	-0.147128	0.18813	0.85685	1	0
negative	775	Folic acid	MPID000039	d104hFic E234G	-0.309703	-0.180332	0.0393906	0.308536	0.476374	1	0
negative	640	Guanosine diphosphate mannose	MPID000039	d104hFic E234G	-0.204685	0.179945	0.0800668	0.19584	0.61005	1	0
negative	832	Xanthine	MPID000039	d104hFic E234G	0	-0.179163	-0.0661772	0.176007	0.520911	1	0
negative	821	Carnosine	MPID000039	d104hFic E234G	-0.0343932	-0.178305	0.00126399	0.537423	0.738282	1	0
negative	858	Imidazolelactic acid	MPID000039	d104hFic E234G	0.0287603	0.176642	0.0650686	0.26179	0.669967	1	0
negative	919	Dihydrofolic acid	MPID000039	d104hFic E234G	-0.152203	-0.174738	-0.0111187	0.341061	0.631414	1	0
positive	259	Ornithine OR D-Ornithine	MPID000039	d104hFic E234G	0.134858	0.166492	0.0130794	0.23695	0.517343	1	0
negative	523	Xanthine	MPID000039	d104hFic E234G	0	-0.16598	-0.0662031	0.181085	0.581637	1	0
negative	856	L-Xylulose OR D-Xylulose OR L-Ribulose OR L-Arabinose OR D-Xylose	MPID000039	d104hFic E234G	-0.161988	-0.165648	-0.0351103	0.268543	0.626898	1	0
negative	941	Homogentisic acid	MPID000039	d104hFic E234G	-0.0997144	-0.165531	-0.00630151	0.256409	0.534601	1	0
positive	17	Thymidine	MPID000039	d104hFic E234G	-0.00258074	0.162762	0.0806633	0.236614	0.728612	1	0
negative	424	(S)-3-Hydroxyisobutyric acid OR 2-Hydroxybutyric acid	MPID000039	d104hFic E234G	-0.0171829	-0.159656	-0.0581342	0.287344	0.723855	1	0
negative	853	Prostaglandin F2b	MPID000039	d104hFic E234G	-0.0621329	-0.158381	-0.00532638	0.256282	0.550365	1	0
negative	605	Phosphoglycolic acid	MPID000039	d104hFic E234G	-0.156114	0.156662	0.10917	0.202059	0.814177	1	0
positive	110	Guanosine monophosphate	MPID000039	d104hFic E234G	-0.0714037	0.156638	0.0701789	0.158718	0.585936	1	0
negative	844	Taurodeoxycholic acid OR Taurochenodesoxycholic acid OR Tauroursodeoxycholic acid	MPID000039	d104hFic E234G	1.37412	0.149126	-0.0819215	0.511057	0.651199	1	0
negative	940	Homogentisic acid	MPID000039	d104hFic E234G	-0.0638304	-0.148189	-0.0305802	0.167526	0.482659	1	0
positive	360	Caprylic acid	MPID000039	d104hFic E234G	-0.267593	-0.146472	-0.0188673	0.239785	0.594613	1	0
positive	101	Glucosamine 6-phosphate	MPID000039	d104hFic E234G	-0.136321	0.145811	0.085963	0.14242	0.674324	1	0
negative	874	Glycylvaline OR N2-Acetylornithine OR Valylglycine	MPID000039	d104hFic E234G	-0.0107365	0.143837	0.046407	0.529873	0.854113	1	0
negative	598	Lithocholic acid	MPID000039	d104hFic E234G	2.83101	0.14346	0.0601367	0.746239	0.911095	1	0
negative	503	Pyruvic acid OR Propynoic acid	MPID000039	d104hFic E234G	-0.0162256	-0.143118	-0.0448121	0.195263	0.614644	1	0
positive	295	1,3-Diaminopropane	MPID000039	d104hFic E234G	-0.0922585	0.13627	0.0760398	0.300709	0.84125	1	0
negative	518	Uridine diphosphate glucose OR Uridine diphosphategalactose	MPID000039	d104hFic E234G	-0.131478	0.134966	0.0748109	0.130326	0.644386	1	0
negative	931	Glutaric acid	MPID000039	d104hFic E234G	-0.112848	0.133619	0.0187739	0.384241	0.765026	1	0
negative	527	Urocanic acid OR Trans-urocanate	MPID000039	d104hFic E234G	0.0993097	-0.124323	-0.00424671	0.219356	0.584102	1	0
negative	466	gamma-Aminobutyric acid OR 3-Aminoisobutanoic acid	MPID000039	d104hFic E234G	-0.0908865	-0.123202	-0.0273237	0.250167	0.701529	1	0
negative	608	L-Aspartic acid OR Trans-urocanate	MPID000039	d104hFic E234G	-0.076963	-0.123069	-0.0267773	0.178818	0.590242	1	0
negative	799	Adenine	MPID000039	d104hFic E234G	-0.11775	-0.122245	-0.0426473	0.190479	0.676035	1	0
negative	487	Indoleacetic acid	MPID000039	d104hFic E234G	0.131755	-0.121065	-0.0499384	0.106963	0.506073	1	0
positive	208	Levoinositol OR Galactinol OR 3-Hexenedioic acid OR Alpha-Lactose OR Dihydroxyacetone OR D-Glucose OR beta-Lactose	MPID000039	d104hFic E234G	0	-0.120594	-0.103323	0.218629	0.937033	1	0
negative	593	Hydroxyphenylacetylglycine	MPID000039	d104hFic E234G	0.00241267	-0.118996	-0.0380093	0.163722	0.620841	1	0
positive	391	Hydroxyacetone	MPID000039	d104hFic E234G	-0.168107	-0.118152	-0.00129616	0.234133	0.61771	1	0
negative	710	Cortisone	MPID000039	d104hFic E234G	0.229613	-0.115922	-0.060435	0.123423	0.653026	1	0
negative	664	N6,N6,N6-Trimethyl-L-lysine	MPID000039	d104hFic E234G	-0.096513	-0.114568	-0.00875431	0.228541	0.643366	1	0
negative	441	2-Ketobutyric acid	MPID000039	d104hFic E234G	-0.0287773	-0.113923	-0.0178874	0.148163	0.51687	1	0
positive	249	Homocitrulline	MPID000039	d104hFic E234G	0	0.113895	0.0268467	0.244552	0.721879	1	0
negative	837	Deoxycholic acid OR Ursodeoxycholic acid OR Chenodeoxycholic acid	MPID000039	d104hFic E234G	0.838441	-0.111869	-0.08588	0.494315	0.95807	1	0
negative	698	Coumarin OR 4-Hydroxycinnamic acid	MPID000039	d104hFic E234G	0.0993473	-0.11059	-0.0592984	0.0863876	0.55269	1	0
negative	684	3-Methylthiopropionic acid	MPID000039	d104hFic E234G	0.0229019	-0.108818	-0.0711595	0.243171	0.876928	1	0
negative	910	Glutaric acid OR L-Arabinose OR D-Xylose	MPID000039	d104hFic E234G	0.292945	0.106783	-0.0462078	0.331156	0.644088	1	0
negative	936	Glycolic acid	MPID000039	d104hFic E234G	-0.0702231	-0.106579	-0.0280649	0.144407	0.586649	1	0
positive	361	Sucrose OR Cellobiose	MPID000039	d104hFic E234G	0.107915	0.106284	0.003047	0.174996	0.555231	1	0
negative	833	3,4-Dihydroxyphenylglycol	MPID000039	d104hFic E234G	-0.294047	-0.105609	0.00563308	0.52772	0.833045	1	0
negative	953	L-Leucine OR L-Isoleucine OR L-Alloisoleucine	MPID000039	d104hFic E234G	0.0522233	-0.105297	-0.0889609	0.280872	0.953618	1	0
negative	765	3-Methoxyanthranilate OR Pyridoxal	MPID000039	d104hFic E234G	-0.00641596	-0.105197	-0.00651182	0.153677	0.520771	1	0
negative	772	PE(6:0/6:0) (Avanti)	MPID000039	d104hFic E234G	0.175701	-0.104584	-0.0496595	0.121302	0.6507	1	0
positive	69	Xanthurenic acid	MPID000039	d104hFic E234G	0	-0.104094	-0.0617006	0.0709041	0.549906	1	0
negative	514	DL-O-Phosphoserine OR Phosphoserine	MPID000039	d104hFic E234G	-0.102158	0.103907	0.0550382	0.165798	0.768186	1	0
negative	442	2-Hydroxybutyric acid	MPID000039	d104hFic E234G	-0.158568	-0.103667	-0.0161914	0.156902	0.577173	1	0
negative	921	Dihydrouracil OR L-3-Cyanoalanine	MPID000039	d104hFic E234G	-0.0578068	-0.102894	0.0492188	0.261217	0.56035	1	0
positive	21	Uridine	MPID000039	d104hFic E234G	-0.0495078	0.102575	0.0500066	0.096836	0.587226	1	0
negative	973	Dihydroxyacetone OR L-Lactic acid OR myo-Inositol	MPID000039	d104hFic E234G	-0.13011	-0.102559	-0.0594315	0.255396	0.865903	1	0
negative	965	Propionic acid	MPID000039	d104hFic E234G	-0.0116184	-0.102141	-0.021707	0.130979	0.539152	1	0
negative	472	Glyceric acid OR Propynoic acid OR D-Glucuronic acid	MPID000039	d104hFic E234G	0.0149794	-0.101698	-0.00857538	0.13711	0.497024	1	0
negative	889	N-Acetyl-glucosamine 1-phosphate OR myo-Inositol 1-phosphate OR N-Acetyl-D-Glucosamine 6-Phosphate OR Beta-D-Fructose 6-phosphate OR D-Mannose 1-phosphate OR D-Tagatose 6-phosphate OR Fructose 6-phosphate	MPID000039	d104hFic E234G	-0.149148	0.100996	0.102491	0.156958	0.992403	1	0
negative	948	Propionic acid OR Ketoleucine OR D-Lactaldehyde OR 3-Methyl-2-oxovaleric acid	MPID000039	d104hFic E234G	0.00932493	-0.100729	-0.0149071	0.157037	0.584717	1	0
negative	912	Glucaric acid OR Isocitric acid OR Dehydroascorbic acid OR Diketogulonic acid OR Galactaric acid OR Citric acid	MPID000039	d104hFic E234G	-0.192064	0.100227	0.0878882	0.136588	0.928023	1	0
negative	627	N-Formyl-L-methionine	MPID000039	d104hFic E234G	-0.0691415	-0.100104	-0.0250972	0.110634	0.497791	1	0
positive	248	D-Glutamine OR L-Glutamine	MPID000039	d104hFic E234G	0	0.0998902	0.0100004	0.176885	0.611326	1	0
negative	629	N-Acetyl-glucosamine 1-phosphate OR myo-Inositol 1-phosphate OR N-Acetyl-D-Glucosamine 6-Phosphate OR Beta-D-Fructose 6-phosphate OR D-Mannose 1-phosphate OR D-Tagatose 6-phosphate OR Fructose 6-phosphate	MPID000039	d104hFic E234G	-0.148981	0.0990638	0.100321	0.164123	0.99389	1	0
negative	873	Tryptophyl-Glycine	MPID000039	d104hFic E234G	0.0624274	-0.0972456	-0.0704806	0.211348	0.899226	1	0
positive	299	3-Methoxytyramine	MPID000039	d104hFic E234G	0.0190249	0.0964091	0.0485178	0.0730115	0.511862	1	0
negative	807	NAD	MPID000039	d104hFic E234G	-0.0601371	-0.0954012	-0.0514222	0.113763	0.699065	1	0
negative	439	4-Hydroxynonenal	MPID000039	d104hFic E234G	-0.225639	-0.095114	-0.0410324	0.149387	0.717335	1	0
negative	902	Dihydroxyacetone OR L-Lactic acid OR myo-Inositol	MPID000039	d104hFic E234G	-0.0208467	-0.0948594	0.00160391	0.137247	0.482154	1	0
positive	159	DL-Glutamate OR L-Glutamic acid OR D-Glutamic acid OR Pyroglutamic acid	MPID000039	d104hFic E234G	-0.111542	-0.0948532	-0.0208855	0.173287	0.669487	1	0
negative	955	Ureidoisobutyric acid OR L-Serine OR D-Glutamine	MPID000039	d104hFic E234G	-0.178305	-0.0944434	-0.0532988	0.431063	0.923958	1	0
negative	932	4-Hydroxyproline OR Propionylglycine OR D-Tagatose OR Glyceraldehyde OR N-Acetyl-L-alanine OR L-Lactic acid OR N-Acetylmannosamine OR D-Mannose OR Hydroxypropionic acid OR N-Acetylgalactosamine	MPID000039	d104hFic E234G	-0.026161	-0.0937735	-0.0297516	0.106807	0.548897	1	0
negative	599	D-Galactose OR Propionylglycine OR D-Tagatose OR Glyceraldehyde OR N-Acetyl-L-alanine OR L-Lactic acid OR N-Acetylmannosamine OR D-Mannose OR Hydroxypropionic acid OR N-Acetylgalactosamine	MPID000039	d104hFic E234G	-0.026161	-0.0937735	-0.0297516	0.106807	0.548897	1	0
negative	557	4,5-Dihydroorotic acid OR L-Dihydroorotic acid	MPID000039	d104hFic E234G	0.0898903	-0.0935559	0.01446	0.156246	0.489366	1	0
positive	396	L-Cystine	MPID000039	d104hFic E234G	-0.275874	0.0928873	0.0968157	0.392126	0.992007	1	0
positive	99	5-Thymidylic acid	MPID000039	d104hFic E234G	0	0.0926081	0.0486835	0.141573	0.756363	1	0
negative	461	Deoxyguanosine	MPID000039	d104hFic E234G	0.333632	-0.0916215	-0.0935097	0.232393	0.993517	1	0
negative	823	Cyclic AMP	MPID000039	d104hFic E234G	0.0420286	-0.0908827	-0.0382497	0.146107	0.718671	1	0
negative	891	Butyric acid	MPID000039	d104hFic E234G	0.092654	-0.0879516	-0.0406597	0.124887	0.704927	1	0
positive	91	Guanosine diphosphate mannose	MPID000039	d104hFic E234G	-0.254729	-0.0872521	0.055078	0.26125	0.585888	1	0
negative	762	L-Targinine	MPID000039	d104hFic E234G	-0.0317527	-0.0871845	-0.0375319	0.152241	0.744315	1	0
negative	777	Uridine diphosphate-N-acetylglucosamine OR Uridine diphosphate-N-acetylgalactosamine OR Uridine diphosphate glucose OR Uridine diphosphategalactose	MPID000039	d104hFic E234G	-0.138017	0.0871277	0.0130776	0.24813	0.765373	1	0
negative	779	Coproporphyrin I	MPID000039	d104hFic E234G	-1.13236	-0.0856722	0.205285	0.686537	0.671709	1	0
positive	51	Aspartylphenylalanine	MPID000039	d104hFic E234G	-0.174813	0.0853332	0.138045	0.0797273	0.508514	1	0
positive	175	2-Oxoarginine OR Ureidopropionic acid	MPID000039	d104hFic E234G	-0.11171	-0.0852684	-0.00408502	0.150224	0.58891	1	0
positive	346	myo-Inositol 1-phosphate OR D-Tagatose 6-phosphate OR Fructose 1-phosphate OR D-Mannose 1-phosphate OR Glucose 1-phosphate OR Galactose 1-phosphate OR Beta-D-Fructose 6-phosphate OR beta-D-Glucose 6-phosphate	MPID000039	d104hFic E234G	0	0.0852153	0.0148221	0.133972	0.599284	1	0
positive	77	Citrulline	MPID000039	d104hFic E234G	0.054399	0.0850209	-0.00202893	0.143903	0.545231	1	0
negative	819	Deoxycytidine	MPID000039	d104hFic E234G	0.0223141	0.0849765	0.0254449	0.147229	0.685958	1	0
negative	588	Aspartylphenylalanine	MPID000039	d104hFic E234G	-0.00832801	0.0843467	0.0784866	0.12772	0.963405	1	0
negative	758	Lysylproline	MPID000039	d104hFic E234G	-0.0256322	0.08399	0.0490975	0.107803	0.746188	1	0
negative	479	Inosinic acid	MPID000039	d104hFic E234G	0.00353469	0.0839439	0.0301748	0.0907843	0.553667	1	0
negative	943	Homovanillic acid	MPID000039	d104hFic E234G	0.0754097	-0.0835349	-0.0600016	0.143264	0.869523	1	0
positive	216	Methylphosphate	MPID000039	d104hFic E234G	0	-0.0826121	-0.0820166	0.119269	0.996016	1	0
positive	131	9,13-cis-Retinoic acid OR all-trans-Retinoic acid OR 9-cis-Retinoic acid	MPID000039	d104hFic E234G	0.56004	0.0823899	-0.0155857	0.43828	0.823111	1	0
negative	544	Allantoin	MPID000039	d104hFic E234G	-0.0750867	-0.0818791	0.00771009	0.213825	0.675228	1	0
negative	731	5-Methoxytryptamine	MPID000039	d104hFic E234G	0.428464	-0.0808288	-0.0411631	0.400709	0.921147	1	0
positive	42	S-Adenosylmethionine	MPID000039	d104hFic E234G	-0.0217707	-0.08077	-0.0605425	0.0777714	0.794795	1	0
positive	112	dUMP	MPID000039	d104hFic E234G	0	0.0807019	0.0417914	0.177797	0.826769	1	0
negative	926	Ethanolamine	MPID000039	d104hFic E234G	-0.0648925	-0.0786441	0.0154762	0.168858	0.577259	1	0
negative	766	N-Acetylmuramate	MPID000039	d104hFic E234G	-0.0566169	-0.0784473	0.000541	0.160325	0.622239	1	0
positive	167	O-Phosphohomoserine	MPID000039	d104hFic E234G	0	0.0783779	-0.00112959	0.152533	0.602195	1	0
positive	392	Hypoxanthine	MPID000039	d104hFic E234G	-0.163743	0.078081	0.0464737	0.110195	0.774241	1	0
positive	228	3,4-Dihydroxymandelic acid	MPID000039	d104hFic E234G	-0.114564	-0.0777684	-0.00748687	0.14359	0.624516	1	0
positive	373	Dihydrobiopterin	MPID000039	d104hFic E234G	-0.0935197	-0.0774299	0.00443998	0.126333	0.516954	1	0
negative	881	Acetoacetic acid	MPID000039	d104hFic E234G	0.0808902	-0.0767758	-0.0598161	0.212516	0.936393	1	0
negative	916	Dihydrobiopterin	MPID000039	d104hFic E234G	0.0644144	-0.0752927	-0.011415	0.106743	0.549556	1	0
positive	55	4-Acetamidobutanoic acid OR Isobutyrylglycine OR 3-Hydroxybutyric acid	MPID000039	d104hFic E234G	-0.268552	-0.0752249	0.0424202	0.194534	0.545343	1	0
positive	285	3,5-Diiodo-L-tyrosine	MPID000039	d104hFic E234G	-0.101371	-0.0751873	-0.0185449	0.156511	0.717422	1	0
positive	169	Formylanthranilic acid	MPID000039	d104hFic E234G	0.0357149	0.0745929	0.0237606	0.183799	0.782114	1	0
negative	829	Pyruvic acid	MPID000039	d104hFic E234G	-0.0214089	-0.0742362	-0.0238566	0.204319	0.805239	1	0
negative	478	L-Phenylalanine	MPID000039	d104hFic E234G	0.0238214	-0.0739952	-0.00871719	0.118159	0.580634	1	0
negative	709	Cysteic acid	MPID000039	d104hFic E234G	-0.0072764	-0.0733491	-0.00973567	0.0902995	0.481139	1	0
negative	707	Prostaglandin F1a	MPID000039	d104hFic E234G	0.14611	-0.0729028	-0.0446103	0.0879884	0.747795	1	0
negative	564	Leucylleucine OR L-Leucine OR L-Alloisoleucine OR L-Isoleucine	MPID000039	d104hFic E234G	0.064136	-0.0725568	-0.00600961	0.101901	0.513718	1	0
negative	922	L-3-Cyanoalanine OR Dihydrouracil	MPID000039	d104hFic E234G	0.0893974	0.0716708	-0.0177764	0.137062	0.514012	1	0
positive	132	5-Hydroxytryptophol OR Phenylacetic acid	MPID000039	d104hFic E234G	0.0203395	0.0707617	0.0308556	0.217355	0.854328	1	0
negative	901	D-Lactic acid OR Glyceraldehyde	MPID000039	d104hFic E234G	0.0761541	0.0704043	0.0405818	0.326671	0.92726	1	0
negative	752	Tolbutamide	MPID000039	d104hFic E234G	0.0123554	-0.0702346	-0.0463465	0.120203	0.842474	1	0
positive	161	2-Furoylglycine	MPID000039	d104hFic E234G	-0.273655	-0.0691826	0.0573975	0.234956	0.590066	1	0
negative	857	Butyrylcarnitine	MPID000039	d104hFic E234G	-0.101136	-0.0675918	-0.0330343	0.192608	0.857609	1	0
negative	507	Succinic acid OR Erythrono-1,4-lactone	MPID000039	d104hFic E234G	-0.0234485	-0.0670229	-0.0213982	0.126948	0.719298	1	0
positive	31	delta-Hexanolactone	MPID000039	d104hFic E234G	-0.113174	-0.0665964	0.061285	0.288927	0.65805	1	0
negative	451	Cyclic AMP OR Adenosine monophosphate OR 2'-Deoxyguanosine 5'-monophosphate	MPID000039	d104hFic E234G	0.116861	-0.0662639	-0.0551712	0.110459	0.920008	1	0
negative	539	2-Furoylglycine	MPID000039	d104hFic E234G	-0.00460482	-0.0662257	-0.0195384	0.0852569	0.583962	1	0
negative	862	N-Acetylserine OR DL-Glutamate OR L-Glutamic acid	MPID000039	d104hFic E234G	-0.0256501	-0.0658636	-0.0520846	0.396692	0.972291	1	0
negative	960	Phenyl acetate OR 4-Hydroxyphenylacetaldehyde	MPID000039	d104hFic E234G	-0.0732826	-0.0656878	0.0432491	0.195836	0.578029	1	0
negative	789	FAD	MPID000039	d104hFic E234G	-0.196003	-0.0653245	-0.0339604	0.15064	0.835068	1	0
positive	409	Phenylacetylglycine OR p-Hydroxyphenylacetic acid	MPID000039	d104hFic E234G	0.0107134	0.0653006	0.0264927	0.0962163	0.686698	1	0
negative	687	3-Methoxyanthranilate OR Pyridoxal	MPID000039	d104hFic E234G	0.0466856	-0.0642772	-0.0338105	0.10697	0.775785	1	0
positive	34	Aspartylglycosamine	MPID000039	d104hFic E234G	-0.102166	-0.0642258	-0.0047279	0.0968145	0.538848	1	0
positive	270	Aminoadipic acid	MPID000039	d104hFic E234G	-0.0759644	-0.0640748	-0.0217483	0.134714	0.753372	1	0
negative	440	4-Hydroxynonenal	MPID000039	d104hFic E234G	0.234313	-0.0634831	-0.0711561	0.108837	0.943795	1	0
positive	390	Coumarin OR Homovanillic acid OR 4-Hydroxycinnamic acid	MPID000039	d104hFic E234G	-0.0480928	-0.063046	0.0276676	0.195256	0.642227	1	0
positive	85	S-Lactoylglutathione	MPID000039	d104hFic E234G	-0.142175	0.0624137	0.0515261	0.127299	0.931842	1	0
negative	531	2-Methylbutyrylglycine OR Isovalerylglycine OR 2-Ethylhydracrylic acid	MPID000039	d104hFic E234G	-0.0286001	-0.0621882	-0.02216	0.0811957	0.622024	1	0
negative	429	Cyclic AMP OR Adenosine monophosphate OR 2'-Deoxyguanosine 5'-monophosphate	MPID000039	d104hFic E234G	0.123451	-0.0613259	-0.0550889	0.111716	0.955478	1	0
negative	723	3,5-Diiodo-L-tyrosine	MPID000039	d104hFic E234G	0.0738245	-0.0610935	-0.0241205	0.0621854	0.552138	1	0
negative	489	Phenylpyruvic acid OR 4-Hydroxycinnamic acid	MPID000039	d104hFic E234G	0.0797831	-0.0609173	-0.0330811	0.105725	0.792328	1	0
negative	733	2-Oxoarginine	MPID000039	d104hFic E234G	-0.0221379	-0.0604594	0.00933946	0.100226	0.486168	1	0
positive	62	Propionylcarnitine	MPID000039	d104hFic E234G	-0.0371684	0.0602623	0.0165816	0.107638	0.684882	1	0
positive	369	D-Ribose OR L-Ribulose	MPID000039	d104hFic E234G	-0.0494659	-0.0602241	-0.00746104	0.150897	0.726591	1	0
negative	699	4-Hydroxy-2-oxoglutaric acid	MPID000039	d104hFic E234G	-0.133371	0.0600441	0.111757	0.218834	0.813191	1	0
negative	579	Glucaric acid OR Isocitric acid OR Dehydroascorbic acid OR Diketogulonic acid OR Galactaric acid OR Citric acid	MPID000039	d104hFic E234G	-0.203738	0.0595915	0.0853783	0.153715	0.866774	1	0
negative	928	D-Tagatose 6-phosphate OR myo-Inositol 1-phosphate OR Fructose 6-phosphate OR D-Mannose 1-phosphate OR Beta-D-Fructose 6-phosphate OR beta-D-Glucose 6-phosphate OR Glucose 1-phosphate OR Fructose 1-phosphate OR Galactose 1-phosphate	MPID000039	d104hFic E234G	-0.0879674	0.0586823	0.0434366	0.0877922	0.862135	1	0
negative	540	2-Hydroxybutyric acid OR (S)-3-Hydroxybutyric acid OR 3-Hydroxybutyric acid	MPID000039	d104hFic E234G	-0.0045488	-0.0584427	-0.0136808	0.125937	0.722267	1	0
negative	814	3,5-Diiodo-L-tyrosine	MPID000039	d104hFic E234G	0.206386	0.0574543	0.0213099	0.219246	0.869056	1	0
negative	475	Gentisic acid	MPID000039	d104hFic E234G	0.151967	-0.0565906	-0.027531	0.0677674	0.668058	1	0
negative	890	Butyric acid	MPID000039	d104hFic E234G	0.0931796	-0.0556914	-0.021916	0.0955341	0.723681	1	0
positive	68	Histamine	MPID000039	d104hFic E234G	-0.0397542	-0.0551342	-0.00159233	0.0779192	0.491991	1	0
negative	876	3-hydroxydecanoyl carnitine	MPID000039	d104hFic E234G	0.0256647	0.0548625	0.0167204	0.190168	0.841034	1	0
negative	656	Fucose 1-phosphate	MPID000039	d104hFic E234G	-0.236077	-0.0546371	0.0115636	0.0982672	0.500515	1	0
negative	649	Prostaglandin E2 OR Prostaglandin A2	MPID000039	d104hFic E234G	0.0566938	-0.0545136	-0.0348927	0.111978	0.860906	1	0
positive	364	D-Lactic acid OR 5-Aminolevulinic acid OR Glycylproline OR Hydroxypropionic acid OR L-Lactic acid OR N-Acetyl-L-alanine OR Prolylglycine OR 4-Hydroxyproline	MPID000039	d104hFic E234G	-0.0452365	-0.0544774	-0.00641737	0.0709368	0.498086	1	0
positive	190	N2-gamma-Glutamylglutamine	MPID000039	d104hFic E234G	-0.0751954	-0.0535706	-0.003946	0.105955	0.639532	1	0
positive	257	Oxidized glutathione	MPID000039	d104hFic E234G	-0.147041	-0.0532208	0.00196767	0.0890901	0.535608	1	0
negative	929	Fumaric acid	MPID000039	d104hFic E234G	-0.090481	-0.0531814	0.00821716	0.167995	0.714755	1	0
positive	204	Lysylproline	MPID000039	d104hFic E234G	-0.112378	0.0519145	0.0768369	0.0578477	0.666593	1	0
positive	245	Ornithine	MPID000039	d104hFic E234G	-0.00111604	0.0515684	0.0469348	0.268981	0.986256	1	0
positive	59	Pterin	MPID000039	d104hFic E234G	-0.00538346	-0.0508764	-0.00931183	0.0594592	0.484525	1	0
positive	211	4-Nitrophenyl phosphate	MPID000039	d104hFic E234G	-0.0243125	0.0504292	-0.0106166	0.37115	0.869355	1	0
negative	611	Pyroglutamic acid OR Ribothymidine	MPID000039	d104hFic E234G	0.0645755	-0.0502738	-0.0227305	0.0990674	0.780993	1	0
positive	254	Maltotriose OR Raffinose	MPID000039	d104hFic E234G	-0.0962974	-0.0490107	0.00411337	0.124262	0.669002	1	0
positive	210	Phosphodimethylethanolamine	MPID000039	d104hFic E234G	-0.0468274	-0.0487835	-0.0193556	0.113915	0.796151	1	0
negative	841	Pterin	MPID000039	d104hFic E234G	0.0854725	-0.0481647	-0.0127324	0.0815794	0.664049	1	0
negative	650	5-Thymidylic acid	MPID000039	d104hFic E234G	0.0509182	0.048025	0.0117732	0.0622618	0.560399	1	0
negative	950	Hypoxanthine	MPID000039	d104hFic E234G	0.0931832	-0.0472775	-0.00758369	0.143736	0.782427	1	0
positive	235	3-hydroxydecanoyl carnitine	MPID000039	d104hFic E234G	0.202083	0.0470569	-0.011664	0.108857	0.58959	1	0
negative	725	4-Hydroxyphenylacetaldehyde	MPID000039	d104hFic E234G	0.179501	-0.04674	-0.0243193	0.193642	0.907823	1	0
positive	366	D-Mannose OR myo-Inositol OR D-Tagatose OR Glyceraldehyde OR Propionylglycine OR D-Lactic acid OR N-Acetyl-D-glucosamine OR 5-Aminolevulinic acid	MPID000039	d104hFic E234G	-0.0596079	-0.0465923	-0.00309664	0.0871718	0.617804	1	0
positive	302	5,6-Dihydroxyindole OR 3-Methoxyanthranilate	MPID000039	d104hFic E234G	0.0317922	0.046529	0.00566302	0.128492	0.750452	1	0
positive	103	Cyclic GMP	MPID000039	d104hFic E234G	0	-0.0464453	-0.0101559	0.0855819	0.671543	1	0
negative	674	(S)-Lipoic acid OR (R)-Lipoic acid	MPID000039	d104hFic E234G	0.180359	-0.0464387	-0.0242348	0.10336	0.829907	1	0
positive	100	FAD	MPID000039	d104hFic E234G	0	-0.0460947	-0.0468934	0.158699	0.995985	1	0
negative	818	Deoxyuridine	MPID000039	d104hFic E234G	0.0268805	-0.0458639	0.00331451	0.124857	0.69367	1	0
negative	584	Indoxyl sulfate	MPID000039	d104hFic E234G	0.212935	-0.0455278	-0.00917196	0.0947744	0.701272	1	0
positive	94	S-Adenosylmethionine	MPID000039	d104hFic E234G	0.0197269	-0.0443752	-0.0428874	0.0971726	0.987784	1	0
negative	565	Creatinine	MPID000039	d104hFic E234G	0.0270633	-0.0442912	0.0207692	0.106679	0.541949	1	0
positive	65	Ureidosuccinic acid	MPID000039	d104hFic E234G	-0.125163	-0.0442423	0.0108308	0.124393	0.657958	1	0
negative	538	Citramalic acid OR 2-Hydroxyglutarate OR Glutaconic acid OR L-2-Hydroxyglutaric acid	MPID000039	d104hFic E234G	-0.0093277	-0.0432316	-0.017705	0.096284	0.790919	1	0
negative	825	Deoxyadenosine OR 5'-Deoxyadenosine	MPID000039	d104hFic E234G	0.0957105	0.0427054	-0.0197649	0.288434	0.828532	1	0
positive	207	L-Targinine	MPID000039	d104hFic E234G	-0.0584317	-0.0419368	0.00380392	0.0821781	0.577797	1	0
positive	195	Maltoheptaose	MPID000039	d104hFic E234G	-0.274003	-0.0413664	0.0619702	0.161359	0.521902	1	0
positive	368	2-Deoxyribonic acid OR D-Ribose OR D-Xylose OR L-Arabinose OR L-Xylulose OR L-Ribulose	MPID000039	d104hFic E234G	-0.0319951	-0.0413384	-0.0125456	0.110543	0.794503	1	0
positive	35	D-Arabitol OR Ribitol	MPID000039	d104hFic E234G	-0.0859406	0.0412411	0.0778822	0.146785	0.802878	1	0
negative	749	Maltohexaose	MPID000039	d104hFic E234G	-0.0812952	0.0410805	-0.0032411	0.0966732	0.646616	1	0
negative	925	Dihydroxyacetone OR 6-DEOXY-L-GALACTONIC ACID	MPID000039	d104hFic E234G	0.0207268	-0.0410414	-0.0423995	0.153075	0.992921	1	0
positive	318	Cytidine	MPID000039	d104hFic E234G	-0.0765239	-0.0409602	0.00908139	0.081254	0.537983	1	0
negative	497	Oxoadipic acid	MPID000039	d104hFic E234G	-0.0643175	-0.0406135	0.0305604	0.124405	0.567244	1	0
negative	880	2-Ketobutyric acid	MPID000039	d104hFic E234G	-0.0517155	-0.0399454	-0.0636869	0.268234	0.929471	1	0
negative	838	Isovalerylglycine OR 2-Methylbutyrylglycine	MPID000039	d104hFic E234G	0.0868308	-0.0395785	-0.0200989	0.507782	0.969399	1	0
positive	362	Cellobiose OR Sucrose OR D-Maltose OR Galactinol	MPID000039	d104hFic E234G	0.0495652	0.0394846	0.0171353	0.125045	0.858149	1	0
negative	945	Hydroxyacetone OR D-Lactaldehyde	MPID000039	d104hFic E234G	0.116881	-0.039023	-0.0656873	0.166941	0.873099	1	0
negative	586	Hexanoylglycine OR D-Leucic acid	MPID000039	d104hFic E234G	-0.0148375	-0.0389023	-0.00219683	0.0965004	0.703674	1	0
positive	63	Citicoline	MPID000039	d104hFic E234G	-0.114088	-0.038747	0.00728443	0.0676633	0.496313	1	0
positive	352	Thiamine	MPID000039	d104hFic E234G	0.0132346	-0.038551	-0.0146184	0.116682	0.837487	1	0
negative	885	Alpha-Lactose OR D-Mannose	MPID000039	d104hFic E234G	0.0934259	-0.0380272	-0.0198834	0.164633	0.912245	1	0
positive	303	Biotin	MPID000039	d104hFic E234G	-0.187835	-0.0373254	0.0209678	0.100718	0.562739	1	0
negative	458	cis-Aconitic acid	MPID000039	d104hFic E234G	-0.107609	0.036568	0.0278412	0.1025	0.932151	1	0
positive	171	D-Arginine OR L-argininium(1+) OR L-Arginine	MPID000039	d104hFic E234G	-0.0581312	-0.0364535	0.000641	0.0627721	0.554561	1	0
positive	166	3,5-Diiodo-L-tyrosine	MPID000039	d104hFic E234G	-0.0104605	-0.0356252	-0.00117589	0.0530464	0.516069	1	0
negative	647	Allantoin	MPID000039	d104hFic E234G	-0.0643512	-0.0350088	-0.0110191	0.534103	0.964174	1	0
negative	610	L-Valine	MPID000039	d104hFic E234G	0.0237898	-0.0349023	-0.000682	0.113018	0.762052	1	0
negative	750	Maltopentaose	MPID000039	d104hFic E234G	-0.0621459	-0.0347245	-0.010774	0.0804654	0.765971	1	0
positive	102	Maltotetraose OR Stachyose	MPID000039	d104hFic E234G	0.0137699	0.0346827	0.00601198	0.12844	0.823362	1	0
negative	567	DL-Homocystine	MPID000039	d104hFic E234G	-0.0848304	0.0343318	0.0269384	0.188925	0.968783	1	0
negative	543	5-Hydroxylysine	MPID000039	d104hFic E234G	-0.0028908	0.0341961	-0.0203616	0.19853	0.783463	1	0
negative	447	Iodotyrosine	MPID000039	d104hFic E234G	0.151195	-0.034115	-0.0207282	0.0783322	0.864305	1	0
positive	89	N-Acetyl-L-glutamic acid OR 2-Hydroxyglutarate	MPID000039	d104hFic E234G	-0.0832903	0.033638	0.0367197	0.101653	0.975815	1	0
positive	307	Argininosuccinic acid	MPID000039	d104hFic E234G	-0.0867152	0.0329303	0.0378526	0.0638179	0.938519	1	0
positive	193	Maltopentaose	MPID000039	d104hFic E234G	-0.0591932	0.0326697	0.0263979	0.103172	0.951527	1	0
negative	673	Pyridoxamine	MPID000039	d104hFic E234G	0.132533	-0.0326663	0.0172402	0.22241	0.822454	1	0
negative	730	Formylanthranilic acid	MPID000039	d104hFic E234G	0.0749238	-0.032612	-0.0139726	0.107817	0.862746	1	0
negative	432	(S)-3-Hydroxyisobutyric acid	MPID000039	d104hFic E234G	0.0101113	0.0325198	-0.0119002	0.177831	0.802752	1	0
negative	728	Cinnavalininate	MPID000039	d104hFic E234G	0.447125	0.0323388	-0.0650936	0.742541	0.895605	1	0
negative	639	4-Trimethylammoniobutanoic acid	MPID000039	d104hFic E234G	-0.00582773	-0.0323345	-0.00755621	0.229269	0.913936	1	0
positive	417	Tetrahydrobiopterin	MPID000039	d104hFic E234G	-0.135104	-0.0320599	0.0230678	0.12009	0.646196	1	0
positive	16	DL-O-Phosphoserine OR Phosphoserine	MPID000039	d104hFic E234G	-0.142912	-0.03195	-0.0266397	0.16822	0.974817	1	0
positive	140	4-Hydroxycinnamic acid OR Phenylpyruvic acid	MPID000039	d104hFic E234G	-0.0483131	-0.0313859	0.0327153	0.106634	0.547751	1	0
negative	917	Dihydrobiopterin	MPID000039	d104hFic E234G	0.0648253	-0.0311891	0.0321902	0.152126	0.676953	1	0
positive	87	N-Acetylaspartylglutamic acid	MPID000039	d104hFic E234G	-0.198687	-0.0310585	0.0296935	0.103438	0.556983	1	0
negative	469	Glycerol 3-phosphate OR beta-Glycerophosphoric acid	MPID000039	d104hFic E234G	0.105214	0.0308534	-0.0206387	0.123904	0.677717	1	0
positive	358	N-Acetylmannosamine OR N-Acetyl-D-glucosamine OR Aldehydo-N-acetyl-D-glucosamine OR N-Acetylgalactosamine	MPID000039	d104hFic E234G	-0.0522148	-0.0300737	0.00475978	0.12113	0.773674	1	0
negative	878	PE(6:0/6:0) (Avanti)	MPID000039	d104hFic E234G	0.119566	-0.0297147	-0.0014912	0.118086	0.8111	1	0
positive	198	Tolbutamide	MPID000039	d104hFic E234G	-0.0929557	-0.0288524	0.00817473	0.0962269	0.700393	1	0
negative	815	2-Oxoarginine OR Glycyl-glycine	MPID000039	d104hFic E234G	-0.0361943	-0.0288072	-0.00670029	0.294194	0.9401	1	0
negative	577	D-Glutamine OR L-Glutamine	MPID000039	d104hFic E234G	0.0578816	-0.028226	-0.0139942	0.0764015	0.852229	1	0
positive	339	Indoleacetic acid	MPID000039	d104hFic E234G	-0.0972648	0.0277765	-0.0208026	0.0946916	0.607934	1	0
positive	325	Glycerol 3-phosphate OR beta-Glycerophosphoric acid	MPID000039	d104hFic E234G	0	0.0275797	0.0108845	0.161017	0.917418	1	0
negative	601	Orotidine	MPID000039	d104hFic E234G	0.0750216	-0.0266161	-0.0199201	0.0793862	0.932781	1	0
negative	430	(R)-3-Hydroxyisobutyric acid OR 3-Hydroxybutyric acid OR (S)-3-Hydroxybutyric acid	MPID000039	d104hFic E234G	0.164783	-0.0265975	0.0260479	0.142221	0.711259	1	0
positive	160	4,5-Dihydroorotic acid OR L-Dihydroorotic acid	MPID000039	d104hFic E234G	-0.0702465	0.0265265	0.0257559	0.128768	0.995225	1	0
negative	958	NADPH	MPID000039	d104hFic E234G	-0.91726	0.0263802	0.150897	0.770232	0.871572	1	0
negative	616	Citrulline	MPID000039	d104hFic E234G	0.0505013	-0.0262952	-0.0217288	0.146969	0.975213	1	0
negative	521	Uridine diphosphate-N-acetylglucosamine OR Uridine diphosphate-N-acetylgalactosamine	MPID000039	d104hFic E234G	-0.0902022	0.0260089	0.0230788	0.0801542	0.970839	1	0
positive	20	Uric acid	MPID000039	d104hFic E234G	0.021818	-0.0253033	-0.00649157	0.0712848	0.79186	1	0
positive	261	L-Cystathionine	MPID000039	d104hFic E234G	-0.107017	-0.0249635	0.00331153	0.144805	0.845187	1	0
positive	32	Nicotinic acid mononucleotide	MPID000039	d104hFic E234G	0	-0.0248952	-0.0243206	0.114535	0.995997	1	0
positive	199	Leucylalanine OR Alanylleucine	MPID000039	d104hFic E234G	-0.133934	0.0248417	0.0611874	0.107968	0.736393	1	0
negative	903	D-Mannose OR D-Glucose OR D-Fructose OR D-Tagatose OR D-Galactose OR 3-Methylglutaconic acid	MPID000039	d104hFic E234G	0.159281	0.0247523	-0.0358171	0.0859304	0.480893	1	0
negative	802	D-Tagatose OR D-Glucose OR D-Mannose OR D-Fructose OR D-Galactose OR 3-Methylglutaconic acid	MPID000039	d104hFic E234G	0.159281	0.0247523	-0.0358171	0.0859304	0.480893	1	0
positive	120	Aminoadipic acid OR Glucosamine	MPID000039	d104hFic E234G	-0.0551747	-0.02469	-0.00203539	0.0625454	0.717195	1	0
negative	957	Methylcysteine OR Homocysteine	MPID000039	d104hFic E234G	0.0277493	-0.0246474	-0.0274882	0.171951	0.986819	1	0
negative	427	Folinic acid	MPID000039	d104hFic E234G	-0.0451602	-0.024365	0.0386873	0.131721	0.632167	1	0
negative	644	Cytidine 5'-monophosphate-N-acetylneuraminic acid	MPID000039	d104hFic E234G	-0.109255	-0.0243508	-0.00845616	0.0793185	0.841175	1	0
positive	384	Glutathionate(1-)	MPID000039	d104hFic E234G	-0.0553299	-0.0241937	0.092032	0.191319	0.543521	1	0
positive	297	4-Pyridoxic acid OR Formylanthranilic acid	MPID000039	d104hFic E234G	0	-0.0233047	-0.0136967	0.0932561	0.91794	1	0
negative	734	alpha-Linolenic acid OR alpha-Dimorphecolic acid	MPID000039	d104hFic E234G	0.929321	0.0232106	-0.110805	0.276968	0.62848	1	0
positive	337	L-Lysine OR D-Lysine	MPID000039	d104hFic E234G	-0.0631126	-0.0227807	-0.00601258	0.0699469	0.810542	1	0
negative	530	Estriol OR 2-Hydroxyestradiol	MPID000039	d104hFic E234G	0.737932	-0.0226876	-0.10851	0.254505	0.735955	1	0
negative	840	Hydroxyphenylacetylglycine	MPID000039	d104hFic E234G	0.0815565	0.0222732	0.000439	0.187115	0.907109	1	0
negative	706	Thiamine monophosphate	MPID000039	d104hFic E234G	0.23995	0.0213264	-0.0608438	0.191123	0.667243	1	0
negative	751	Maltoheptaose	MPID000039	d104hFic E234G	-0.210141	0.0210512	0.0364541	0.131081	0.906459	1	0
positive	50	Hexanoylglycine	MPID000039	d104hFic E234G	-0.0540743	0.0209732	0.0297892	0.0968573	0.927476	1	0
negative	645	dCMP	MPID000039	d104hFic E234G	-0.082022	-0.0202014	0.0221032	0.0661423	0.522433	1	0
negative	463	Cytidine monophosphate	MPID000039	d104hFic E234G	-0.107601	0.0200046	0.0365905	0.0867189	0.848322	1	0
positive	6	(alpha-D-mannosyl)7-beta-D-mannosyl-diacetylchitobiosyl-L-asparagine, isoform A (protein) OR L-Alanine OR beta-Alanine OR Sarcosine	MPID000039	d104hFic E234G	-0.156669	-0.0198004	0.0485363	0.136891	0.617634	1	0
negative	631	D-Sedoheptulose 7-phosphate	MPID000039	d104hFic E234G	-0.106443	0.0197571	0.0379743	0.13501	0.892666	1	0
negative	843	Ribothymidine	MPID000039	d104hFic E234G	0.00810939	-0.0197094	0.0106453	0.106127	0.774861	1	0
positive	191	N-Acetyl-L-methionine	MPID000039	d104hFic E234G	-0.148313	0.0189282	0.0502211	0.104694	0.765018	1	0
negative	764	4-Nitrophenyl phosphate	MPID000039	d104hFic E234G	-0.0867328	-0.0187076	0.0123603	0.105687	0.768788	1	0
positive	329	Estrone	MPID000039	d104hFic E234G	0.571335	0.0187022	-0.185758	0.316735	0.518587	1	0
negative	551	Aminoadipic acid	MPID000039	d104hFic E234G	0.0157182	-0.0186982	-0.0136577	0.100655	0.960061	1	0
negative	697	Methionine sulfoxide	MPID000039	d104hFic E234G	0.0912586	0.0186969	-0.00302586	0.118753	0.854857	1	0
positive	374	Dihydrobiopterin	MPID000039	d104hFic E234G	-0.128718	-0.0185275	0.0476651	0.0954226	0.487883	1	0
positive	52	Hippuric acid	MPID000039	d104hFic E234G	-0.140608	0.017852	0.0772524	0.181231	0.743092	1	0
negative	476	Malic acid	MPID000039	d104hFic E234G	0.00179399	-0.0174974	0.0275066	0.179069	0.801565	1	0
positive	336	L-Dopa	MPID000039	d104hFic E234G	-0.0678708	-0.0172603	0.00826534	0.211304	0.903849	1	0
negative	812	Pantetheine	MPID000039	d104hFic E234G	0.341809	0.0172585	-0.0370197	0.444976	0.902915	1	0
positive	401	Leukoaminochrome	MPID000039	d104hFic E234G	-0.227281	0.0169974	0.131143	0.175042	0.514335	1	0
negative	939	Homocysteine OR Methylcysteine	MPID000039	d104hFic E234G	-0.0515393	-0.0168655	-0.0469244	0.218678	0.890669	1	0
negative	761	Valylglycine OR N2-Acetylornithine OR Glycylvaline	MPID000039	d104hFic E234G	-0.0722293	-0.0165133	0.037721	0.317169	0.864228	1	0
negative	666	Mevalonic acid-5P	MPID000039	d104hFic E234G	-0.102007	0.0163005	0.0143456	0.102164	0.984734	1	0
positive	192	Maltohexaose	MPID000039	d104hFic E234G	-0.134428	-0.0162471	0.0228008	0.11209	0.727568	1	0
negative	905	D-Ribulose 5-phosphate OR Xylulose 5-phosphate	MPID000039	d104hFic E234G	0.0892441	-0.0162301	-0.0390279	0.1825	0.900587	1	0
negative	911	Glutaric acid OR D-Xylose	MPID000039	d104hFic E234G	0.174616	0.0159451	-0.0189746	0.215039	0.871001	1	0
positive	213	N-Acetylmuramate OR Raffinose	MPID000039	d104hFic E234G	-0.0282827	0.0157006	0.00706085	0.0586983	0.882983	1	0
negative	667	Deoxyribose 1-phosphate	MPID000039	d104hFic E234G	-0.0532784	0.0149611	-0.0033745	0.100022	0.854551	1	0
negative	746	Glycyl-glycine OR L-Asparagine OR Dihydrouracil	MPID000039	d104hFic E234G	0.0496838	-0.0146122	-0.016113	0.104371	0.988527	1	0
positive	104	Pyridoxine 5'-phosphate	MPID000039	d104hFic E234G	-0.125741	-0.0144873	0.0367395	0.0957489	0.592642	1	0
negative	473	Estrone	MPID000039	d104hFic E234G	0.976349	0.0143409	-0.15486	0.427543	0.692289	1	0
positive	90	D-Fructose OR myo-Inositol OR D-Galactose OR D-Mannose OR D-Lactic acid OR N-Acetyl-D-glucosamine OR 5-Aminolevulinic acid OR L-Lactic acid OR N-Acetylmannosamine OR N-Acetyl-L-alanine OR Levoinositol OR 4-Hydroxyproline	MPID000039	d104hFic E234G	-0.0596079	-0.0139882	0.0348438	0.0798479	0.540828	1	0
negative	492	Oxoglutaric acid	MPID000039	d104hFic E234G	-0.0676532	-0.0136056	0.0422708	0.187845	0.766116	1	0
positive	93	Cytidine 5'-monophosphate-N-acetylneuraminic acid	MPID000039	d104hFic E234G	-0.341858	-0.0135656	0.0823479	0.211645	0.650419	1	0
positive	28	2-Methylbutyrylglycine OR Isovalerylglycine OR 2-Hydroxy-3-methylbutyric acid OR 3-Hydroxyisovaleric acid	MPID000039	d104hFic E234G	-0.133945	-0.0130734	0.037695	0.10207	0.618917	1	0
negative	800	Glycerophosphocholine	MPID000039	d104hFic E234G	-0.026842	-0.0128581	0.0207651	0.0945005	0.721991	1	0
positive	283	L-Valine	MPID000039	d104hFic E234G	-0.00742095	-0.0124088	0.027127	0.14704	0.788024	1	0
negative	501	Quinolinic acid	MPID000039	d104hFic E234G	-0.215007	0.0122027	0.0899243	0.169241	0.646065	1	0
negative	964	Porphobilinogen OR L-Kynurenine	MPID000039	d104hFic E234G	-0.0227607	-0.0115517	0.0262883	0.116201	0.744694	1	0
negative	834	N-Acetyl-L-phenylalanine	MPID000039	d104hFic E234G	-0.0239917	-0.0113037	0.0037695	0.264786	0.954604	1	0
positive	398	L-Leucine OR L-Alloisoleucine OR L-Isoleucine	MPID000039	d104hFic E234G	0.183638	0.0107408	0.0238248	0.128133	0.918667	1	0
negative	550	Ribitol OR alpha-Ketoisovaleric acid OR D-Arabitol	MPID000039	d104hFic E234G	-0.0094418	-0.0106283	-0.0225134	0.363413	0.973911	1	0
negative	445	4-Pyridoxic acid OR Formylanthranilic acid	MPID000039	d104hFic E234G	0.103514	0.0106061	-0.00132102	0.120591	0.921213	1	0
negative	542	N-alpha-Acetyl-L-lysine	MPID000039	d104hFic E234G	0.0790095	-0.0104183	-0.0104183	0.0620204	1	1	0
positive	240	9,13-cis-Retinoic acid	MPID000039	d104hFic E234G	-0.000465	0.0104177	0.00729562	0.277205	0.991014	1	0
negative	757	Leucylleucine	MPID000039	d104hFic E234G	-0.115577	-0.00975207	0.0257363	0.109794	0.746523	1	0
negative	453	Argininosuccinic acid	MPID000039	d104hFic E234G	-0.023488	0.00958982	0.00724224	0.116836	0.983969	1	0
positive	185	Nicotinic acid ribonucleoside	MPID000039	d104hFic E234G	0.00346014	0.00929349	-0.00378407	0.0807092	0.87128	1	0
positive	241	N-Methylhistamine OR 1-Methylhistamine OR 3-Methylhistamine	MPID000039	d104hFic E234G	-0.0149882	-0.00928377	0.00249486	0.0567122	0.83547	1	0
negative	906	D-Ribose 5-phosphate	MPID000039	d104hFic E234G	0.139556	0.00919455	-0.0213362	0.110425	0.782177	1	0
negative	875	N-Acetylmuramate	MPID000039	d104hFic E234G	-0.0205871	-0.00887348	0.0261348	0.117232	0.765226	1	0
positive	118	Pyridoxal 5'-phosphate	MPID000039	d104hFic E234G	-0.302871	-0.00865208	0.053355	0.356449	0.861899	1	0
positive	19	Uridine 5'-monophosphate OR Uridine 3'-monophosphate	MPID000039	d104hFic E234G	0	0.00857091	0.000196	0.112001	0.940397	1	0
positive	41	DL-Homocystine	MPID000039	d104hFic E234G	-0.16107	0.00726843	0.0180883	0.139435	0.938148	1	0
positive	314	Nicotinamide ribotide	MPID000039	d104hFic E234G	-0.100798	0.00637106	0.0417229	0.155631	0.820306	1	0
negative	467	Glyoxylic acid	MPID000039	d104hFic E234G	0	-0.00627758	0.0423715	0.145345	0.73784	1	0
positive	5	(S)-3-Hydroxyisobutyric acid OR Isobutyrylglycine	MPID000039	d104hFic E234G	-0.0774811	-0.00518906	0.00594831	0.0911943	0.902798	1	0
positive	264	Palmitic acid	MPID000039	d104hFic E234G	0.716881	0.00506456	-0.157819	0.366223	0.656488	1	0
positive	253	Citrulline	MPID000039	d104hFic E234G	-0.0936913	0.00505623	0.0461765	0.173277	0.812417	1	0
positive	317	Glycerophosphocholine	MPID000039	d104hFic E234G	-0.0875001	0.00496711	0.0374638	0.0600118	0.58816	1	0
positive	113	Citicoline	MPID000039	d104hFic E234G	-0.076125	-0.00441375	0.00603236	0.0772911	0.892491	1	0
negative	568	Erythronic acid	MPID000039	d104hFic E234G	0.0825258	-0.00440608	-0.016874	0.0879992	0.887331	1	0
negative	578	Coproporphyrin I	MPID000039	d104hFic E234G	-0.936279	-0.00438185	0.141	0.589605	0.805238	1	0
positive	405	N-Acetylserotonin OR Phenyl acetate OR Phenylacetic acid OR 4-Hydroxyphenylacetaldehyde	MPID000039	d104hFic E234G	0.0850511	-0.00427243	0.00819929	0.0741006	0.866341	1	0
negative	444	Deoxycytidine	MPID000039	d104hFic E234G	-0.08435	0.00415076	0.0540843	0.213351	0.81495	1	0
positive	33	6-Dimethylaminopurine	MPID000039	d104hFic E234G	-0.0350242	0.00409358	0.00409358	0.152843	1	1	0
negative	923	Glycyl-glycine OR L-Asparagine OR Dihydrouracil	MPID000039	d104hFic E234G	0.066307	-0.00342913	-0.0226435	0.0966125	0.842356	1	0
positive	219	PE(6:0/6:0) (Avanti)	MPID000039	d104hFic E234G	-0.0759301	-0.00315089	0.00723623	0.0693494	0.880939	1	0
negative	897	Cysteamine	MPID000039	d104hFic E234G	0.209343	0.00229144	-0.0331735	0.0923446	0.700941	1	0
positive	70	D-Glucurono-6,3-lactone OR Ribothymidine	MPID000039	d104hFic E234G	-0.111853	-0.00210776	0.0575289	0.086012	0.488088	1	0
positive	293	Salsolinol	MPID000039	d104hFic E234G	-0.109027	-0.0019756	0.041266	0.0664434	0.515173	1	0
positive	343	Pantothenic acid OR Normetanephrine	MPID000039	d104hFic E234G	-0.276834	-0.00187001	0.0743545	0.130081	0.55789	1	0
negative	434	4-Hydroxynonenal	MPID000039	d104hFic E234G	0.106453	0.00126947	-0.0156972	0.207879	0.93495	1	0
negative	820	Biotin	MPID000039	d104hFic E234G	0.0164923	0.00113658	-0.00363079	0.205149	0.98146	1	0
positive	143	N8-Acetylspermidine	MPID000039	d104hFic E234G	-0.0698109	0.000736	0.0149399	0.0940588	0.879966	1	0
negative	718	L-Serine OR D-Serine	MPID000039	d104hFic E234G	0.0868928	-0.000559	-0.000358	0.343931	0.999535	1	0
