# Supplementary material for: Inhibition of FicD-mediated AMPylation and deAMPylation by isoprenoid diphosphates
Source: Proc Natl Acad Sci U S A. 2026 Mar 4;123(10):e2533457123. doi: 10.1073/pnas.2533457123 (PMC12974487; doi:10.1073/pnas.2533457123)
Supplement: Supplementary file 4 — Dataset S03 (XLSX) [file pnas.2533457123.sd03.xlsx]

## Sheet: Sheet1
Method	Mass_RT_ID	Metabolite_name	MIDAS_sample_ID	User_sample_id	log2(fold_change)	log2(corrected_fold_change)	met_mean	met_sd	p_value	q_value	#NAME?
positive	35	D-Arabitol OR Ribitol	MPID000103	d104hFic L258D	-6.09557	-5.94049	0.0778822	0.146785	0	0	#NUM!
negative	659	Geranyl-PP	MPID000103	d104hFic L258D	3.07907	3.24879	0.0320869	0.174614	8.77e-76	2.76e-73	72.5589
negative	691	Methylsuccinic acid	MPID000103	d104hFic L258D	-4.01683	-3.63393	0.173169	0.385952	5.95e-23	6.07e-21	20.2169
negative	680	dADP	MPID000103	d104hFic L258D	2.46555	2.43775	-0.051597	0.26467	5.18e-21	4.94e-19	18.3062
negative	810	Phosphorylcholine	MPID000103	d104hFic L258D	5.02561	4.02666	-0.160534	0.464542	1.99e-19	1.8e-17	16.7455
negative	622	Farnesyl pyrophosphate	MPID000103	d104hFic L258D	3.89632	3.43008	-0.0208627	0.400735	7.21e-18	6.03e-16	15.2195
positive	253	Citrulline	MPID000103	d104hFic L258D	1.27957	1.39998	0.0461765	0.173277	5.59e-15	3.97e-13	12.4009
negative	807	NAD	MPID000103	d104hFic L258D	-0.834653	-0.867032	-0.0514222	0.113763	7.54e-13	4.72e-11	10.3264
negative	716	IDP	MPID000103	d104hFic L258D	2.23133	3.17336	0.081266	0.462465	2.29e-11	1.28e-09	8.89182
positive	258	DL-Glutamate OR D-Glutamic acid OR L-Glutamic acid	MPID000103	d104hFic L258D	-1.30701	-1.19976	0.0397312	0.192253	1.14e-10	5.92e-09	8.22757
positive	273	Raffinose OR Maltotriose	MPID000103	d104hFic L258D	-0.356567	-0.289355	0.0203994	0.0536055	7.54e-09	3.32e-07	6.47922
positive	315	Deoxyinosine	MPID000103	d104hFic L258D	0.712667	0.484621	-0.0654758	0.120959	5.42e-06	0.000157	3.80296
positive	218	N,N'-diacetylchitobiose OR Sucrose OR Melibiose	MPID000103	d104hFic L258D	0.365496	0.31244	-0.00897122	0.0764887	2.64e-05	0.000679	3.16828
positive	21	Uridine	MPID000103	d104hFic L258D	-0.536589	-0.351146	0.0500066	0.096836	3.43e-05	0.000861	3.06475
positive	28	2-Methylbutyrylglycine OR Isovalerylglycine OR 2-Hydroxy-3-methylbutyric acid OR 3-Hydroxyisovaleric acid	MPID000103	d104hFic L258D	-0.529961	-0.382575	0.037695	0.10207	3.83e-05	0.000953	3.0209
negative	846	Farnesyl pyrophosphate	MPID000103	d104hFic L258D	3.75623	3.2705	-0.00985595	0.819938	6.31e-05	0.00149489	2.82539
negative	796	3,3'-Diiodothyronine	MPID000103	d104hFic L258D	5.39285	3.09722	-0.0291188	0.784439	6.74e-05	0.00158163	2.80089
negative	844	Taurodeoxycholic acid OR Taurochenodesoxycholic acid OR Tauroursodeoxycholic acid	MPID000103	d104hFic L258D	2.94574	1.82097	-0.0819215	0.511057	0.000197	0.00410604	2.38658
negative	886	Aminoacetone	MPID000103	d104hFic L258D	-0.19331	-0.272276	-0.0192595	0.0682824	0.000211	0.00436695	2.35982
negative	625	Adenosine phosphosulfate	MPID000103	d104hFic L258D	2.27184	2.0299	0.0358692	0.538851	0.000215	0.0044407	2.35255
negative	605	Phosphoglycolic acid	MPID000103	d104hFic L258D	0.557919	0.845106	0.10917	0.202059	0.00027	0.00543891	2.26449
negative	733	2-Oxoarginine	MPID000103	d104hFic L258D	-0.31706	-0.352247	0.00933946	0.100226	0.000309	0.00613902	2.2119
negative	973	Dihydroxyacetone OR L-Lactic acid OR myo-Inositol	MPID000103	d104hFic L258D	-0.995223	-0.969926	-0.0594315	0.255396	0.000364	0.00704965	2.15183
negative	970	Vitamin A OR Arachidonic acid	MPID000103	d104hFic L258D	-0.522172	-0.622904	-0.0488793	0.163036	0.00043	0.00818039	2.08723
positive	262	N6-Acetyl-L-lysine OR Glycylleucine OR N-alpha-Acetyl-L-lysine OR Isoleucyl-Glycine	MPID000103	d104hFic L258D	-0.389826	-0.253666	0.0512689	0.0874311	0.000487	0.00911325	2.04033
positive	270	Aminoadipic acid	MPID000103	d104hFic L258D	-0.505961	-0.491463	-0.0217483	0.134714	0.000489	0.00914071	2.03902
positive	248	D-Glutamine OR L-Glutamine	MPID000103	d104hFic L258D	-0.727708	-0.605906	0.0100004	0.176885	0.000498	0.00927937	2.03248
positive	109	Melatonin	MPID000103	d104hFic L258D	0.380725	0.280414	0.00573851	0.0799624	0.000592	0.0107923	1.96689
negative	865	3,3'-Diiodothyronine	MPID000103	d104hFic L258D	4.69494	2.65718	-0.0943446	0.812277	0.000706	0.0125528	1.90126
positive	217	3'-Monoiodo-L-thyronine	MPID000103	d104hFic L258D	2.04871	0.886193	-0.358605	0.368064	0.00072	0.0127722	1.89373
positive	297	4-Pyridoxic acid OR Formylanthranilic acid	MPID000103	d104hFic L258D	0.324771	0.296355	-0.0136967	0.0932561	0.000885	0.0152406	1.817
negative	698	Coumarin OR 4-Hydroxycinnamic acid	MPID000103	d104hFic L258D	-0.147523	-0.340286	-0.0592984	0.0863876	0.00114341	0.0190171	1.72086
negative	818	Deoxyuridine	MPID000103	d104hFic L258D	-0.33554	-0.402333	0.00331451	0.124857	0.0011585	0.0192243	1.71615
negative	487	Indoleacetic acid	MPID000103	d104hFic L258D	-0.165291	-0.397429	-0.0499384	0.106963	0.00115937	0.0192294	1.71603
negative	769	3'-Monoiodo-L-thyronine	MPID000103	d104hFic L258D	2.02334	1.02408	-0.154499	0.36313	0.00117201	0.0194233	1.71168
negative	913	Dehydroascorbic acid OR Isocitric acid OR Diketogulonic acid	MPID000103	d104hFic L258D	-0.564264	-0.540082	0.0290307	0.175417	0.00117724	0.0194942	1.71009
negative	428	2'-Deoxyguanosine 5'-monophosphate	MPID000103	d104hFic L258D	2.01703	1.22771	-0.149742	0.425902	0.00121981	0.020095	1.69691
negative	424	(S)-3-Hydroxyisobutyric acid OR 2-Hydroxybutyric acid	MPID000103	d104hFic L258D	0.995961	0.865143	-0.0581342	0.287344	0.00131293	0.0213914	1.66976
negative	971	L-Alanine OR beta-Alanine	MPID000103	d104hFic L258D	-1.02329	-1.06669	-0.108482	0.300319	0.00141956	0.0228844	1.64046
negative	737	3,3'-Diiodothyronine	MPID000103	d104hFic L258D	4.55913	2.61495	-0.126331	0.867381	0.00157544	0.024976	1.60248
negative	702	Erythro-4-hydroxy-L-glutamate(1-) OR 4-Hydroxy-L-glutamic acid	MPID000103	d104hFic L258D	-0.335502	-0.374656	-0.00583469	0.117114	0.00163681	0.0258123	1.58817
negative	876	3-hydroxydecanoyl carnitine	MPID000103	d104hFic L258D	-0.589172	-0.562363	0.0167204	0.190168	0.00232587	0.0346896	1.4598
negative	551	Aminoadipic acid	MPID000103	d104hFic L258D	-0.286867	-0.318467	-0.0136577	0.100655	0.00245958	0.0363972	1.43893
negative	485	D-Aspartic acid OR L-Aspartic acid	MPID000103	d104hFic L258D	-0.202629	-0.287339	-0.00692191	0.0930067	0.00256959	0.0378119	1.42237
positive	209	Salsolinol	MPID000103	d104hFic L258D	0.149828	0.16249	0.0072458	0.0515376	0.00259324	0.0380714	1.4194
positive	398	L-Leucine OR L-Alloisoleucine OR L-Isoleucine	MPID000103	d104hFic L258D	0.616031	0.405208	0.0238248	0.128133	0.00291597	0.042026	1.37648
positive	227	3'-carboxy-alpha-chromanol	MPID000103	d104hFic L258D	-0.0745496	-0.180252	-0.0136229	0.0565737	0.00322602	0.0456896	1.34018
negative	506	Taurine	MPID000103	d104hFic L258D	-0.11151	-0.219505	-0.0130664	0.0710079	0.00364607	0.0506222	1.29566
negative	481	L-Histidine OR Dihydrouracil	MPID000103	d104hFic L258D	-0.275138	-0.345269	0.0068057	0.121382	0.00372502	0.0515296	1.28794
positive	242	Cyclic AMP	MPID000103	d104hFic L258D	-0.902902	-0.868433	-0.0264031	0.294982	0.00431035	0.058102	1.23581
negative	685	Deoxyadenosine triphosphate	MPID000103	d104hFic L258D	1.07129	3.27119	0.175964	1.08573	0.00436041	0.058653	1.23171
negative	963	4-Hydroxyphenylacetaldehyde OR Phenyl acetate	MPID000103	d104hFic L258D	2.40349	1.1502	-0.105729	0.442034	0.00449368	0.0600744	1.22131
negative	602	Pterin	MPID000103	d104hFic L258D	-0.129714	-0.254312	-0.0117506	0.0857567	0.00467692	0.0621664	1.20644
negative	456	L-Pipecolic acid OR Pipecolic acid	MPID000103	d104hFic L258D	-0.214221	-0.250183	-0.00535546	0.0867258	0.00475761	0.0629934	1.2007
negative	478	L-Phenylalanine	MPID000103	d104hFic L258D	-0.247474	-0.337288	-0.00871719	0.118159	0.00542328	0.070163	1.15389
negative	512	Ascorbic acid OR Pyroglutamic acid	MPID000103	d104hFic L258D	-0.243298	-0.276732	-0.0109836	0.0961049	0.00568898	0.0728814	1.13738
negative	705	Imidazolelactic acid	MPID000103	d104hFic L258D	-0.195551	-0.263057	-0.0193718	0.0889187	0.00613385	0.0774838	1.11079
negative	871	Leucyl-Glycine OR Isoleucyl-Glycine OR Glycylleucine	MPID000103	d104hFic L258D	-0.230228	-0.263309	0.01113	0.100496	0.00631721	0.0793297	1.10056
negative	541	3-Furoic acid	MPID000103	d104hFic L258D	-0.330211	-0.403931	-0.0129018	0.143242	0.00633652	0.0795294	1.09947
negative	933	Propionylglycine OR D-Tagatose OR Glyceraldehyde OR myo-Inositol OR N-Acetyl-L-alanine OR L-Lactic acid OR N-Acetylmannosamine	MPID000103	d104hFic L258D	-0.279699	-0.324516	0.00339368	0.120126	0.00633909	0.0795459	1.09938
negative	645	dCMP	MPID000103	d104hFic L258D	-0.214262	-0.157499	0.0221032	0.0661423	0.00661981	0.0824631	1.08374
negative	718	L-Serine OR D-Serine	MPID000103	d104hFic L258D	-0.849132	-0.929429	-0.000358	0.343931	0.00690629	0.0853542	1.06878
negative	676	Acetoacetyl-CoA	MPID000103	d104hFic L258D	-0.021481	2.19851	0.164049	0.757435	0.00723146	0.0885578	1.05277
negative	974	myo-Inositol 1,4,5-trisphosphate OR Acetylphosphate	MPID000103	d104hFic L258D	-0.619564	-0.580768	-0.0287217	0.207543	0.0078162	0.0943313	1.02534
negative	890	Butyric acid	MPID000103	d104hFic L258D	-0.139303	-0.275995	-0.021916	0.0955341	0.00782405	0.0944037	1.02501
negative	760	Tryptophyl-Glycine OR Hippuric acid	MPID000103	d104hFic L258D	0.595549	0.469542	0.0140903	0.171955	0.00808091	0.0968251	1.01401
negative	663	Pyridoxine 5'-phosphate	MPID000103	d104hFic L258D	-0.39671	-0.233645	0.0474717	0.106158	0.00809477	0.0969268	1.01356
positive	180	3,3'-Diiodothyronine OR 3,5-Diiodothyronine	MPID000103	d104hFic L258D	4.34062	1.97745	-0.395232	0.898345	0.00826209	0.0985266	1.00645
negative	811	Sedoheptulose	MPID000103	d104hFic L258D	-0.158136	-0.245651	-0.00918719	0.0899865	0.00859477	0.10177	0.992381
negative	845	7-Methylguanine	MPID000103	d104hFic L258D	1.45686	1.07322	-0.0578384	0.430666	0.00863184	0.102091	0.991014
positive	70	D-Glucurono-6,3-lactone OR Ribothymidine	MPID000103	d104hFic L258D	-0.301554	-0.167736	0.0575289	0.086012	0.00881906	0.103884	0.983449
positive	249	Homocitrulline	MPID000103	d104hFic L258D	-0.731907	-0.593029	0.0268467	0.244552	0.0112531	0.126676	0.897305
positive	133	5-Methoxytryptophol	MPID000103	d104hFic L258D	0.350317	0.170582	-0.0261204	0.077877	0.0115431	0.129102	0.889067
negative	819	Deoxycytidine	MPID000103	d104hFic L258D	-0.401037	-0.343501	0.0254449	0.147229	0.0122132	0.134958	0.8698
negative	945	Hydroxyacetone OR D-Lactaldehyde	MPID000103	d104hFic L258D	-0.33917	-0.48232	-0.0656873	0.166941	0.0125713	0.138155	0.859635
negative	490	N6-Acetyl-L-lysine	MPID000103	d104hFic L258D	-0.109	-0.185672	-0.0158929	0.068539	0.0132449	0.143929	0.841852
negative	948	Propionic acid OR Ketoleucine OR D-Lactaldehyde OR 3-Methyl-2-oxovaleric acid	MPID000103	d104hFic L258D	-0.301512	-0.402563	-0.0149071	0.157037	0.0135658	0.146657	0.833698
negative	697	Methionine sulfoxide	MPID000103	d104hFic L258D	-0.225067	-0.291693	-0.00302586	0.118753	0.0150646	0.159176	0.798123
negative	841	Pterin	MPID000103	d104hFic L258D	-0.0879258	-0.21063	-0.0127324	0.0815794	0.0152732	0.160666	0.794077
negative	511	Liothyronine	MPID000103	d104hFic L258D	5.28166	3.57344	-0.263553	1.58779	0.0156681	0.163859	0.78553
negative	912	Glucaric acid OR Isocitric acid OR Dehydroascorbic acid OR Diketogulonic acid OR Galactaric acid OR Citric acid	MPID000103	d104hFic L258D	-0.510465	-0.242086	0.0878882	0.136588	0.0156994	0.164088	0.784922
positive	291	3,3'-Diiodothyronine OR 3,5-Diiodothyronine	MPID000103	d104hFic L258D	4.25271	1.78517	-0.367441	0.892465	0.0158658	0.165318	0.781681
negative	699	4-Hydroxy-2-oxoglutaric acid	MPID000103	d104hFic L258D	-0.591961	-0.414369	0.111757	0.218834	0.0162067	0.167895	0.774963
negative	832	Xanthine	MPID000103	d104hFic L258D	-0.322627	-0.487133	-0.0661772	0.176007	0.0167704	0.172528	0.763139
negative	457	Deoxyinosine	MPID000103	d104hFic L258D	-0.0840825	-0.236663	0.00859035	0.103005	0.0172664	0.176354	0.753614
positive	222	Thiamine	MPID000103	d104hFic L258D	0.292177	0.227539	-0.0100355	0.100168	0.0177041	0.179702	0.745446
negative	564	Leucylleucine OR L-Leucine OR L-Alloisoleucine OR L-Isoleucine	MPID000103	d104hFic L258D	-0.121245	-0.246755	-0.00600961	0.101901	0.0181495	0.183143	0.73721
negative	877	3'-Monoiodo-L-thyronine	MPID000103	d104hFic L258D	2.85437	1.418	-0.196636	0.683581	0.0181751	0.183346	0.736728
negative	444	Deoxycytidine	MPID000103	d104hFic L258D	-0.527685	-0.446425	0.0540843	0.213351	0.018979	0.189382	0.722661
negative	857	Butyrylcarnitine	MPID000103	d104hFic L258D	-0.515295	-0.484495	-0.0330343	0.192608	0.0190816	0.190128	0.720954
negative	465	Sorbitol OR Galactitol OR Methylglutaric acid	MPID000103	d104hFic L258D	-0.148917	-0.229804	-0.0287647	0.08618	0.0196594	0.194295	0.711537
negative	515	Thymidine	MPID000103	d104hFic L258D	-0.192047	-0.3	-0.00699176	0.125626	0.0196802	0.194445	0.711204
negative	579	Glucaric acid OR Isocitric acid OR Dehydroascorbic acid OR Diketogulonic acid OR Galactaric acid OR Citric acid	MPID000103	d104hFic L258D	-0.51432	-0.272533	0.0853783	0.153715	0.0198905	0.195917	0.707929
negative	598	Lithocholic acid	MPID000103	d104hFic L258D	4.25628	1.78859	0.0601367	0.746239	0.0205461	0.20052	0.697842
positive	412	Phenylethylamine	MPID000103	d104hFic L258D	0.39836	0.472371	-0.00320483	0.205463	0.020632	0.201035	0.696728
positive	190	N2-gamma-Glutamylglutamine	MPID000103	d104hFic L258D	0.212885	0.239253	-0.003946	0.105955	0.0217159	0.208946	0.679966
negative	767	3-O-Methyl-a-methyldopa OR 3,4-Dihydroxyphenylglycol OR Phenylacetylglycine	MPID000103	d104hFic L258D	-0.1345	-0.226117	0.000579	0.0990923	0.0221537	0.212061	0.673539
negative	825	Deoxyadenosine OR 5'-Deoxyadenosine	MPID000103	d104hFic L258D	-0.630664	-0.679333	-0.0197649	0.288434	0.0222121	0.212461	0.672721
negative	608	L-Aspartic acid OR Trans-urocanate	MPID000103	d104hFic L258D	-0.392278	-0.434612	-0.0267773	0.178818	0.0225651	0.215173	0.667213
negative	899	D-Glucuronic acid OR D-Glucurono-6,3-lactone	MPID000103	d104hFic L258D	-0.205868	-0.288627	-0.0280797	0.114618	0.0230151	0.218323	0.6609
negative	610	L-Valine	MPID000103	d104hFic L258D	-0.201008	-0.254899	-0.000682	0.113018	0.0244905	0.228567	0.640986
negative	880	2-Ketobutyric acid	MPID000103	d104hFic L258D	-0.669702	-0.658895	-0.0636869	0.268234	0.0264875	0.241713	0.6167
negative	909	D-Ribose OR L-Xylulose OR L-Arabinose	MPID000103	d104hFic L258D	0.488682	0.386906	0.0270716	0.163518	0.0277653	0.25038	0.6014
negative	543	5-Hydroxylysine	MPID000103	d104hFic L258D	-0.489173	-0.45512	-0.0203616	0.19853	0.0285321	0.255313	0.592926
negative	635	2-Aminobenzoic acid	MPID000103	d104hFic L258D	-0.107817	-0.214498	-0.0199372	0.0898411	0.0303409	0.266555	0.574213
negative	829	Pyruvic acid	MPID000103	d104hFic L258D	0.466143	0.417638	-0.0238566	0.204319	0.0307103	0.2689	0.57041
positive	44	Glycoursodeoxycholic acid OR Chenodeoxycholic acid glycine conjugate	MPID000103	d104hFic L258D	0.894169	0.351452	-0.0913001	0.205367	0.031091	0.271442	0.566322
negative	615	NAD	MPID000103	d104hFic L258D	0.755226	0.402687	-0.128739	0.247571	0.0318286	0.276161	0.558837
negative	798	(2E)-Butenoyl-CoA	MPID000103	d104hFic L258D	-0.779651	1.43361	0.0318116	0.653223	0.0318751	0.276405	0.558453
negative	432	(S)-3-Hydroxyisobutyric acid	MPID000103	d104hFic L258D	-0.413904	-0.393329	-0.0119002	0.177831	0.0319615	0.276868	0.557727
negative	558	Acetylglycine	MPID000103	d104hFic L258D	-0.296697	-0.335265	-0.0218281	0.146711	0.0326446	0.281162	0.551044
negative	585	Lithocholic acid glycine conjugate	MPID000103	d104hFic L258D	4.22085	1.84621	0.112974	0.813018	0.0330192	0.283271	0.547798
negative	488	Methylmalonic acid	MPID000103	d104hFic L258D	-0.631132	-0.39016	0.0647496	0.214291	0.0337661	0.287844	0.540843
positive	345	N-Acetylmannosamine OR D-Mannose OR N-Acetyl-D-glucosamine OR N-Acetylgalactosamine OR Levoinositol OR myo-Inositol OR D-Galactose	MPID000103	d104hFic L258D	-0.192539	-0.140446	-0.0012799	0.0655763	0.0338212	0.288217	0.540281
positive	207	L-Targinine	MPID000103	d104hFic L258D	0.15789	0.178003	0.00380392	0.0821781	0.0340245	0.289443	0.538437
negative	853	Prostaglandin F2b	MPID000103	d104hFic L258D	-0.457124	-0.545499	-0.00532638	0.256282	0.0350548	0.295236	0.52983
negative	507	Succinic acid OR Erythrono-1,4-lactone	MPID000103	d104hFic L258D	-0.248067	-0.288076	-0.0213982	0.126948	0.0356685	0.299075	0.52422
negative	704	Indole-3-propionic acid	MPID000103	d104hFic L258D	-0.012827	-0.226032	-0.0437939	0.0867598	0.0356853	0.299167	0.524086
negative	826	Glycocholic acid	MPID000103	d104hFic L258D	0.536499	0.238576	-0.0231699	0.125395	0.0368546	0.306035	0.514229
negative	812	Pantetheine	MPID000103	d104hFic L258D	1.18349	0.885492	-0.0370197	0.444976	0.0381563	0.313004	0.50445
negative	903	D-Mannose OR D-Glucose OR D-Fructose OR D-Tagatose OR D-Galactose OR 3-Methylglutaconic acid	MPID000103	d104hFic L258D	-0.0898935	-0.213417	-0.0358171	0.0859304	0.0387543	0.316098	0.500178
negative	802	D-Tagatose OR D-Glucose OR D-Mannose OR D-Fructose OR D-Galactose OR 3-Methylglutaconic acid	MPID000103	d104hFic L258D	-0.0898935	-0.213417	-0.0358171	0.0859304	0.0387543	0.316098	0.500178
positive	252	Hydroxyphenylacetylglycine	MPID000103	d104hFic L258D	-0.96383	-0.962284	-0.00496214	0.46669	0.0402377	0.324169	0.489229
positive	244	L-Lysine OR D-Lysine	MPID000103	d104hFic L258D	0.462935	0.392324	-0.0519602	0.217731	0.0412986	0.329815	0.48173
positive	212	3-Methoxyanthranilate OR Pyridoxal	MPID000103	d104hFic L258D	-0.127484	-0.0906197	0.0107688	0.0496914	0.0413141	0.329887	0.481635
negative	715	Sedoheptulose	MPID000103	d104hFic L258D	-0.205701	-0.283682	-0.0317002	0.12356	0.0414146	0.33038	0.480986
positive	204	Lysylproline	MPID000103	d104hFic L258D	-0.00567123	0.194659	0.0768369	0.0578477	0.0416733	0.331707	0.479246
negative	719	D-Proline OR L-Proline	MPID000103	d104hFic L258D	-0.138599	-0.212548	0.00143385	0.105353	0.0422448	0.334809	0.475203
positive	14	Liothyronine	MPID000103	d104hFic L258D	4.22009	1.92968	-0.0866967	0.992931	0.0422826	0.334945	0.475027
negative	751	Maltoheptaose	MPID000103	d104hFic L258D	-0.441559	-0.229281	0.0364541	0.131081	0.0426368	0.336795	0.472634
positive	338	Inosine	MPID000103	d104hFic L258D	-0.0982438	-0.126702	0.002429	0.0636961	0.0426322	0.336795	0.472634
negative	805	L-Palmitoylcarnitine	MPID000103	d104hFic L258D	4.61666	2.25168	0.209694	1.00811	0.0428103	0.337747	0.471409
positive	82	Biliverdin	MPID000103	d104hFic L258D	0.631514	1.61638	0.0977126	0.750037	0.0428894	0.338117	0.470932
negative	711	Thromboxane B2 OR 6-Keto-prostaglandin F1a OR Prostaglandin E2 OR Prostaglandin I2 OR Prostaglandin A2 OR Prostaglandin J2	MPID000103	d104hFic L258D	-0.130762	-0.215325	-0.00817579	0.102346	0.0429698	0.338565	0.470358
negative	847	Biliverdin	MPID000103	d104hFic L258D	1.4841	2.19917	-0.15265	1.16621	0.0437338	0.34247	0.465378
positive	279	N,N'-diacetylchitobiose OR Sucrose OR Melibiose	MPID000103	d104hFic L258D	0.122071	0.130823	0.0069342	0.0614617	0.0438299	0.342954	0.464764
negative	864	Luteolin	MPID000103	d104hFic L258D	2.61289	2.32466	-0.216134	1.26261	0.0441853	0.344712	0.462543
positive	138	Ureidoisobutyric acid OR D-Serine OR L-Serine	MPID000103	d104hFic L258D	0.243276	0.296114	0.0315192	0.132103	0.0451825	0.349674	0.456337
positive	283	L-Valine	MPID000103	d104hFic L258D	-0.260956	-0.267038	0.027127	0.14704	0.045438	0.351064	0.454614
positive	237	Cortisone	MPID000103	d104hFic L258D	0.144703	0.146727	0.00117596	0.0733412	0.0471925	0.360662	0.4429
negative	536	3-Hydroxydodecanoic acid	MPID000103	d104hFic L258D	-0.0474359	-0.304136	-0.0821676	0.112878	0.0492474	0.371663	0.42985
negative	637	N-Acetyl-L-glutamic acid OR 3-Hydroxyanthranilic acid	MPID000103	d104hFic L258D	-0.128518	-0.196465	-0.0173628	0.0914925	0.0502812	0.37675	0.423947
negative	744	Uridine 2',3'-cyclic phosphate	MPID000103	d104hFic L258D	0.47897	0.30733	0.00415855	0.155981	0.0519377	0.384569	0.415026
negative	955	Ureidoisobutyric acid OR L-Serine OR D-Glutamine	MPID000103	d104hFic L258D	0.706462	0.783463	-0.0532988	0.431063	0.0522391	0.386018	0.413392
negative	592	4-Acetamidobutanoic acid OR Isobutyrylglycine	MPID000103	d104hFic L258D	-0.146099	-0.194802	-0.0308395	0.0845156	0.0523772	0.386564	0.412779
negative	770	(2E)-Butenoyl-CoA	MPID000103	d104hFic L258D	-0.926752	1.39046	0.0340989	0.701179	0.0530631	0.389854	0.409098
positive	216	Methylphosphate	MPID000103	d104hFic L258D	0.24915	0.148416	-0.0820166	0.119269	0.0533547	0.391153	0.407653
negative	489	Phenylpyruvic acid OR 4-Hydroxycinnamic acid	MPID000103	d104hFic L258D	-0.107897	-0.237087	-0.0330811	0.105725	0.053657	0.392827	0.405799
negative	911	Glutaric acid OR D-Xylose	MPID000103	d104hFic L258D	-0.283412	-0.429102	-0.0189746	0.215039	0.0564911	0.406509	0.39093
negative	590	Hippuric acid	MPID000103	d104hFic L258D	-0.103715	-0.176826	-0.015018	0.0849611	0.0568462	0.408521	0.388786
negative	677	Nicotinic acid	MPID000103	d104hFic L258D	-0.0804048	-0.176903	-0.0135364	0.0859507	0.057341	0.410893	0.386271
negative	673	Pyridoxamine	MPID000103	d104hFic L258D	-0.252331	-0.404015	0.0172402	0.22241	0.0582186	0.414914	0.382042
negative	667	Deoxyribose 1-phosphate	MPID000103	d104hFic L258D	-0.255236	-0.192579	-0.0033745	0.100022	0.0585408	0.41645	0.380437
positive	382	Itaconic acid OR Citraconic acid	MPID000103	d104hFic L258D	0.311722	0.260076	-0.0124275	0.145387	0.060884	0.427593	0.36897
negative	753	Glycyl-Phenylalanine	MPID000103	d104hFic L258D	0.364005	0.442972	0.136592	0.164661	0.0627906	0.436265	0.36025
negative	951	Indole	MPID000103	d104hFic L258D	-0.181925	-0.238721	-0.00712037	0.125459	0.0648881	0.445876	0.350786
negative	544	Allantoin	MPID000103	d104hFic L258D	-0.380682	-0.386918	0.00771009	0.213825	0.0649552	0.445913	0.35075
positive	52	Hippuric acid	MPID000103	d104hFic L258D	-0.449249	-0.25603	0.0772524	0.181231	0.0659159	0.450225	0.34657
positive	367	N-Acetylmannosamine OR N-Acetyl-D-glucosamine OR D-Fructose OR D-Mannose OR N-Acetylgalactosamine OR Aldehydo-N-acetyl-D-glucosamine OR D-Tagatose OR D-Galactose	MPID000103	d104hFic L258D	0.19374	0.161183	-0.0108407	0.0935875	0.066047	0.450909	0.345911
positive	117	L-Carnitine	MPID000103	d104hFic L258D	0.0974969	0.10146	0.00427504	0.0528842	0.0661085	0.451149	0.34568
negative	552	Capric acid OR Polylimonene	MPID000103	d104hFic L258D	-0.0235346	-0.261292	-0.0704217	0.104315	0.0672857	0.456018	0.341018
negative	612	Suberic acid	MPID000103	d104hFic L258D	-0.140541	-0.185161	-0.0274101	0.0862177	0.0672969	0.456027	0.34101
negative	502	Pyridoxine	MPID000103	d104hFic L258D	-0.0625672	-0.157459	-0.0079861	0.0818732	0.0679002	0.458239	0.338908
positive	401	Leukoaminochrome	MPID000103	d104hFic L258D	-0.486015	-0.188153	0.131143	0.175042	0.0681357	0.459222	0.337977
negative	882	Adenosine 3',5'-diphosphate OR dGDP OR ADP	MPID000103	d104hFic L258D	0.558824	1.19666	0.165776	0.566468	0.0687828	0.462013	0.335345
negative	687	3-Methoxyanthranilate OR Pyridoxal	MPID000103	d104hFic L258D	0.26262	0.160734	-0.0338105	0.10697	0.0689584	0.462754	0.33465
positive	72	Taurodeoxycholic acid OR Taurochenodesoxycholic acid	MPID000103	d104hFic L258D	0.892191	0.337337	-0.0637469	0.220564	0.068996	0.462881	0.334531
negative	839	Lithocholic acid glycine conjugate	MPID000103	d104hFic L258D	5.43986	2.19597	0.100022	1.15655	0.0699479	0.466905	0.330771
positive	325	Glycerol 3-phosphate OR beta-Glycerophosphoric acid	MPID000103	d104hFic L258D	-0.314076	-0.280446	0.0108845	0.161017	0.0704009	0.468935	0.328887
negative	540	2-Hydroxybutyric acid OR (S)-3-Hydroxybutyric acid OR 3-Hydroxybutyric acid	MPID000103	d104hFic L258D	-0.190823	-0.240308	-0.0136808	0.125937	0.0719348	0.475243	0.323084
negative	539	2-Furoylglycine	MPID000103	d104hFic L258D	-0.116332	-0.172911	-0.0195384	0.0852569	0.0720264	0.475596	0.322762
negative	806	Thymidine OR Hydroxykynurenine OR Oxoadipic acid	MPID000103	d104hFic L258D	1.59194	1.29325	0.0139408	0.711697	0.0722483	0.47628	0.322137
negative	741	gamma-Glutamylleucine	MPID000103	d104hFic L258D	0.512707	0.262435	-0.0388897	0.16766	0.072299	0.476373	0.322053
negative	442	2-Hydroxybutyric acid	MPID000103	d104hFic L258D	-0.348182	-0.297772	-0.0161914	0.156902	0.0727125	0.478035	0.32054
negative	576	Glycoursodeoxycholic acid OR Chenodeoxycholic acid glycine conjugate	MPID000103	d104hFic L258D	0.88266	0.277575	-0.0459463	0.180811	0.0735697	0.481873	0.317067
negative	862	N-Acetylserine OR DL-Glutamate OR L-Glutamic acid	MPID000103	d104hFic L258D	0.693791	0.656867	-0.0520846	0.396692	0.0739118	0.483032	0.316024
negative	581	ortho-Hydroxyphenylacetic acid OR 4-Hydroxyphenyl acetate	MPID000103	d104hFic L258D	-0.118455	-0.217134	-0.0115726	0.115245	0.0744738	0.485346	0.313949
negative	756	Isoleucyl-Glycine OR Leucyl-Glycine	MPID000103	d104hFic L258D	-0.207957	-0.225694	-0.000594	0.126688	0.0755999	0.4899	0.309893
negative	674	(S)-Lipoic acid OR (R)-Lipoic acid	MPID000103	d104hFic L258D	0.000814	-0.20743	-0.0242348	0.10336	0.0763295	0.492593	0.307512
positive	124	Pyridoxal OR 3-Methoxyanthranilate	MPID000103	d104hFic L258D	0.0702453	0.143559	0.00978837	0.0756146	0.076875	0.494528	0.305809
negative	893	delta-Hexanolactone	MPID000103	d104hFic L258D	-0.102076	-0.166541	-0.0169544	0.0849705	0.0783311	0.500713	0.300412
negative	660	Stachyose OR Maltotetraose	MPID000103	d104hFic L258D	-0.0949941	-0.13328	-0.0183783	0.0654626	0.07922	0.50419	0.297406
negative	470	Guanosine	MPID000103	d104hFic L258D	0.021963	-0.118252	-0.0121184	0.0606235	0.0799969	0.507272	0.294759
negative	906	D-Ribose 5-phosphate	MPID000103	d104hFic L258D	-0.0944963	-0.214193	-0.0213362	0.110425	0.0807258	0.510019	0.292414
negative	919	Dihydrofolic acid	MPID000103	d104hFic L258D	-0.585865	-0.606556	-0.0111187	0.341061	0.0808385	0.510488	0.292014
negative	523	Xanthine	MPID000103	d104hFic L258D	-0.229264	-0.381665	-0.0662031	0.181085	0.0814967	0.512539	0.290273
positive	251	Ketoleucine	MPID000103	d104hFic L258D	0.310546	0.319826	-0.0114883	0.19025	0.0816018	0.512996	0.289886
negative	732	5-Methoxyindoleacetate OR 4-Hydroxycinnamic acid OR Phenylpyruvic acid	MPID000103	d104hFic L258D	0.0361048	-0.158182	-0.00372509	0.0887586	0.0818262	0.513826	0.289184
negative	950	Hypoxanthine	MPID000103	d104hFic L258D	-0.12861	-0.25758	-0.00758369	0.143736	0.0819864	0.514381	0.288715
negative	614	7-Methylguanine	MPID000103	d104hFic L258D	-0.0760426	-0.210335	-0.0138024	0.113192	0.0825141	0.516208	0.287175
negative	781	Biliverdin	MPID000103	d104hFic L258D	0.444943	1.3374	0.00551183	0.768919	0.0832455	0.518646	0.285129
positive	328	Glycocholic acid	MPID000103	d104hFic L258D	0.230609	0.120222	-0.0220515	0.0827372	0.0855084	0.527344	0.277906
negative	858	Imidazolelactic acid	MPID000103	d104hFic L258D	-0.519668	-0.383884	0.0650686	0.26179	0.0863574	0.530373	0.275419
negative	932	4-Hydroxyproline OR Propionylglycine OR D-Tagatose OR Glyceraldehyde OR N-Acetyl-L-alanine OR L-Lactic acid OR N-Acetylmannosamine OR D-Mannose OR Hydroxypropionic acid OR N-Acetylgalactosamine	MPID000103	d104hFic L258D	-0.150277	-0.212358	-0.0297516	0.106807	0.0873258	0.533807	0.272615
negative	599	D-Galactose OR Propionylglycine OR D-Tagatose OR Glyceraldehyde OR N-Acetyl-L-alanine OR L-Lactic acid OR N-Acetylmannosamine OR D-Mannose OR Hydroxypropionic acid OR N-Acetylgalactosamine	MPID000103	d104hFic L258D	-0.150277	-0.212358	-0.0297516	0.106807	0.0873258	0.533807	0.272615
negative	720	Pantetheine	MPID000103	d104hFic L258D	-0.192318	-0.329498	-0.0461062	0.165789	0.0873859	0.533996	0.272462
negative	528	delta-Hexanolactone OR Leucinic acid OR D-Leucic acid OR 2-Hydroxy-3-methylpentanoic acid	MPID000103	d104hFic L258D	-0.138494	-0.148482	0.0118493	0.0941118	0.0884511	0.537518	0.269607
positive	285	3,5-Diiodo-L-tyrosine	MPID000103	d104hFic L258D	-0.315902	-0.283975	-0.0185449	0.156511	0.0899011	0.542867	0.265307
negative	735	Ophthalmic acid	MPID000103	d104hFic L258D	-0.0998233	-0.200302	-0.0527015	0.0870817	0.0900813	0.543427	0.264859
negative	522	Vanillylmandelic acid	MPID000103	d104hFic L258D	-0.0851019	-0.175707	-0.0182203	0.0934235	0.0918474	0.549633	0.259927
negative	618	L-Tryptophan OR (Â±)-Tryptophan	MPID000103	d104hFic L258D	-0.0283376	-0.175041	-0.0102611	0.0977821	0.0919543	0.549886	0.259727
negative	966	Putrescine	MPID000103	d104hFic L258D	-0.199251	-0.176305	0.0248815	0.119865	0.0932613	0.554299	0.256256
positive	356	Adipic acid OR Methylglutaric acid	MPID000103	d104hFic L258D	0.278597	0.244034	0.00907675	0.140358	0.0941343	0.557028	0.254123
positive	130	Caffeine OR Uracil	MPID000103	d104hFic L258D	-0.0303983	-0.121416	-0.0213309	0.059982	0.0951992	0.561186	0.250893
negative	835	4,5-Dihydroorotic acid OR L-Dihydroorotic acid	MPID000103	d104hFic L258D	-0.60428	-0.488206	-0.0116527	0.29072	0.101168	0.579895	0.236651
negative	681	Phosphocreatine	MPID000103	d104hFic L258D	-0.496569	-0.326489	0.0331785	0.22152	0.104453	0.590678	0.228649
positive	97	Nicotinic acid ribonucleoside	MPID000103	d104hFic L258D	0.053386	0.180006	0.0529256	0.0785985	0.105916	0.59455	0.225812
negative	639	4-Trimethylammoniobutanoic acid	MPID000103	d104hFic L258D	-0.353202	-0.37754	-0.00755621	0.229269	0.106582	0.596616	0.224305
negative	425	2-Hydroxybutyric acid OR (S)-3-Hydroxybutyric acid OR 3-Hydroxybutyric acid OR (S)-3-Hydroxyisobutyric acid	MPID000103	d104hFic L258D	-0.20638	-0.233467	-0.012752	0.137041	0.107273	0.598711	0.222783
negative	907	D-Ribose 5-phosphate OR Ribose 1-phosphate OR Xylulose 5-phosphate OR D-Ribulose 5-phosphate	MPID000103	d104hFic L258D	-0.251685	-0.211017	0.0197673	0.143694	0.108256	0.60157	0.220714
positive	219	PE(6:0/6:0) (Avanti)	MPID000103	d104hFic L258D	0.0297196	0.118463	0.00723623	0.0693494	0.108744	0.603155	0.219571
negative	468	Folic acid	MPID000103	d104hFic L258D	-0.159193	-0.151564	0.0130631	0.102885	0.109576	0.605127	0.218153
negative	565	Creatinine	MPID000103	d104hFic L258D	0.256894	0.191377	0.0207692	0.106679	0.109763	0.605807	0.217666
negative	842	Xanthurenic acid	MPID000103	d104hFic L258D	-0.035543	-0.470535	-0.0492079	0.263717	0.110122	0.606599	0.217098
negative	449	Carnosine	MPID000103	d104hFic L258D	-0.0686843	-0.15892	-0.0229925	0.0851211	0.110294	0.607094	0.216744
positive	226	Choline	MPID000103	d104hFic L258D	-0.274343	-0.136257	0.0310997	0.105029	0.111063	0.609257	0.2152
negative	771	4-Ethylphenylsulfate	MPID000103	d104hFic L258D	-0.0605852	-0.21751	-0.0467644	0.107263	0.111422	0.610327	0.214438
negative	501	Quinolinic acid	MPID000103	d104hFic L258D	-0.387402	-0.17878	0.0899243	0.169241	0.112355	0.612859	0.212639
negative	646	Acetyl-CoA	MPID000103	d104hFic L258D	-0.434942	0.849745	0.264228	0.369325	0.112882	0.61459	0.211414
negative	477	L-Tyrosine	MPID000103	d104hFic L258D	0.0159308	-0.18468	-0.0212105	0.103412	0.113932	0.617374	0.209452
negative	908	D-Xylose OR D-Xylulose	MPID000103	d104hFic L258D	0.281426	0.479399	0.00220549	0.302645	0.114854	0.619945	0.207647
negative	656	Fucose 1-phosphate	MPID000103	d104hFic L258D	-0.309646	-0.143049	0.0115636	0.0982672	0.115628	0.622217	0.206058
positive	275	Galactosylglycerol	MPID000103	d104hFic L258D	0.140314	0.154857	0.0171831	0.0875806	0.115957	0.623236	0.205348
negative	850	Isovaleryl-CoA	MPID000103	d104hFic L258D	0	2.28674	0.384989	1.21328	0.117011	0.626366	0.203172
negative	563	Benzenebutanoic acid	MPID000103	d104hFic L258D	-0.0382616	-0.180997	-0.0316321	0.095542	0.117971	0.628991	0.201356
positive	100	FAD	MPID000103	d104hFic L258D	-0.238136	-0.294342	-0.0468934	0.158699	0.11894	0.631352	0.199729
negative	593	Hydroxyphenylacetylglycine	MPID000103	d104hFic L258D	0.328425	0.216949	-0.0380093	0.163722	0.11941	0.632452	0.198972
negative	902	Dihydroxyacetone OR L-Lactic acid OR myo-Inositol	MPID000103	d104hFic L258D	-0.14377	-0.211728	0.00160391	0.137247	0.120098	0.634356	0.197667
positive	420	Vitamin A	MPID000103	d104hFic L258D	-0.30401	-0.215153	0.0433492	0.166649	0.12086	0.636182	0.196419
negative	803	Guanosine	MPID000103	d104hFic L258D	0.0300174	-0.173299	-0.0228139	0.0971684	0.121452	0.637749	0.19535
negative	747	N2-gamma-Glutamylglutamine	MPID000103	d104hFic L258D	-0.177475	-0.187637	-0.0309096	0.101234	0.12158	0.638024	0.195163
positive	16	DL-O-Phosphoserine OR Phosphoserine	MPID000103	d104hFic L258D	0.0984593	0.233761	-0.0266397	0.16822	0.121628	0.638158	0.195072
positive	188	Uridine 2',3'-cyclic phosphate	MPID000103	d104hFic L258D	0.180031	0.155742	-0.0264979	0.117776	0.121779	0.63852	0.194825
negative	455	Cyclic AMP	MPID000103	d104hFic L258D	-0.0476389	-0.186967	-0.0360799	0.0977301	0.122608	0.640439	0.193522
positive	371	L-Arabinose	MPID000103	d104hFic L258D	0.239139	0.235061	0.0263413	0.13626	0.125576	0.648933	0.1878
positive	50	Hexanoylglycine	MPID000103	d104hFic L258D	0.0866197	0.178129	0.0297892	0.0968573	0.125638	0.649103	0.187686
positive	409	Phenylacetylglycine OR p-Hydroxyphenylacetic acid	MPID000103	d104hFic L258D	0.10692	0.173481	0.0264927	0.0962163	0.12659	0.65159	0.186026
negative	797	Tolbutamide	MPID000103	d104hFic L258D	0.379158	0.221532	-0.0017778	0.147009	0.128757	0.657131	0.182348
positive	318	Cytidine	MPID000103	d104hFic L258D	0.0887481	0.132113	0.00908139	0.081254	0.129985	0.660815	0.17992
positive	135	Ubiquinone-1	MPID000103	d104hFic L258D	0.625982	0.122783	-0.148689	0.179577	0.130604	0.662444	0.178851
negative	927	D-Tagatose 6-phosphate OR Fructose 6-phosphate OR Galactose 1-phosphate OR D-Mannose 1-phosphate OR Fructose 1-phosphate	MPID000103	d104hFic L258D	-0.389051	-0.449291	-0.0444244	0.267841	0.130637	0.662512	0.178806
negative	626	Biliverdin	MPID000103	d104hFic L258D	0.374648	1.37363	0.00239772	0.90731	0.130708	0.662669	0.178703
negative	717	Oxidized glutathione	MPID000103	d104hFic L258D	-0.10816	0.644526	0.246862	0.263284	0.130942	0.663106	0.178417
negative	874	Glycylvaline OR N2-Acetylornithine OR Valylglycine	MPID000103	d104hFic L258D	-0.893927	-0.751999	0.046407	0.529873	0.131865	0.665533	0.176831
positive	26	Tyramine	MPID000103	d104hFic L258D	0.200244	0.0959987	-0.0134938	0.0726999	0.132044	0.665919	0.176579
negative	678	D-Ribose 5-phosphate OR Ribose 1-phosphate OR Xylulose 5-phosphate OR D-Ribulose 5-phosphate	MPID000103	d104hFic L258D	-0.240352	-0.198415	0.0180925	0.144065	0.132879	0.668189	0.175101
negative	471	Glycocholic acid	MPID000103	d104hFic L258D	0.445044	0.12812	-0.0577775	0.123754	0.133057	0.668585	0.174843
negative	431	3-Hydroxybutyric acid OR (S)-3-Hydroxybutyric acid	MPID000103	d104hFic L258D	-0.819793	-0.812032	-0.0590619	0.502468	0.133993	0.670684	0.173482
negative	542	N-alpha-Acetyl-L-lysine	MPID000103	d104hFic L258D	0.163872	0.0817602	-0.0104183	0.0620204	0.13721	0.678731	0.168302
positive	158	Oxidized glutathione	MPID000103	d104hFic L258D	-0.0169143	0.734478	0.206406	0.356308	0.138322	0.681351	0.166629
positive	284	L-Tyrosine	MPID000103	d104hFic L258D	0.29283	0.10259	-0.0539543	0.10605	0.139909	0.685342	0.164093
negative	759	Phenylalanylglycine OR (Â±)-Tryptophan OR Glycyl-Phenylalanine	MPID000103	d104hFic L258D	-0.109989	-0.176497	-0.000264	0.119474	0.140191	0.686121	0.163599
positive	171	D-Arginine OR L-argininium(1+) OR L-Arginine	MPID000103	d104hFic L258D	0.0666912	0.0931241	0.000641	0.0627721	0.140666	0.687071	0.162998
negative	787	Acetyl-CoA	MPID000103	d104hFic L258D	-0.49944	0.898609	0.301433	0.406189	0.141509	0.688986	0.16179
negative	965	Propionic acid	MPID000103	d104hFic L258D	-0.1306	-0.213717	-0.021707	0.130979	0.14266	0.691743	0.160055
positive	310	L-Carnitine	MPID000103	d104hFic L258D	0.0847821	0.0888208	0.00294008	0.0586366	0.143023	0.692629	0.159499
positive	402	PA(16:0/16:0)	MPID000103	d104hFic L258D	1.29789	0.459979	-0.0534697	0.35073	0.143209	0.693031	0.159247
negative	538	Citramalic acid OR 2-Hydroxyglutarate OR Glutaconic acid OR L-2-Hydroxyglutaric acid	MPID000103	d104hFic L258D	-0.127461	-0.158591	-0.017705	0.096284	0.143402	0.693398	0.159017
positive	271	D-Fructose OR Dihydroxyacetone OR Aldehydo-N-acetyl-D-glucosamine OR D-Galactose OR D-Mannose OR D-Glucose OR cis-4-Hydroxy-D-proline OR Levoinositol OR 4-Hydroxyproline OR D-Tagatose OR Glyceraldehyde OR Propionylglycine	MPID000103	d104hFic L258D	-0.122441	-0.089758	0.00347003	0.0639085	0.144628	0.696345	0.157176
positive	375	Dihydrobiopterin	MPID000103	d104hFic L258D	-0.0540767	-0.0988215	-0.00300829	0.0657709	0.14518	0.697656	0.156359
negative	883	Adenosine 3',5'-diphosphate OR dGDP OR ADP	MPID000103	d104hFic L258D	0.176038	0.610381	0.0863171	0.360147	0.145631	0.698507	0.155829
positive	43	Dodecanedioic acid	MPID000103	d104hFic L258D	0.260603	0.190563	-0.00229182	0.132556	0.145698	0.698564	0.155794
negative	584	Indoxyl sulfate	MPID000103	d104hFic L258D	0.0903765	-0.146942	-0.00917196	0.0947744	0.146039	0.699311	0.15533
positive	290	4-Oxo-2-nonenal	MPID000103	d104hFic L258D	0.123339	0.150244	-0.0120292	0.111692	0.146263	0.699785	0.155035
negative	918	Dihydrofolic acid	MPID000103	d104hFic L258D	-2.97316	-1.90637	-0.327635	1.08975	0.147419	0.702053	0.15363
negative	505	Thyroxine	MPID000103	d104hFic L258D	3.61315	1.32555	0.0516003	0.880614	0.147991	0.703902	0.152488
negative	696	5-Methoxytryptophol	MPID000103	d104hFic L258D	0.422364	0.169755	-0.0328192	0.140739	0.150049	0.708354	0.14975
positive	49	Lithocholic acid glycine conjugate	MPID000103	d104hFic L258D	3.8412	1.25744	0.0370801	0.850578	0.151362	0.71165	0.147733
positive	389	Homogentisic acid	MPID000103	d104hFic L258D	0.0430192	0.270422	0.0443072	0.157605	0.151373	0.71165	0.147733
positive	376	Dihydrobiopterin	MPID000103	d104hFic L258D	0.0369937	-0.107588	0.00793373	0.0808736	0.153171	0.71504	0.14567
negative	604	N-Acetyl-L-aspartic acid	MPID000103	d104hFic L258D	-0.137767	-0.184401	-0.00124457	0.128405	0.153754	0.716243	0.14494
negative	904	Melibiose OR Hydroxypropionic acid OR D-Fructose OR D-Mannose OR D-Galactose OR 3-Methylglutaconic acid OR Maltotriose OR Isomaltose OR myo-Inositol OR Raffinose OR D-Maltose OR Alpha-Lactose OR Dihydroxyacetone OR Levoinositol OR 3-Hexenedioic acid OR Galactinol OR D-Tagatose OR Sucrose OR Glyceraldehyde	MPID000103	d104hFic L258D	-0.0426866	-0.111245	-0.0121392	0.0697268	0.155215	0.719976	0.142682
positive	140	4-Hydroxycinnamic acid OR Phenylpyruvic acid	MPID000103	d104hFic L258D	-0.139223	-0.118582	0.0327153	0.106634	0.155942	0.721539	0.14174
negative	534	Desaminotyrosine OR 3-(3-Hydroxyphenyl)propanoic acid	MPID000103	d104hFic L258D	-0.0326498	-0.150631	-0.00857707	0.100277	0.156596	0.722504	0.141159
negative	448	Biotin	MPID000103	d104hFic L258D	-0.044774	-0.135516	-0.0295016	0.0748342	0.156583	0.722504	0.141159
positive	408	Phenylacetic acid OR 4-Hydroxyphenylacetaldehyde	MPID000103	d104hFic L258D	-0.100412	-0.197992	0.0184999	0.153048	0.157204	0.723515	0.140553
negative	435	4-Hydroxynonenal	MPID000103	d104hFic L258D	-0.0958885	-0.155343	-0.00986772	0.10307	0.15812	0.725032	0.139643
positive	360	Caprylic acid	MPID000103	d104hFic L258D	0.171771	0.319461	-0.0188673	0.239785	0.158256	0.725243	0.139517
positive	350	Orotic acid	MPID000103	d104hFic L258D	0.172535	0.14309	0.00186153	0.100108	0.158315	0.725428	0.139406
negative	804	D-Galactose OR N-Acetyl-D-glucosamine OR Aldehydo-N-acetyl-D-glucosamine OR N-Acetylmannosamine OR N-Acetylgalactosamine	MPID000103	d104hFic L258D	0.376861	0.14102	-0.0225363	0.116209	0.159299	0.727988	0.137876
negative	800	Glycerophosphocholine	MPID000103	d104hFic L258D	-0.125047	-0.112207	0.0207651	0.0945005	0.159397	0.728008	0.137864
negative	613	Taurodeoxycholic acid OR Taurochenodesoxycholic acid OR Tauroursodeoxycholic acid	MPID000103	d104hFic L258D	0.864348	0.223124	-0.0703484	0.208607	0.159481	0.728161	0.137773
negative	730	Formylanthranilic acid	MPID000103	d104hFic L258D	-0.066115	-0.164854	-0.0139726	0.107817	0.161688	0.732858	0.13498
positive	5	(S)-3-Hydroxyisobutyric acid OR Isobutyrylglycine	MPID000103	d104hFic L258D	0.0448605	0.13301	0.00594831	0.0911943	0.163526	0.736894	0.132595
positive	179	Luteolin	MPID000103	d104hFic L258D	2.28965	2.15273	-0.176315	1.67388	0.164102	0.738189	0.131832
positive	419	Urea	MPID000103	d104hFic L258D	-0.152514	-0.184468	0.0136338	0.142499	0.164467	0.738747	0.131504
negative	861	6-Keto-prostaglandin F1a OR Thromboxane B2	MPID000103	d104hFic L258D	-0.123304	-0.301232	-0.00610583	0.214272	0.168406	0.746971	0.126697
negative	433	D-2-Hydroxyglutaric acid OR L-2-Hydroxyglutaric acid	MPID000103	d104hFic L258D	0.520644	0.442409	-0.0285764	0.34246	0.169039	0.748035	0.126078
negative	754	Valylglycine OR Glycylvaline OR N2-Acetylornithine	MPID000103	d104hFic L258D	-0.162338	-0.191448	-0.0049725	0.135755	0.169562	0.749098	0.125461
negative	690	CDP-ethanolamine	MPID000103	d104hFic L258D	-0.114361	-0.111576	-0.00978884	0.0743591	0.171042	0.751975	0.123797
negative	736	Luteolin	MPID000103	d104hFic L258D	2.0926	1.78883	-0.208543	1.46626	0.173127	0.75639	0.121254
positive	313	5a-Pregnane-3,20-dione	MPID000103	d104hFic L258D	-0.179729	-0.117045	0.0122991	0.0953143	0.174774	0.759824	0.119287
positive	215	Malondialdehyde	MPID000103	d104hFic L258D	0.104797	0.099008	-0.0165645	0.085383	0.175871	0.761413	0.11838
negative	940	Homogentisic acid	MPID000103	d104hFic L258D	-0.179169	-0.256626	-0.0305802	0.167526	0.177235	0.764072	0.116866
negative	446	alpha-Ketoisovaleric acid	MPID000103	d104hFic L258D	-0.200405	-0.179795	-0.00138975	0.132959	0.179658	0.768193	0.11453
positive	167	O-Phosphohomoserine	MPID000103	d104hFic L258D	0.107918	0.203488	-0.00112959	0.152533	0.179771	0.768214	0.114518
negative	816	Galactosylglycerol	MPID000103	d104hFic L258D	-0.00782969	-0.0991505	0.0139407	0.0845832	0.181209	0.770989	0.112952
negative	464	Deoxyadenosine OR 5'-Deoxyadenosine	MPID000103	d104hFic L258D	0.00270026	-0.271516	-0.096141	0.131247	0.181476	0.771577	0.11262
negative	600	Pseudouridine	MPID000103	d104hFic L258D	0.573384	0.309733	-0.0207103	0.247585	0.181985	0.772535	0.112082
negative	763	Phosphodimethylethanolamine	MPID000103	d104hFic L258D	-0.219809	-0.190726	0.0054809	0.147458	0.183323	0.774375	0.111048
negative	682	AICAR	MPID000103	d104hFic L258D	-0.0844925	-0.180538	-0.023728	0.117994	0.183859	0.775264	0.11055
negative	607	Pelargonic acid	MPID000103	d104hFic L258D	-0.0548514	-0.221705	-0.0584894	0.123569	0.186553	0.77965	0.1081
negative	675	Prostaglandin F2b OR Prostaglandin B1	MPID000103	d104hFic L258D	-0.0598198	-0.14758	-0.0199062	0.0968887	0.187594	0.781586	0.107023
negative	821	Carnosine	MPID000103	d104hFic L258D	0.840431	0.708292	0.00126399	0.537423	0.188312	0.782872	0.106309
negative	661	Cyclic GMP	MPID000103	d104hFic L258D	0.0190552	-0.1138	-0.0132337	0.0765005	0.188652	0.783127	0.106168
negative	508	Maltohexaose OR Sucrose OR Trehalose OR beta-Lactose OR Galactinol OR Maltotetraose OR Isomaltose OR Stachyose	MPID000103	d104hFic L258D	-0.0262232	-0.106845	-0.0192414	0.0666892	0.188976	0.78347	0.105977
negative	570	Ethylmalonic acid	MPID000103	d104hFic L258D	0.436136	0.282686	-0.0193624	0.230198	0.189478	0.784559	0.105374
negative	855	Flavin mononucleotide	MPID000103	d104hFic L258D	-1.11708	-0.713248	0.0292436	0.567613	0.190841	0.787145	0.103945
negative	743	p-Cresol sulfate	MPID000103	d104hFic L258D	-0.0529316	-0.161596	-0.0286026	0.102033	0.192425	0.789729	0.102522
positive	314	Nicotinamide ribotide	MPID000103	d104hFic L258D	0.112559	0.243237	0.0417229	0.155631	0.195384	0.794352	0.0999872
negative	935	L-Lactic acid OR D-Tagatose OR Glyceraldehyde OR Dihydroxyacetone OR Pyruvaldehyde OR Hydroxypropionic acid	MPID000103	d104hFic L258D	0.567672	0.346582	-0.0186994	0.282489	0.195983	0.79549	0.0993654
negative	497	Oxoadipic acid	MPID000103	d104hFic L258D	-0.151511	-0.129746	0.0305604	0.124405	0.197541	0.798581	0.097681
negative	474	DL-Glutamate OR D-Glutamic acid OR N-Acetylserine OR Pyroglutamic acid OR Glyceric acid OR L-Glutamic acid	MPID000103	d104hFic L258D	-0.0267854	-0.139554	-0.00502009	0.104417	0.197596	0.798588	0.097677
positive	355	Adipic acid	MPID000103	d104hFic L258D	0.0368706	0.083539	0.0209731	0.0487267	0.199136	0.800863	0.0964418
negative	852	Geranyl-PP	MPID000103	d104hFic L258D	0.0283381	0.654008	0.0237736	0.491615	0.199854	0.801721	0.0959769
positive	62	Propionylcarnitine	MPID000103	d104hFic L258D	-0.240073	-0.12127	0.0165816	0.107638	0.2003	0.802443	0.0955856
negative	926	Ethanolamine	MPID000103	d104hFic L258D	-0.187912	-0.200539	0.0154762	0.168858	0.200803	0.803132	0.0952133
negative	445	4-Pyridoxic acid OR Formylanthranilic acid	MPID000103	d104hFic L258D	-0.0699074	-0.155215	-0.00132102	0.120591	0.201899	0.80522	0.0940856
positive	197	Metyrosine OR 5-Hydroxytryptophol	MPID000103	d104hFic L258D	0.0979564	0.0596792	-0.0504865	0.0863452	0.202	0.805493	0.093938
positive	88	2-Aminobenzoic acid	MPID000103	d104hFic L258D	-0.098684	-0.0997781	0.00320267	0.0809565	0.203356	0.807594	0.0928067
negative	822	Adenine	MPID000103	d104hFic L258D	0.0610867	-0.17931	-0.0495655	0.102262	0.204534	0.809883	0.0915779
negative	740	dIMP	MPID000103	d104hFic L258D	-0.105038	-0.111615	0.00392633	0.0917521	0.20793	0.814154	0.0892936
negative	609	Xanthurenic acid	MPID000103	d104hFic L258D	0.113643	-0.289022	-0.0745651	0.171383	0.210815	0.818931	0.0867525
negative	566	D-Arabitol OR L-Arabitol OR Ribitol	MPID000103	d104hFic L258D	-0.068831	-0.144727	-0.0217763	0.0983885	0.211428	0.8198	0.086292
negative	776	Thyroxine	MPID000103	d104hFic L258D	3.8493	1.30257	0.0680244	0.989399	0.212113	0.820703	0.0858139
negative	559	Caproic acid	MPID000103	d104hFic L258D	-0.0840116	-0.185881	-0.0281814	0.126414	0.212217	0.820949	0.0856836
negative	627	N-Formyl-L-methionine	MPID000103	d104hFic L258D	-0.134392	-0.162821	-0.0250972	0.110634	0.213183	0.822477	0.0848762
negative	820	Biotin	MPID000103	d104hFic L258D	0.265311	0.251211	-0.00363079	0.205149	0.214152	0.82394	0.0841044
negative	658	Propionyl-CoA	MPID000103	d104hFic L258D	-0.722017	1.08801	0.348488	0.596814	0.2153	0.825751	0.0831507
positive	373	Dihydrobiopterin	MPID000103	d104hFic L258D	0.141107	0.160726	0.00443998	0.126333	0.216051	0.826546	0.0827329
negative	467	Glyoxylic acid	MPID000103	d104hFic L258D	0.226902	0.221138	0.0423715	0.145345	0.218717	0.830699	0.0805566
negative	710	Cortisone	MPID000103	d104hFic L258D	0.105032	-0.212235	-0.060435	0.123423	0.218731	0.830718	0.0805463
negative	783	Butyryl-CoA	MPID000103	d104hFic L258D	-0.547917	0.897315	0.311928	0.476131	0.218898	0.830803	0.080502
negative	620	S-Adenosylhomocysteine	MPID000103	d104hFic L258D	-0.0256857	-0.290746	-0.0987197	0.156157	0.218811	0.830803	0.080502
positive	6	(alpha-D-mannosyl)7-beta-D-mannosyl-diacetylchitobiosyl-L-asparagine, isoform A (protein) OR L-Alanine OR beta-Alanine OR Sarcosine	MPID000103	d104hFic L258D	-0.286675	-0.119783	0.0485363	0.136891	0.21885	0.830803	0.080502
negative	809	5'-Methylthioadenosine	MPID000103	d104hFic L258D	-0.138586	-0.388657	-0.0993501	0.235858	0.219968	0.832596	0.0795655
positive	206	Tryptophyl-Glycine	MPID000103	d104hFic L258D	-0.0675244	-0.0910456	-0.0172764	0.0604028	0.221977	0.835277	0.0781693
negative	548	Ketoleucine OR 3-Methyl-2-oxovaleric acid	MPID000103	d104hFic L258D	-0.0566478	-0.122146	-0.0133387	0.0891679	0.222368	0.83594	0.0778247
negative	946	Hydroxyacetone	MPID000103	d104hFic L258D	-0.0120095	-0.203591	-0.0174031	0.152612	0.222462	0.836088	0.0777478
negative	516	Saccharopine	MPID000103	d104hFic L258D	-0.100244	-0.118583	-0.0325082	0.0706286	0.222957	0.837134	0.0772049
negative	594	Methylglutaric acid OR Adipic acid OR 2-Methylglutaric acid	MPID000103	d104hFic L258D	-0.0801021	-0.137716	-0.00814827	0.106647	0.224393	0.838677	0.0764054
positive	391	Hydroxyacetone	MPID000103	d104hFic L258D	-0.346166	-0.285253	-0.00129616	0.234133	0.225205	0.840012	0.0757147
negative	752	Tolbutamide	MPID000103	d104hFic L258D	-0.116159	-0.191992	-0.0463465	0.120203	0.225643	0.840512	0.0754563
negative	905	D-Ribulose 5-phosphate OR Xylulose 5-phosphate	MPID000103	d104hFic L258D	0.27873	0.181884	-0.0390279	0.1825	0.226095	0.840918	0.0752461
negative	938	Guanosine triphosphate	MPID000103	d104hFic L258D	-3.66909	-1.12655	0.0375787	0.962557	0.226503	0.841431	0.0749815
positive	326	Guanidoacetic acid	MPID000103	d104hFic L258D	-0.140965	-0.0945216	0.0099245	0.0867185	0.228424	0.844145	0.0735827
positive	38	N-Acetyl-L-phenylalanine	MPID000103	d104hFic L258D	-0.187442	-0.0610397	0.0305309	0.0760734	0.228701	0.844437	0.0734327
negative	914	Deoxyribose 5-phosphate	MPID000103	d104hFic L258D	-0.326249	-0.253337	0.0196046	0.226947	0.229106	0.844745	0.0732746
positive	399	L-Methionine	MPID000103	d104hFic L258D	0.0252598	0.0573448	0.00424465	0.0441646	0.229238	0.844958	0.0731647
positive	364	D-Lactic acid OR 5-Aminolevulinic acid OR Glycylproline OR Hydroxypropionic acid OR L-Lactic acid OR N-Acetyl-L-alanine OR Prolylglycine OR 4-Hydroxyproline	MPID000103	d104hFic L258D	0.0895407	0.0782727	-0.00641737	0.0709368	0.232525	0.849587	0.070792
negative	808	S-Adenosylhomocysteine	MPID000103	d104hFic L258D	-0.095144	-0.346944	-0.136852	0.176099	0.232858	0.85006	0.0705506
positive	289	4-Hydroxynonenal	MPID000103	d104hFic L258D	0.106656	0.149925	0.0213496	0.107811	0.233024	0.850337	0.0704091
positive	110	Guanosine monophosphate	MPID000103	d104hFic L258D	-0.018677	0.259387	0.0701789	0.158718	0.233221	0.850485	0.0703336
negative	550	Ribitol OR alpha-Ketoisovaleric acid OR D-Arabitol	MPID000103	d104hFic L258D	-0.454514	-0.455603	-0.0225134	0.363413	0.233367	0.850601	0.0702739
positive	161	2-Furoylglycine	MPID000103	d104hFic L258D	0.0877917	0.337116	0.0573975	0.234956	0.233844	0.851423	0.0698548
negative	922	L-3-Cyanoalanine OR Dihydrouracil	MPID000103	d104hFic L258D	-0.164613	-0.18089	-0.0177764	0.137062	0.23402	0.851595	0.0697668
positive	103	Cyclic GMP	MPID000103	d104hFic L258D	0.147949	0.0913161	-0.0101559	0.0855819	0.235752	0.853229	0.0689344
positive	239	Oxidized glutathione	MPID000103	d104hFic L258D	-0.0611101	0.546297	0.1937	0.297965	0.23667	0.854074	0.0685045
negative	526	Uracil	MPID000103	d104hFic L258D	0.0257882	-0.102457	-0.0173529	0.0723137	0.239247	0.857371	0.066831
positive	347	Ornithine OR D-Ornithine	MPID000103	d104hFic L258D	0.0583878	0.0769482	-0.00724052	0.0715767	0.239514	0.85782	0.0666039
negative	670	Melatonin	MPID000103	d104hFic L258D	0.283007	0.0894234	-0.021778	0.0946878	0.240235	0.858912	0.0660514
negative	801	Galactitol OR Sorbitol OR Methylglutaric acid	MPID000103	d104hFic L258D	-0.0249759	-0.110634	-0.0108338	0.0851462	0.241157	0.859973	0.0655152
negative	758	Lysylproline	MPID000103	d104hFic L258D	-0.177808	-0.0771543	0.0490975	0.107803	0.241544	0.860632	0.0651823
negative	491	Oleic acid	MPID000103	d104hFic L258D	0.00970178	-0.959873	-0.148111	0.694444	0.242428	0.861921	0.0645326
negative	827	Pantothenic acid	MPID000103	d104hFic L258D	-0.0372746	-0.131307	-0.00270731	0.110364	0.243926	0.863671	0.0636519
negative	621	Adenosine 3',5'-diphosphate OR dGDP OR ADP	MPID000103	d104hFic L258D	0.156367	0.944095	0.0684635	0.752548	0.244604	0.864886	0.0630413
negative	577	D-Glutamine OR L-Glutamine	MPID000103	d104hFic L258D	-0.0237482	-0.102811	-0.0139942	0.0764015	0.24503	0.865398	0.0627841
negative	707	Prostaglandin F1a	MPID000103	d104hFic L258D	0.0547705	-0.146325	-0.0446103	0.0879884	0.24768	0.868812	0.0610743
negative	709	Cysteic acid	MPID000103	d104hFic L258D	-0.0534415	-0.114109	-0.00973567	0.0902995	0.24774	0.868904	0.061028
negative	764	4-Nitrophenyl phosphate	MPID000103	d104hFic L258D	0.0719284	0.134388	0.0123603	0.105687	0.248248	0.869491	0.060735
negative	692	all-trans-Retinoic acid OR 9,13-cis-Retinoic acid OR 9-cis-Retinoic acid	MPID000103	d104hFic L258D	0.105485	-1.03137	0.134605	1.0109	0.248742	0.869663	0.0606491
negative	723	3,5-Diiodo-L-tyrosine	MPID000103	d104hFic L258D	0.0281346	-0.095746	-0.0241205	0.0621854	0.249401	0.870719	0.0601221
positive	185	Nicotinic acid ribonucleoside	MPID000103	d104hFic L258D	0.0820607	0.0891736	-0.00378407	0.0807092	0.249419	0.870719	0.0601221
positive	34	Aspartylglycosamine	MPID000103	d104hFic L258D	0.0604853	0.106748	-0.0047279	0.0968145	0.249552	0.870884	0.0600398
positive	3	(-)-Limonene OR Polylimonene	MPID000103	d104hFic L258D	0.0547725	0.0481811	-0.00738406	0.048416	0.251109	0.872591	0.0591894
negative	749	Maltohexaose	MPID000103	d104hFic L258D	-0.226272	-0.113907	-0.0032411	0.0966732	0.252315	0.873511	0.0587314
negative	817	N,N'-diacetylchitobiose	MPID000103	d104hFic L258D	-0.00519357	-0.096047	-0.0264698	0.061097	0.254787	0.876116	0.0574384
positive	339	Indoleacetic acid	MPID000103	d104hFic L258D	-0.280735	-0.128265	-0.0208026	0.0946916	0.256431	0.877859	0.056575
positive	105	N6,N6,N6-Trimethyl-L-lysine	MPID000103	d104hFic L258D	0.0252098	0.0741151	0.0121853	0.0547159	0.257701	0.879263	0.0558811
positive	2	Polylimonene OR (+)-Limonene OR (-)-Limonene	MPID000103	d104hFic L258D	0.206952	0.153464	-0.0147857	0.1491	0.259136	0.880962	0.0550428
negative	476	Malic acid	MPID000103	d104hFic L258D	-0.156688	-0.174402	0.0275066	0.179069	0.259511	0.881355	0.0548492
positive	256	Thyroxine	MPID000103	d104hFic L258D	2.98243	0.886113	-0.0662889	0.846945	0.260795	0.882965	0.0540564
positive	86	Tetradecanoylcarnitine	MPID000103	d104hFic L258D	0.274187	-1.07076	-0.0429043	0.915612	0.261614	0.883741	0.0536748
negative	815	2-Oxoarginine OR Glycyl-glycine	MPID000103	d104hFic L258D	-0.342504	-0.335721	-0.00670029	0.294194	0.263405	0.88555	0.0527867
negative	849	Octanoyl-CoA	MPID000103	d104hFic L258D	-0.804565	1.76846	0.157877	1.44399	0.264691	0.886751	0.0521985
positive	241	N-Methylhistamine OR 1-Methylhistamine OR 3-Methylhistamine	MPID000103	d104hFic L258D	-0.0676746	-0.0607188	0.00249486	0.0567122	0.265005	0.886993	0.05208
negative	495	Orotidylic acid	MPID000103	d104hFic L258D	-0.268654	0.381539	0.164559	0.195024	0.265889	0.887891	0.0516405
positive	342	N-alpha-Acetyl-L-lysine OR N6-Acetyl-L-lysine OR Glycylleucine	MPID000103	d104hFic L258D	0.0374329	0.0678324	0.000684	0.0603533	0.265883	0.887891	0.0516405
negative	568	Erythronic acid	MPID000103	d104hFic L258D	-0.0346875	-0.114508	-0.016874	0.0879992	0.267222	0.889003	0.0510967
negative	475	Gentisic acid	MPID000103	d104hFic L258D	0.0888196	-0.102676	-0.027531	0.0677674	0.267487	0.889288	0.0509575
positive	90	D-Fructose OR myo-Inositol OR D-Galactose OR D-Mannose OR D-Lactic acid OR N-Acetyl-D-glucosamine OR 5-Aminolevulinic acid OR L-Lactic acid OR N-Acetylmannosamine OR N-Acetyl-L-alanine OR Levoinositol OR 4-Hydroxyproline	MPID000103	d104hFic L258D	0.0674543	0.123081	0.0348438	0.0798479	0.269131	0.890659	0.0502884
positive	357	Agmatine	MPID000103	d104hFic L258D	0.0353651	0.136864	0.0205219	0.105478	0.270028	0.891606	0.0498271
positive	311	Creatine OR Beta-Guanidinopropionic acid	MPID000103	d104hFic L258D	0.0592397	0.0587969	-0.00111472	0.0544231	0.270963	0.892556	0.0493646
positive	1	Polylimonene OR (+)-Limonene OR (-)-Limonene	MPID000103	d104hFic L258D	0.119115	0.303495	0.0497209	0.232779	0.275627	0.897234	0.0470942
positive	123	Asymmetric dimethylarginine	MPID000103	d104hFic L258D	0.0554028	0.0890684	0.00125484	0.0805579	0.275683	0.897273	0.0470754
negative	831	Thyroxine	MPID000103	d104hFic L258D	5.20442	1.81135	0.136268	1.54095	0.277015	0.898834	0.0463204
positive	220	Carnosine	MPID000103	d104hFic L258D	-0.135856	-0.0812794	0.0133549	0.0872431	0.278046	0.900108	0.0457052
negative	887	Ascorbic acid	MPID000103	d104hFic L258D	0.0957263	0.135196	0.00915737	0.116319	0.278562	0.900495	0.0455185
negative	851	Prostaglandin E2 OR Prostaglandin I2	MPID000103	d104hFic L258D	-0.181629	-0.489582	-0.0537783	0.402274	0.278652	0.9005	0.0455163
negative	772	PE(6:0/6:0) (Avanti)	MPID000103	d104hFic L258D	0.339059	0.0817045	-0.0496595	0.121302	0.278829	0.900576	0.0454797
positive	203	Leucylleucine	MPID000103	d104hFic L258D	-0.125718	0.198015	0.069866	0.118375	0.279002	0.900794	0.0453745
positive	94	S-Adenosylmethionine	MPID000103	d104hFic L258D	-0.0698486	-0.148012	-0.0428874	0.0971726	0.279326	0.901278	0.045141
positive	234	3-Mercaptopyruvic acid	MPID000103	d104hFic L258D	-0.110812	0.44074	-0.00970762	0.416493	0.279463	0.901457	0.0450552
positive	83	Arachidonic acid	MPID000103	d104hFic L258D	1.00963	-0.783221	-0.038126	0.689813	0.28008	0.901804	0.0448878
negative	701	Imidazolepropionic acid OR Methylimidazoleacetic acid	MPID000103	d104hFic L258D	-0.390098	-0.401901	-0.0350727	0.339921	0.280518	0.902137	0.0447273
negative	633	Butyryl-CoA	MPID000103	d104hFic L258D	-0.509198	0.809567	0.307072	0.465802	0.280689	0.902296	0.0446509
negative	580	L-Thyronine	MPID000103	d104hFic L258D	0.0522903	-0.221188	-0.00933721	0.196898	0.281955	0.903279	0.0441779
negative	766	N-Acetylmuramate	MPID000103	d104hFic L258D	0.192977	0.172932	0.000541	0.160325	0.282258	0.903519	0.0440625
positive	164	D-Alanyl-D-alanine OR L-Homoserine	MPID000103	d104hFic L258D	0.0687984	0.0428566	-0.0254671	0.063695	0.283419	0.904794	0.0434501
negative	957	Methylcysteine OR Homocysteine	MPID000103	d104hFic L258D	0.204482	0.156372	-0.0274882	0.171951	0.284953	0.905823	0.0429569
negative	554	L-Arginine OR D-Arginine	MPID000103	d104hFic L258D	-0.0568065	-0.123472	-0.012254	0.104069	0.285207	0.906241	0.0427562
negative	535	2-Methylcitric acid	MPID000103	d104hFic L258D	-0.582871	-0.0865265	0.173648	0.244491	0.287262	0.908109	0.0418622
positive	288	4-Hydroxynonenal	MPID000103	d104hFic L258D	0.370084	0.235641	-0.0396288	0.258836	0.287561	0.908353	0.0417453
negative	885	Alpha-Lactose OR D-Mannose	MPID000103	d104hFic L258D	-0.0739435	-0.194643	-0.0198834	0.164633	0.28846	0.909453	0.04122
negative	901	D-Lactic acid OR Glyceraldehyde	MPID000103	d104hFic L258D	-0.300651	-0.30593	0.0405818	0.326671	0.288809	0.909738	0.0410835
negative	824	Deoxyguanosine	MPID000103	d104hFic L258D	0.406773	0.160191	-0.0171785	0.16737	0.289261	0.909987	0.0409648
negative	750	Maltopentaose	MPID000103	d104hFic L258D	-0.121116	-0.0959378	-0.010774	0.0804654	0.289878	0.910615	0.0406654
positive	255	Glucosamine	MPID000103	d104hFic L258D	-0.272186	-0.169909	0.00606727	0.166547	0.290686	0.911409	0.0402865
negative	583	Homocitrulline	MPID000103	d104hFic L258D	-0.0139273	-0.100953	-0.0041927	0.091612	0.290878	0.911465	0.0402602
negative	843	Ribothymidine	MPID000103	d104hFic L258D	-0.0757351	-0.101278	0.0106453	0.106127	0.291601	0.912179	0.0399198
positive	12	Thyroxine	MPID000103	d104hFic L258D	3.17901	0.872521	-0.0835812	0.909389	0.29309	0.913794	0.0391516
positive	269	Tyramine	MPID000103	d104hFic L258D	0.20064	-0.15364	-0.0377092	0.110278	0.293137	0.913821	0.0391387
positive	308	Bilirubin	MPID000103	d104hFic L258D	-1.90853	0.802868	-0.114689	0.874013	0.2938	0.914143	0.0389859
positive	24	Urocanic acid OR Trans-urocanate	MPID000103	d104hFic L258D	0.0656867	0.0526347	-0.00311756	0.0531847	0.294511	0.914986	0.0385855
positive	335	Inosinic acid	MPID000103	d104hFic L258D	-0.154112	-0.155694	-0.00571335	0.143567	0.296175	0.916353	0.0379372
negative	795	Oxidized glutathione	MPID000103	d104hFic L258D	-0.161883	0.772465	0.137782	0.610142	0.298237	0.918075	0.0371217
positive	263	Oleic acid	MPID000103	d104hFic L258D	0.960705	-0.703095	-0.0254551	0.652916	0.299332	0.918689	0.0368314
negative	859	Prostaglandin F1a	MPID000103	d104hFic L258D	0.849709	0.530708	-0.0478126	0.557503	0.29941	0.918689	0.0368314
positive	40	Creatinine	MPID000103	d104hFic L258D	0.0536035	0.0703561	0.012039	0.0565136	0.302113	0.92133	0.0355846
positive	176	Tetradecanoylcarnitine	MPID000103	d104hFic L258D	0.320043	-1.03704	-0.0775664	0.936129	0.305394	0.92416	0.0342529
positive	15	Sphinganine	MPID000103	d104hFic L258D	-6.23065	1.22145	-0.125399	1.31538	0.305869	0.924567	0.0340615
negative	891	Butyric acid	MPID000103	d104hFic L258D	-0.0023511	-0.168182	-0.0406597	0.124887	0.307207	0.925504	0.0336216
negative	611	Pyroglutamic acid OR Ribothymidine	MPID000103	d104hFic L258D	-0.0180512	-0.123505	-0.0227305	0.0990674	0.309044	0.927196	0.0328285
positive	131	9,13-cis-Retinoic acid OR all-trans-Retinoic acid OR 9-cis-Retinoic acid	MPID000103	d104hFic L258D	0.121461	-0.460965	-0.0155857	0.43828	0.309535	0.927716	0.0325848
positive	320	L-Cystathionine	MPID000103	d104hFic L258D	-0.158469	-0.164538	-0.0143593	0.147995	0.310221	0.928322	0.0323013
negative	437	4-Hydroxynonenal	MPID000103	d104hFic L258D	-0.345388	-0.303654	0.00250873	0.302092	0.310833	0.928943	0.0320108
negative	823	Cyclic AMP	MPID000103	d104hFic L258D	-0.064286	-0.186324	-0.0382497	0.146107	0.310838	0.928943	0.0320108
positive	282	Tauroursodeoxycholic acid	MPID000103	d104hFic L258D	0.631164	0.212344	-0.0814944	0.2917	0.313776	0.931652	0.0307461
negative	657	dTDP	MPID000103	d104hFic L258D	-0.215033	0.248968	0.0741574	0.175878	0.320255	0.93647	0.0285061
negative	447	Iodotyrosine	MPID000103	d104hFic L258D	0.0715232	-0.0986269	-0.0207282	0.0783322	0.319996	0.93647	0.0285061
positive	363	D-2-Hydroxyglutaric acid	MPID000103	d104hFic L258D	0.0392223	-0.100008	-0.00873947	0.0919009	0.32065	0.936585	0.0284527
negative	942	Hydroxyphenyllactic acid OR Homovanillic acid	MPID000103	d104hFic L258D	0.33958	0.128254	-0.000653	0.13061	0.323662	0.938879	0.0273906
positive	331	Galactinol OR Maltotetraose OR Isomaltose OR Stachyose OR D-Maltose OR beta-Lactose OR Sucrose	MPID000103	d104hFic L258D	0.0560699	0.0706251	-0.0183729	0.0905444	0.325647	0.940897	0.026458
negative	573	Cytosine	MPID000103	d104hFic L258D	0.726188	0.479243	-0.00885133	0.498018	0.32705	0.942278	0.0258211
negative	693	5-Hydroxytryptophol	MPID000103	d104hFic L258D	0.139059	-0.090644	0.00514371	0.0979553	0.328138	0.942555	0.0256933
positive	292	D-Lactaldehyde	MPID000103	d104hFic L258D	0.222148	0.0958001	-0.0326763	0.131831	0.32978	0.943871	0.0250874
negative	920	Dihydrothymine	MPID000103	d104hFic L258D	-0.0599468	-0.405484	-0.121692	0.29359	0.33373	0.946384	0.0239327
positive	306	Adenosine	MPID000103	d104hFic L258D	0.0198898	-0.114259	-0.0458153	0.0708448	0.333987	0.946384	0.0239327
negative	553	N-Acetyl-L-phenylalanine	MPID000103	d104hFic L258D	-0.0773799	-0.0999485	-0.0117784	0.0917119	0.336361	0.948431	0.0229942
positive	173	5-Methoxyindoleacetate OR 4-Hydroxycinnamic acid OR Phenylpyruvic acid	MPID000103	d104hFic L258D	-0.0253149	-0.071466	-0.00443274	0.0697258	0.336359	0.948431	0.0229942
positive	330	L-Alanine OR beta-Alanine OR (alpha-D-mannosyl)7-beta-D-mannosyl-diacetylchitobiosyl-L-asparagine, isoform A (protein)	MPID000103	d104hFic L258D	0.0481723	0.0727446	0.00922639	0.0660864	0.336482	0.94854	0.0229442
positive	286	L-Acetylcarnitine	MPID000103	d104hFic L258D	-0.117052	0.125398	0.0320741	0.0971834	0.33691	0.948804	0.0228235
negative	574	Citraconic acid	MPID000103	d104hFic L258D	-0.00251352	-0.129366	-0.0352818	0.0981398	0.337724	0.949379	0.0225605
negative	649	Prostaglandin E2 OR Prostaglandin A2	MPID000103	d104hFic L258D	-0.0401	-0.14221	-0.0348927	0.111978	0.337875	0.949411	0.0225455
negative	854	NADH	MPID000103	d104hFic L258D	-0.922061	-0.846016	-0.0720931	0.809574	0.339091	0.94981	0.0223633
positive	228	3,4-Dihydroxymandelic acid	MPID000103	d104hFic L258D	0.0848559	0.129723	-0.00748687	0.14359	0.339292	0.949992	0.0222803
positive	80	L-Tryptophan OR (Â±)-Tryptophan	MPID000103	d104hFic L258D	-0.0212345	-0.0423084	0.00179673	0.0461588	0.339321	0.950016	0.0222691
negative	642	5'-Methylthioadenosine	MPID000103	d104hFic L258D	-0.0524333	-0.309415	-0.0950056	0.224637	0.339847	0.950027	0.022264
negative	616	Citrulline	MPID000103	d104hFic L258D	-0.0914075	-0.161921	-0.0217288	0.146969	0.340137	0.950027	0.022264
positive	4	(R)-3-Hydroxyisobutyric acid OR (S)-3-Hydroxyisobutyric acid OR (S)-3-Hydroxybutyric acid OR 3-Hydroxybutyric acid OR 2-Hydroxybutyric acid	MPID000103	d104hFic L258D	0.268724	0.181166	0.00321495	0.18703	0.341372	0.950675	0.0219679
positive	384	Glutathionate(1-)	MPID000103	d104hFic L258D	-0.127784	-0.0898183	0.092032	0.191319	0.341854	0.951268	0.0216969
negative	790	Propionyl-CoA	MPID000103	d104hFic L258D	-0.891199	1.07134	0.456826	0.648681	0.343471	0.953014	0.0209008
negative	440	4-Hydroxynonenal	MPID000103	d104hFic L258D	0.0997931	-0.173641	-0.0711561	0.108837	0.346378	0.954776	0.0200984
negative	939	Homocysteine OR Methylcysteine	MPID000103	d104hFic L258D	-0.28438	-0.252543	-0.0469244	0.218678	0.347074	0.95527	0.019874
negative	436	4-Hydroxynonenal	MPID000103	d104hFic L258D	-0.282737	-0.320414	-0.0414707	0.298245	0.349643	0.95732	0.018943
negative	694	Benzoic acid	MPID000103	d104hFic L258D	-0.0733071	-0.183313	-0.0307874	0.163369	0.350498	0.957864	0.018696
positive	51	Aspartylphenylalanine	MPID000103	d104hFic L258D	-0.10481	0.2124	0.138045	0.0797273	0.351019	0.958221	0.0185345
negative	755	Leucylalanine OR Alanylleucine	MPID000103	d104hFic L258D	-0.161342	-0.114486	0.0311869	0.156328	0.35142	0.958459	0.0184267
negative	578	Coproporphyrin I	MPID000103	d104hFic L258D	-0.166996	0.688664	0.141	0.589605	0.352958	0.959517	0.0179473
negative	962	Phenyl acetate	MPID000103	d104hFic L258D	-0.112017	-0.257272	-0.0443049	0.229302	0.353012	0.959564	0.0179262
positive	366	D-Mannose OR myo-Inositol OR D-Tagatose OR Glyceraldehyde OR Propionylglycine OR D-Lactic acid OR N-Acetyl-D-glucosamine OR 5-Aminolevulinic acid	MPID000103	d104hFic L258D	0.0618436	0.0777142	-0.00309664	0.0871718	0.353911	0.96027	0.0176065
positive	316	Cysteinylglycine	MPID000103	d104hFic L258D	-0.35055	-0.26621	-0.0400561	0.244015	0.354029	0.960383	0.0175557
negative	782	Octanoyl-CoA	MPID000103	d104hFic L258D	-0.578328	1.5461	0.422261	1.21387	0.354531	0.960716	0.0174049
positive	410	2-Methylhippuric acid OR Phenylacetylglycine OR ortho-Hydroxyphenylacetic acid OR Mandelic acid	MPID000103	d104hFic L258D	-0.149624	-0.0283252	0.0235189	0.0562656	0.356832	0.96207	0.0167933
positive	116	Nicotinic acid	MPID000103	d104hFic L258D	0.0847182	0.0330555	-0.0503075	0.0910097	0.359678	0.963487	0.0161541
negative	647	Allantoin	MPID000103	d104hFic L258D	-0.525368	-0.498426	-0.0110191	0.534103	0.361468	0.96439	0.0157475
positive	307	Argininosuccinic acid	MPID000103	d104hFic L258D	-0.0498448	0.0960455	0.0378526	0.0638179	0.361843	0.964554	0.0156733
negative	930	Gluconic acid OR Gluconolactone OR L-Gulonolactone	MPID000103	d104hFic L258D	0.120802	0.0849997	0.00925933	0.0831346	0.362265	0.964764	0.0155791
positive	101	Glucosamine 6-phosphate	MPID000103	d104hFic L258D	-0.128312	0.215707	0.085963	0.14242	0.362298	0.964802	0.0155617
positive	378	Dihydrofolic acid	MPID000103	d104hFic L258D	-0.149728	-0.0897845	0.0233892	0.12426	0.362411	0.964877	0.0155282
positive	247	L-Palmitoylcarnitine	MPID000103	d104hFic L258D	0.17246	-0.406968	-0.0708143	0.369681	0.363188	0.965283	0.0153453
negative	794	Folinic acid OR 5,10-Methenyltetrahydrofolic acid OR 10-Formyltetrahydrofolate	MPID000103	d104hFic L258D	-0.557762	-0.39931	-0.00837557	0.430352	0.363663	0.965396	0.0152943
negative	923	Glycyl-glycine OR L-Asparagine OR Dihydrouracil	MPID000103	d104hFic L258D	-0.0461657	-0.110197	-0.0226435	0.0966125	0.364813	0.966014	0.0150165
positive	268	Uridine 5'-monophosphate OR Uridine 3'-monophosphate	MPID000103	d104hFic L258D	0.0502149	0.387177	0.229716	0.174499	0.366866	0.96786	0.0141873
negative	644	Cytidine 5'-monophosphate-N-acetylneuraminic acid	MPID000103	d104hFic L258D	-0.157462	-0.0795032	-0.00845616	0.0793185	0.370403	0.96915	0.013609
negative	496	O-Phosphoethanolamine	MPID000103	d104hFic L258D	-0.245632	-0.174695	0.0499733	0.25149	0.37167	0.969924	0.0132621
positive	300	Ureidopropionic acid OR Dihydrouracil	MPID000103	d104hFic L258D	0.156977	0.134698	0.000455	0.15062	0.372786	0.970517	0.0129967
positive	53	Thiamine pyrophosphate	MPID000103	d104hFic L258D	0.145432	0.0768019	-0.0263917	0.11616	0.37434	0.97192	0.0123697
positive	386	Guanine	MPID000103	d104hFic L258D	-0.0410148	-0.235793	-0.0977946	0.15557	0.375052	0.972081	0.0122977
negative	814	3,5-Diiodo-L-tyrosine	MPID000103	d104hFic L258D	0.352336	0.215589	0.0213099	0.219246	0.375551	0.97227	0.012213
negative	582	Linoleic acid	MPID000103	d104hFic L258D	1.44796	-0.643537	0.109764	0.850179	0.375591	0.972348	0.0121781
negative	572	Gluconic acid OR Gluconolactone OR L-Gulonolactone	MPID000103	d104hFic L258D	0.111338	0.083247	0.0125674	0.0803773	0.379213	0.973837	0.0115139
negative	532	3-Hydroxymethylglutaric acid	MPID000103	d104hFic L258D	0.0199864	-0.0970919	-0.0148619	0.0936113	0.379716	0.974117	0.0113888
negative	925	Dihydroxyacetone OR 6-DEOXY-L-GALACTONIC ACID	MPID000103	d104hFic L258D	-0.120076	-0.176791	-0.0423995	0.153075	0.379975	0.974254	0.0113279
positive	369	D-Ribose OR L-Ribulose	MPID000103	d104hFic L258D	-0.12616	-0.139278	-0.00746104	0.150897	0.382357	0.975293	0.0108647
negative	560	Adenylsuccinic acid	MPID000103	d104hFic L258D	-0.438599	0.628759	0.247742	0.439384	0.385854	0.976981	0.0101138
negative	881	Acetoacetic acid	MPID000103	d104hFic L258D	0.26916	0.124392	-0.0598161	0.212516	0.386053	0.977049	0.0100836
negative	547	Aspartylglycosamine	MPID000103	d104hFic L258D	-0.040377	-0.0748989	-0.00447485	0.0814656	0.387334	0.977543	0.00986406
positive	163	D-Glutamine OR L-Glutamine OR Dihydrothymine OR D-Serine OR L-Serine	MPID000103	d104hFic L258D	-0.138792	-0.0456206	0.0216335	0.0778502	0.387647	0.977626	0.00982704
positive	37	Capric acid OR Polylimonene	MPID000103	d104hFic L258D	-0.147626	-0.238752	0.0088985	0.288006	0.389855	0.978214	0.0095663
negative	443	Deoxyuridine OR Oxoglutaric acid	MPID000103	d104hFic L258D	0.0570221	-0.137859	-0.0189375	0.138305	0.389872	0.978214	0.0095663
positive	266	Sucrose OR beta-Lactose OR Melibiose OR Maltotetraose OR Galactinol OR D-Maltose OR Stachyose OR Isomaltose OR Trehalose OR Cellobiose	MPID000103	d104hFic L258D	0.0178606	0.0486036	0.00995471	0.0449779	0.390183	0.978344	0.00950862
negative	518	Uridine diphosphate glucose OR Uridine diphosphategalactose	MPID000103	d104hFic L258D	-0.281372	-0.0367254	0.0748109	0.130326	0.392095	0.979893	0.00882145
negative	894	CDP	MPID000103	d104hFic L258D	-1.16317	-0.141381	0.212334	0.413663	0.392506	0.980078	0.00873925
negative	571	Dodecanedioic acid	MPID000103	d104hFic L258D	-0.0368227	-0.117229	-0.019365	0.114458	0.392537	0.980078	0.00873925
positive	73	7-Methylguanine	MPID000103	d104hFic L258D	0.122833	0.0505763	0.00498261	0.0533165	0.392467	0.980078	0.00873925
positive	404	Perillyl alcohol OR Carveol	MPID000103	d104hFic L258D	0.0567964	0.0783596	0.000468	0.0913489	0.393838	0.980242	0.00866651
positive	393	Hypoxanthine	MPID000103	d104hFic L258D	-0.0163937	-0.0577281	0.00913767	0.0783644	0.393512	0.980242	0.00866651
positive	56	Cysteine-S-sulfate	MPID000103	d104hFic L258D	0.0702553	0.350838	0.158138	0.226244	0.394361	0.980261	0.00865828
positive	379	L-Histidine OR Dihydrouracil	MPID000103	d104hFic L258D	0.0454411	0.04678	0.00161547	0.0531602	0.395552	0.98079	0.00842405
positive	85	S-Lactoylglutathione	MPID000103	d104hFic L258D	-0.0899548	0.159512	0.0515261	0.127299	0.39628	0.981018	0.00832287
negative	972	myo-Inositol	MPID000103	d104hFic L258D	-0.219963	-0.0872822	0.0733637	0.189402	0.396342	0.981022	0.00832144
positive	368	2-Deoxyribonic acid OR D-Ribose OR D-Xylose OR L-Arabinose OR L-Xylulose OR L-Ribulose	MPID000103	d104hFic L258D	-0.0948283	-0.106221	-0.0125456	0.110543	0.396765	0.981128	0.00827448
negative	936	Glycolic acid	MPID000103	d104hFic L258D	-0.116592	-0.149973	-0.0280649	0.144407	0.398557	0.982205	0.00779792
negative	929	Fumaric acid	MPID000103	d104hFic L258D	-0.167629	-0.133381	0.00821716	0.167995	0.399301	0.98256	0.00764083
positive	165	4-Guanidinobutanoic acid	MPID000103	d104hFic L258D	0.0387471	0.045672	0.00897718	0.0436302	0.400325	0.982676	0.00758979
positive	199	Leucylalanine OR Alanylleucine	MPID000103	d104hFic L258D	-0.0416959	0.151908	0.0611874	0.107968	0.400765	0.983001	0.00744608
negative	482	L-Lysine OR D-Lysine	MPID000103	d104hFic L258D	0.336319	0.199616	-0.0358215	0.281372	0.402734	0.98377	0.00710657
positive	323	Folic acid	MPID000103	d104hFic L258D	-0.181556	-0.106749	0.00966101	0.139596	0.404334	0.983974	0.00701632
positive	157	1-Methyladenosine	MPID000103	d104hFic L258D	0.0784406	0.0226767	-0.0254995	0.0576752	0.403548	0.983974	0.00701632
positive	20	Uric acid	MPID000103	d104hFic L258D	-0.00835009	-0.0658078	-0.00649157	0.0712848	0.405352	0.984737	0.00667992
negative	555	Chenodeoxycholic acid OR Deoxycholic acid OR Ursodeoxycholic acid	MPID000103	d104hFic L258D	0.813132	0.114599	-0.0744047	0.228017	0.407162	0.985759	0.00622906
positive	302	5,6-Dihydroxyindole OR 3-Methoxyanthranilate	MPID000103	d104hFic L258D	0.0941946	0.112164	0.00566302	0.128492	0.407187	0.985773	0.00622288
negative	438	4-Hydroxynonenal	MPID000103	d104hFic L258D	-0.132347	-0.215923	-0.0410078	0.211619	0.408487	0.986212	0.00602951
negative	895	Sucrose OR Cellobiose OR D-Maltose	MPID000103	d104hFic L258D	-0.111948	-0.212575	-0.0184312	0.234498	0.407722	0.986212	0.00602951
positive	160	4,5-Dihydroorotic acid OR L-Dihydroorotic acid	MPID000103	d104hFic L258D	0.0139366	0.131937	0.0257559	0.128768	0.409602	0.986212	0.00602951
negative	632	Octanoyl-CoA	MPID000103	d104hFic L258D	-0.55972	1.30296	0.390699	1.1067	0.409763	0.986291	0.00599492
negative	712	Dihomo-gamma-linolenic acid	MPID000103	d104hFic L258D	1.11127	-0.744261	0.130989	1.06533	0.411316	0.986652	0.00583591
positive	54	L-Lactic acid OR N-Acetyl-L-alanine OR Prolylglycine OR cis-4-Hydroxy-D-proline OR Glyceraldehyde OR Propionylglycine	MPID000103	d104hFic L258D	0.00862941	0.0471447	-0.000606	0.0583602	0.413243	0.987435	0.00549161
positive	93	Cytidine 5'-monophosphate-N-acetylneuraminic acid	MPID000103	d104hFic L258D	-0.145099	0.255206	0.0823479	0.211645	0.41408	0.988053	0.00521977
negative	786	3-Hydroxybutyryl-CoA	MPID000103	d104hFic L258D	-0.28924	0.662605	0.2887	0.458526	0.414816	0.988346	0.00509095
negative	728	Cinnavalininate	MPID000103	d104hFic L258D	-0.288656	-0.66951	-0.0650936	0.742541	0.415655	0.988776	0.00490221
positive	281	beta-Lactose OR D-Glucose OR D-Mannose OR Cellobiose OR L-Lactic acid OR 3-Methylglutaconic acid OR Maltotriose OR Isomaltose OR D-Galactose	MPID000103	d104hFic L258D	0.157001	0.0495521	-0.0326675	0.101177	0.41643	0.988892	0.0048513
positive	276	Uridine 2',3'-cyclic phosphate	MPID000103	d104hFic L258D	-0.116343	-0.077238	0.0102662	0.1079	0.417382	0.989461	0.0046013
negative	746	Glycyl-glycine OR L-Asparagine OR Dihydrouracil	MPID000103	d104hFic L258D	-0.0408715	-0.0999075	-0.016113	0.104371	0.42206	0.991281	0.00380337
positive	17	Thymidine	MPID000103	d104hFic L258D	-0.310506	-0.108895	0.0806633	0.236614	0.423058	0.991457	0.00372625
positive	387	Guanine	MPID000103	d104hFic L258D	-0.242651	0.497777	0.0334934	0.581012	0.424235	0.991556	0.00368283
positive	136	Butyrylcarnitine	MPID000103	d104hFic L258D	-0.0517837	0.0795871	0.0260007	0.067239	0.425477	0.991556	0.00368283
negative	569	Cholic acid	MPID000103	d104hFic L258D	0.417811	0.0680324	-0.0506288	0.148542	0.424384	0.991556	0.00368283
negative	479	Inosinic acid	MPID000103	d104hFic L258D	0.0284423	0.102273	0.0301748	0.0907843	0.427093	0.99197	0.00350128
negative	689	Folinic acid OR 5,10-Methenyltetrahydrofolic acid	MPID000103	d104hFic L258D	-0.0493024	-0.0425796	0.0366436	0.0998548	0.427554	0.992058	0.00346284
negative	623	Lipoamide	MPID000103	d104hFic L258D	-0.0136396	-0.393389	-0.176468	0.2757	0.431399	0.993186	0.00296935
positive	45	Coproporphyrin I	MPID000103	d104hFic L258D	-0.338778	0.60174	0.133251	0.601193	0.435823	0.993454	0.00285205
positive	186	gamma-Glutamylleucine	MPID000103	d104hFic L258D	-0.10869	-0.0336337	0.00552032	0.0503325	0.436623	0.993543	0.00281319
positive	208	Levoinositol OR Galactinol OR 3-Hexenedioic acid OR Alpha-Lactose OR Dihydroxyacetone OR D-Glucose OR beta-Lactose	MPID000103	d104hFic L258D	0.213288	0.066241	-0.103323	0.218629	0.437999	0.993877	0.00266736
negative	863	Pantetheine	MPID000103	d104hFic L258D	0.247451	-0.804083	-0.156234	0.835413	0.438054	0.993892	0.00266091
negative	836	Cholic acid	MPID000103	d104hFic L258D	0.402391	0.078498	-0.0371674	0.151375	0.44481	0.995385	0.002009
positive	9	Nicotinamide riboside	MPID000103	d104hFic L258D	0.0591044	0.0368313	-0.0251465	0.0815041	0.447	0.995666	0.00188618
positive	19	Uridine 5'-monophosphate OR Uridine 3'-monophosphate	MPID000103	d104hFic L258D	0.0748649	0.0853159	0.000196	0.112001	0.447262	0.995744	0.00185237
negative	915	Dihydrobiopterin	MPID000103	d104hFic L258D	0.270162	0.228638	0.010416	0.287894	0.448455	0.996103	0.00169585
negative	792	Dephospho-CoA	MPID000103	d104hFic L258D	-0.126644	-0.359752	-0.0464385	0.413689	0.448831	0.996191	0.0016575
negative	892	Butyric acid	MPID000103	d104hFic L258D	0.251269	0.214086	-0.00915114	0.29471	0.448762	0.996191	0.0016575
positive	61	Epinephrine OR Normetanephrine	MPID000103	d104hFic L258D	0.102571	0.0860747	0.0188681	0.0888601	0.449458	0.996191	0.0016575
negative	641	3-Hydroxybutyryl-CoA	MPID000103	d104hFic L258D	-0.293059	0.632264	0.265008	0.489029	0.452659	0.996392	0.00156998
positive	31	delta-Hexanolactone	MPID000103	d104hFic L258D	-0.212193	-0.155398	0.061285	0.288927	0.453282	0.99652	0.00151401
positive	205	Prostaglandin B1	MPID000103	d104hFic L258D	0.160668	0.120617	-0.0859492	0.275675	0.45367	0.996605	0.0014769
positive	260	Cyclic AMP	MPID000103	d104hFic L258D	0.00880935	-0.0942384	-0.0405744	0.0716785	0.454052	0.99665	0.00145735
positive	128	Cyclic AMP	MPID000103	d104hFic L258D	0.314229	-0.710916	-0.105625	0.808569	0.454101	0.996659	0.0014532
positive	95	N1-Acetylspermine	MPID000103	d104hFic L258D	0.0651257	0.492505	0.191091	0.403165	0.454691	0.996882	0.00135632
positive	343	Pantothenic acid OR Normetanephrine	MPID000103	d104hFic L258D	-0.164012	0.171267	0.0743545	0.130081	0.45626	0.996895	0.00135058
negative	650	5-Thymidylic acid	MPID000103	d104hFic L258D	-0.0319326	-0.034589	0.0117732	0.0622618	0.456493	0.996934	0.00133372
positive	372	D-Xylose OR L-Arabinose	MPID000103	d104hFic L258D	0.0532437	0.0642295	0.00175301	0.0841272	0.457698	0.997099	0.0012616
negative	597	Isoleucyl-Glycine OR Glycylleucine OR Leucyl-Glycine	MPID000103	d104hFic L258D	-0.025494	-0.0840794	-0.0159663	0.091908	0.458633	0.997268	0.00118832
negative	514	DL-O-Phosphoserine OR Phosphoserine	MPID000103	d104hFic L258D	-0.257123	-0.0679157	0.0550382	0.165798	0.458336	0.997268	0.00118832
positive	145	Methylimidazoleacetic acid OR Imidazolepropionic acid	MPID000103	d104hFic L258D	0.0252965	0.0405747	0.00443083	0.0489355	0.460149	0.997749	0.00097885
negative	634	Isovaleryl-CoA	MPID000103	d104hFic L258D	-0.601761	0.72203	0.306745	0.564593	0.462005	0.997884	0.000920063
negative	745	2-Methylhippuric acid	MPID000103	d104hFic L258D	-0.0378798	-0.0760717	-0.0153859	0.0824911	0.461935	0.997884	0.000920063
negative	860	Cortisone	MPID000103	d104hFic L258D	0.400721	0.0557029	-0.0400452	0.131312	0.465903	0.998751	0.000542766
positive	84	gamma-Glutamylcysteine	MPID000103	d104hFic L258D	-0.114326	-0.277436	-0.0901279	0.257591	0.467131	0.998792	0.000524835
negative	549	4-Hydroxybenzoic acid	MPID000103	d104hFic L258D	0.254322	0.115202	0.0098565	0.144788	0.466868	0.998792	0.000524835
negative	748	N-Acetyl-L-methionine	MPID000103	d104hFic L258D	-0.0733346	-0.0552954	0.0227055	0.107146	0.466624	0.998792	0.000524835
negative	655	Raffinose OR Maltohexaose OR Maltotriose	MPID000103	d104hFic L258D	-0.0254365	-0.0787926	-0.0347076	0.0610503	0.470227	0.999302	0.000303131
negative	629	N-Acetyl-glucosamine 1-phosphate OR myo-Inositol 1-phosphate OR N-Acetyl-D-Glucosamine 6-Phosphate OR Beta-D-Fructose 6-phosphate OR D-Mannose 1-phosphate OR D-Tagatose 6-phosphate OR Fructose 6-phosphate	MPID000103	d104hFic L258D	-0.24583	-0.0180775	0.100321	0.164123	0.470665	0.999349	0.000282677
positive	278	Cholic acid	MPID000103	d104hFic L258D	0.519891	0.0914611	-0.0719254	0.22719	0.472042	0.9995	0.000217099
negative	427	Folinic acid	MPID000103	d104hFic L258D	-0.0752336	-0.0561395	0.0386873	0.131721	0.471583	0.9995	0.000217099
positive	154	Prostaglandin B1 OR 9,13-cis-Retinoic acid	MPID000103	d104hFic L258D	0.165173	-0.0070467	-0.0581037	0.0709017	0.471457	0.9995	0.000217099
positive	196	3-Hydroxybutyrylcarnitine	MPID000103	d104hFic L258D	-0.132962	0.132763	0.0457469	0.121586	0.474194	0.999646	0.000153856
positive	148	Indole-3-propionic acid	MPID000103	d104hFic L258D	0.0119952	-0.061958	-0.0188734	0.0602537	0.474576	0.999877	5.35031e-05
negative	700	Oleoylethanolamide	MPID000103	d104hFic L258D	-4.49967	-1.5123	-0.659101	2.06381	0.679305	1	0
negative	643	Malonyl-CoA	MPID000103	d104hFic L258D	-1.24462	1.00122	0.511677	0.955972	0.608591	1	0
negative	668	3-Hydroxy-3-methylglutaryl-CoA	MPID000103	d104hFic L258D	-1.03668	0.926267	0.448894	0.86943	0.582961	1	0
negative	791	Glutaryl-CoA	MPID000103	d104hFic L258D	-0.986825	0.8148	0.405061	0.688125	0.551548	1	0
negative	784	Isovaleryl-CoA	MPID000103	d104hFic L258D	-0.766586	0.8012	0.403464	0.678136	0.55753	1	0
positive	153	Dihomo-gamma-linolenic acid	MPID000103	d104hFic L258D	0.95576	-0.774724	-0.054715	1.03064	0.484799	1	0
negative	513	Sphinganine	MPID000103	d104hFic L258D	-2.32017	-0.772708	-0.327688	1.87718	0.812604	1	0
negative	561	Adenosine triphosphate OR dGTP	MPID000103	d104hFic L258D	-1.28666	0.761657	0.11593	0.927764	0.486427	1	0
negative	896	Coenzyme A	MPID000103	d104hFic L258D	-1.02027	0.754965	0.265019	0.942301	0.603101	1	0
negative	665	Glutaryl-CoA	MPID000103	d104hFic L258D	-0.990873	0.692282	0.379774	0.626555	0.61794	1	0
positive	223	Coproporphyrin I	MPID000103	d104hFic L258D	-0.389689	0.601687	0.191075	0.644636	0.524145	1	0
negative	628	Arachidonic acid	MPID000103	d104hFic L258D	2.03552	-0.598997	0.110671	1.02766	0.489839	1	0
negative	793	3-Hydroxy-3-methylglutaryl-CoA	MPID000103	d104hFic L258D	-1.53778	0.554976	0.381066	0.791286	0.826042	1	0
negative	669	alpha-Linolenic acid	MPID000103	d104hFic L258D	1.41175	-0.554657	-0.0155876	0.791444	0.495795	1	0
negative	779	Coproporphyrin I	MPID000103	d104hFic L258D	-0.419991	0.541067	0.205285	0.686537	0.624774	1	0
positive	114	Alloepipregnanolone	MPID000103	d104hFic L258D	0.295215	-0.510248	-0.192147	0.544713	0.559234	1	0
positive	142	Oleoylethanolamide	MPID000103	d104hFic L258D	-5.97406	-0.493976	-0.115361	1.60021	0.812965	1	0
negative	773	Nicotinate adenine dinucleotide phosphate	MPID000103	d104hFic L258D	-0.82033	0.451429	0.340811	0.6267	0.859895	1	0
positive	341	Methylmalonic acid OR Erythrono-1,4-lactone	MPID000103	d104hFic L258D	0.100374	0.42241	0.011389	0.614052	0.503267	1	0
negative	967	Spermine	MPID000103	d104hFic L258D	0.776049	-0.406784	-0.110241	0.620979	0.632976	1	0
positive	280	5,10-Methenyltetrahydrofolic acid	MPID000103	d104hFic L258D	0.305626	0.39765	0.0141439	0.572659	0.503053	1	0
negative	837	Deoxycholic acid OR Ursodeoxycholic acid OR Chenodeoxycholic acid	MPID000103	d104hFic L258D	0.478738	-0.393828	-0.08588	0.494315	0.533298	1	0
negative	636	Phosphoadenosine phosphosulfate	MPID000103	d104hFic L258D	-1.53611	0.38413	0.398145	0.975121	0.988532	1	0
negative	619	Uridine diphosphate glucuronic acid	MPID000103	d104hFic L258D	-0.414712	0.362435	0.184474	0.329179	0.588768	1	0
negative	788	Diadenosine tetraphosphate	MPID000103	d104hFic L258D	-0.80291	0.323953	0.325083	0.491132	0.998164	1	0
negative	452	Adenosine	MPID000103	d104hFic L258D	-0.0127588	-0.314876	-0.129966	0.309922	0.550751	1	0
negative	624	dCTP	MPID000103	d104hFic L258D	-2.07687	0.311398	0.092145	0.791457	0.781761	1	0
positive	396	L-Cystine	MPID000103	d104hFic L258D	-0.138502	0.311149	0.0968157	0.392126	0.584659	1	0
negative	774	Bilirubin	MPID000103	d104hFic L258D	-3.10752	-0.299699	-0.786325	1.59277	0.759969	1	0
negative	454	Bilirubin	MPID000103	d104hFic L258D	-2.05821	0.291294	-0.571293	1.34578	0.521552	1	0
negative	828	L-Palmitoylcarnitine	MPID000103	d104hFic L258D	0.0623787	0.286385	-0.117577	0.802366	0.614639	1	0
negative	695	Acetylcysteine	MPID000103	d104hFic L258D	0.338292	-0.282166	-0.03534	0.605954	0.683762	1	0
positive	246	Norepinephrine OR Pyridoxine	MPID000103	d104hFic L258D	0.135234	0.280529	0.0181144	0.466514	0.573775	1	0
negative	734	alpha-Linolenic acid OR alpha-Dimorphecolic acid	MPID000103	d104hFic L258D	0.553076	-0.278906	-0.110805	0.276968	0.543896	1	0
negative	969	Vitamin A OR Arachidonic acid	MPID000103	d104hFic L258D	1.09662	-0.275587	-0.193776	0.671323	0.903005	1	0
negative	870	Leucylalanine OR Alanylleucine	MPID000103	d104hFic L258D	-0.433564	-0.274887	-0.0462489	0.669373	0.732675	1	0
positive	421	alpha-Tocopherol	MPID000103	d104hFic L258D	0.204069	-0.271964	-0.0615116	0.493127	0.669546	1	0
negative	504	Urocanic acid OR Trans-urocanate	MPID000103	d104hFic L258D	0.420939	-0.268216	-0.0526507	0.614077	0.725558	1	0
negative	648	Diadenosine tetraphosphate	MPID000103	d104hFic L258D	-0.649954	0.266365	0.222768	0.383241	0.909427	1	0
negative	462	Isocitric acid OR Citric acid OR Dehydroascorbic acid OR Diketogulonic acid	MPID000103	d104hFic L258D	-0.309072	0.253835	0.1019	0.241853	0.529863	1	0
negative	931	Glutaric acid	MPID000103	d104hFic L258D	-0.479723	-0.253419	0.0187739	0.384241	0.478702	1	0
positive	264	Palmitic acid	MPID000103	d104hFic L258D	0.617484	-0.250474	-0.157819	0.366223	0.800268	1	0
positive	329	Estrone	MPID000103	d104hFic L258D	0.437697	-0.236159	-0.185758	0.316735	0.873571	1	0
negative	510	Phosphoenolpyruvic acid	MPID000103	d104hFic L258D	-0.582212	0.231446	0.151492	0.366279	0.827205	1	0
positive	294	cis-4-Hydroxy-D-proline OR 4-Hydroxyproline	MPID000103	d104hFic L258D	0.222495	0.230397	0.103736	0.180662	0.483247	1	0
negative	684	3-Methylthiopropionic acid	MPID000103	d104hFic L258D	-0.109323	-0.230267	-0.0711595	0.243171	0.512915	1	0
negative	775	Folic acid	MPID000103	d104hFic L258D	0.10483	0.223617	0.0393906	0.308536	0.550442	1	0
negative	671	Guanosine monophosphate	MPID000103	d104hFic L258D	-0.110206	0.220903	0.163214	0.156521	0.712444	1	0
negative	921	Dihydrouracil OR L-3-Cyanoalanine	MPID000103	d104hFic L258D	0.262276	0.220878	0.0492188	0.261217	0.511085	1	0
negative	739	3-Indoleacetonitrile	MPID000103	d104hFic L258D	0.407133	-0.220668	-0.127278	0.248882	0.707483	1	0
negative	848	N-Formyl-L-methionine	MPID000103	d104hFic L258D	-0.25521	-0.218748	-0.0706076	0.270591	0.584054	1	0
negative	662	6-Phosphogluconic acid OR 6-phosphonatooxy-D-gluconate	MPID000103	d104hFic L258D	-0.561497	0.218401	0.185172	0.289609	0.908655	1	0
positive	287	4-Hydroxynonenal	MPID000103	d104hFic L258D	0.265264	0.217777	-0.000368	0.328732	0.506949	1	0
negative	426	(S)-3-Hydroxyisobutyric acid	MPID000103	d104hFic L258D	0.411893	-0.217296	-0.122087	0.265445	0.719837	1	0
positive	225	NAD	MPID000103	d104hFic L258D	-0.0118553	-0.212302	-0.141547	0.159501	0.657329	1	0
positive	76	NAD	MPID000103	d104hFic L258D	-0.0617772	-0.208741	-0.122989	0.125914	0.495847	1	0
positive	155	Ergothioneine	MPID000103	d104hFic L258D	0.179234	-0.207174	-0.0827323	0.241904	0.606955	1	0
negative	524	Uridine 5'-diphosphate	MPID000103	d104hFic L258D	-0.639225	0.201423	0.181352	0.331538	0.951726	1	0
negative	494	NADP	MPID000103	d104hFic L258D	-0.680007	0.196839	0.180379	0.407766	0.967802	1	0
positive	295	1,3-Diaminopropane	MPID000103	d104hFic L258D	-0.0836145	0.195043	0.0760398	0.300709	0.692295	1	0
positive	423	3,4-Dihydroxyphenylglycol OR ortho-Hydroxyphenylacetic acid OR p-Hydroxyphenylacetic acid OR 3,4-Dihydroxyphenylacetaldehyde OR 4-Hydroxyphenyl acetate	MPID000103	d104hFic L258D	-0.158911	0.188545	0.0662786	0.260382	0.638665	1	0
positive	91	Guanosine diphosphate mannose	MPID000103	d104hFic L258D	-0.0157462	0.188467	0.055078	0.26125	0.609644	1	0
positive	115	NADH	MPID000103	d104hFic L258D	-0.0634669	-0.18681	-0.147128	0.18813	0.832942	1	0
negative	679	Pyridoxal 5'-phosphate	MPID000103	d104hFic L258D	-0.272833	0.185144	0.0553373	0.474198	0.784285	1	0
negative	953	L-Leucine OR L-Isoleucine OR L-Alloisoleucine	MPID000103	d104hFic L258D	-0.039969	-0.184603	-0.0889609	0.280872	0.733465	1	0
positive	125	Xanthylic acid	MPID000103	d104hFic L258D	-0.148196	0.184599	0.14552	0.186063	0.833641	1	0
negative	872	Leucylleucine	MPID000103	d104hFic L258D	-0.208928	-0.177457	-0.138277	0.372791	0.916299	1	0
negative	556	3-Methylglutaconic acid	MPID000103	d104hFic L258D	0.422453	0.175301	-0.0338741	0.308704	0.498031	1	0
positive	236	S-Adenosylhomocysteine	MPID000103	d104hFic L258D	0.0523067	-0.174239	-0.129315	0.144771	0.756325	1	0
negative	968	Ursodeoxycholic acid	MPID000103	d104hFic L258D	-0.716886	-0.16919	0.00990017	0.334715	0.592614	1	0
negative	731	5-Methoxytryptamine	MPID000103	d104hFic L258D	0.299717	-0.167911	-0.0411631	0.400709	0.751768	1	0
negative	688	Xanthylic acid	MPID000103	d104hFic L258D	-0.191741	0.164894	0.131652	0.164887	0.840225	1	0
positive	195	Maltoheptaose	MPID000103	d104hFic L258D	-0.124817	0.158851	0.0619702	0.161359	0.548237	1	0
positive	394	Indolepyruvate	MPID000103	d104hFic L258D	-0.0880148	0.158134	0.0962293	0.130942	0.636382	1	0
negative	873	Tryptophyl-Glycine	MPID000103	d104hFic L258D	-0.00984633	-0.156457	-0.0704806	0.211348	0.684156	1	0
positive	147	Homocysteine thiolactone	MPID000103	d104hFic L258D	0.0336952	-0.155275	-0.0417158	0.230452	0.622178	1	0
positive	348	L-Palmitoylcarnitine	MPID000103	d104hFic L258D	-1.32206	-0.15194	0.318499	1.0969	0.66801	1	0
negative	713	Glyceric acid OR N-Acetylserine OR D-Glutamic acid	MPID000103	d104hFic L258D	-0.093887	-0.148721	0.00330452	0.478924	0.750915	1	0
negative	708	Prostaglandin A2 OR Prostaglandin J2	MPID000103	d104hFic L258D	0.0942031	0.140899	0.0119904	0.217365	0.553147	1	0
negative	537	2-Methoxyestradiol	MPID000103	d104hFic L258D	0.902148	0.138233	-0.049937	0.281854	0.504379	1	0
negative	799	Adenine	MPID000103	d104hFic L258D	-0.133535	-0.137662	-0.0426473	0.190479	0.617906	1	0
positive	370	D-Xylitol OR L-Arabitol OR D-Arabitol OR Ribitol	MPID000103	d104hFic L258D	0.0494541	-0.136157	-0.108697	0.15291	0.857482	1	0
negative	527	Urocanic acid OR Trans-urocanate	MPID000103	d104hFic L258D	0.341453	0.136115	-0.00424671	0.219356	0.52225	1	0
negative	910	Glutaric acid OR L-Arabinose OR D-Xylose	MPID000103	d104hFic L258D	0.0363562	-0.134576	-0.0462078	0.331156	0.789587	1	0
negative	640	Guanosine diphosphate mannose	MPID000103	d104hFic L258D	-0.220182	0.132983	0.0800668	0.19584	0.787007	1	0
negative	473	Estrone	MPID000103	d104hFic L258D	0.750821	-0.132487	-0.15486	0.427543	0.958266	1	0
negative	714	9,13-cis-Retinoic acid	MPID000103	d104hFic L258D	0.115275	-0.129174	-0.0710791	0.131657	0.659027	1	0
negative	588	Aspartylphenylalanine	MPID000103	d104hFic L258D	0.042446	0.127539	0.0784866	0.12772	0.700933	1	0
negative	785	Diadenosine triphosphate	MPID000103	d104hFic L258D	-0.347162	0.127386	0.143224	0.293585	0.956976	1	0
positive	327	Guanosine	MPID000103	d104hFic L258D	0.0630638	-0.127113	-0.0550652	0.111271	0.517312	1	0
positive	406	Phenylacetic acid OR Phenyl acetate OR 5-Hydroxytryptophol	MPID000103	d104hFic L258D	0.201613	0.126037	-0.00134749	0.295391	0.666293	1	0
negative	530	Estriol OR 2-Hydroxyestradiol	MPID000103	d104hFic L258D	0.572682	-0.125712	-0.10851	0.254505	0.946112	1	0
negative	664	N6,N6,N6-Trimethyl-L-lysine	MPID000103	d104hFic L258D	-0.109115	-0.125694	-0.00875431	0.228541	0.608877	1	0
negative	868	Uridine 2',3'-cyclic phosphate	MPID000103	d104hFic L258D	0.139263	0.121222	0.0460539	0.130701	0.565213	1	0
positive	122	Flavin mononucleotide	MPID000103	d104hFic L258D	0.0306473	0.120634	0.0241128	0.183241	0.59837	1	0
negative	768	3-hydroxydecanoyl carnitine	MPID000103	d104hFic L258D	0.0513911	-0.117911	-0.0369517	0.148159	0.584766	1	0
negative	587	Mandelic acid OR 3,4-Dihydroxyphenylacetaldehyde OR p-Hydroxyphenylacetic acid	MPID000103	d104hFic L258D	0.113626	0.116746	0.0573016	0.0996448	0.550797	1	0
positive	29	2-Methoxyestradiol	MPID000103	d104hFic L258D	0.533982	-0.115808	-0.110857	0.262503	0.984951	1	0
positive	42	S-Adenosylmethionine	MPID000103	d104hFic L258D	-0.0418814	-0.113823	-0.0605425	0.0777714	0.493291	1	0
negative	937	Guanosine diphosphate	MPID000103	d104hFic L258D	-1.58326	0.113311	0.141142	0.652586	0.965983	1	0
negative	630	S-Lactoylglutathione	MPID000103	d104hFic L258D	-0.111646	0.110696	0.0543675	0.158094	0.72162	1	0
negative	958	NADPH	MPID000103	d104hFic L258D	-0.757158	0.109285	0.150897	0.770232	0.956914	1	0
positive	177	Ophthalmic acid	MPID000103	d104hFic L258D	-0.0622856	-0.109113	-0.0751278	0.08211	0.678945	1	0
negative	941	Homogentisic acid	MPID000103	d104hFic L258D	-0.0486649	-0.109097	-0.00630151	0.256409	0.68849	1	0
positive	245	Ornithine	MPID000103	d104hFic L258D	0.043499	0.10774	0.0469348	0.268981	0.821157	1	0
negative	450	Adenine	MPID000103	d104hFic L258D	0.196498	-0.107444	-0.0892809	0.130543	0.889342	1	0
negative	595	2-Hydroxy-3-methylbutyric acid OR 3-Hydroxyisovaleric acid	MPID000103	d104hFic L258D	0.0525599	-0.106619	-0.0725534	0.153011	0.823819	1	0
negative	917	Dihydrobiopterin	MPID000103	d104hFic L258D	0.19461	0.106451	0.0321902	0.152126	0.625442	1	0
negative	567	DL-Homocystine	MPID000103	d104hFic L258D	-0.215429	-0.106016	0.0269384	0.188925	0.481595	1	0
positive	305	Adenine	MPID000103	d104hFic L258D	0.154059	-0.105558	-0.0905947	0.121533	0.90201	1	0
negative	546	6-Dimethylaminopurine	MPID000103	d104hFic L258D	0.234485	-0.105291	-0.0843936	0.139639	0.881041	1	0
negative	944	Hydroxyphenyllactic acid	MPID000103	d104hFic L258D	-0.0314222	-0.105034	-0.0224021	0.228309	0.717403	1	0
positive	414	Porphobilinogen	MPID000103	d104hFic L258D	-0.20287	0.103785	0.0720199	0.19351	0.869613	1	0
positive	183	Isovaleric acid	MPID000103	d104hFic L258D	-0.053544	0.103414	0.0507999	0.173317	0.761456	1	0
positive	104	Pyridoxine 5'-phosphate	MPID000103	d104hFic L258D	-0.032301	0.103356	0.0367395	0.0957489	0.486587	1	0
positive	150	Xanthine	MPID000103	d104hFic L258D	0.318877	0.10304	-0.0330833	0.338461	0.68755	1	0
negative	545	HMDB0000472	MPID000103	d104hFic L258D	0.3646	0.100765	0.0190561	0.164186	0.618723	1	0
positive	210	Phosphodimethylethanolamine	MPID000103	d104hFic L258D	-0.0980801	-0.100465	-0.0193556	0.113915	0.476454	1	0
negative	856	L-Xylulose OR D-Xylulose OR L-Ribulose OR L-Arabinose OR D-Xylose	MPID000103	d104hFic L258D	-0.0964415	-0.0998025	-0.0351103	0.268543	0.809632	1	0
negative	762	L-Targinine	MPID000103	d104hFic L258D	-0.0460826	-0.0969797	-0.0375319	0.152241	0.696178	1	0
negative	451	Cyclic AMP OR Adenosine monophosphate OR 2'-Deoxyguanosine 5'-monophosphate	MPID000103	d104hFic L258D	0.0713971	-0.0967463	-0.0551712	0.110459	0.70663	1	0
negative	954	L-Methionine OR Racemethionine	MPID000103	d104hFic L258D	0.30868	0.0956538	-0.0219487	0.176959	0.506322	1	0
negative	429	Cyclic AMP OR Adenosine monophosphate OR 2'-Deoxyguanosine 5'-monophosphate	MPID000103	d104hFic L258D	0.0745889	-0.0950717	-0.0550889	0.111716	0.720421	1	0
positive	69	Xanthurenic acid	MPID000103	d104hFic L258D	0.0355314	-0.0913964	-0.0617006	0.0709041	0.675351	1	0
negative	459	Dopamine OR Indole	MPID000103	d104hFic L258D	-0.0159206	-0.0911495	0.0156832	0.270297	0.692664	1	0
positive	132	5-Hydroxytryptophol OR Phenylacetic acid	MPID000103	d104hFic L258D	-0.152481	-0.0909982	0.0308556	0.217355	0.575056	1	0
positive	413	Porphobilinogen OR Aldehydo-N-acetyl-D-glucosamine OR D-Fructose OR D-Mannose OR D-Tagatose OR Propionylglycine OR N-Acetylmannosamine OR N-Acetyl-L-alanine	MPID000103	d104hFic L258D	0.0838641	-0.0899628	-0.036099	0.107237	0.615464	1	0
negative	924	Dihydroxyacetone	MPID000103	d104hFic L258D	0.184912	-0.0896219	-0.0896219	0.247143	1	1	0
negative	961	4-Hydroxyphenylacetaldehyde	MPID000103	d104hFic L258D	0.134974	-0.0892042	-0.00422383	0.23294	0.715248	1	0
positive	108	Retinal	MPID000103	d104hFic L258D	-0.845314	0.0891825	-0.0394345	0.410212	0.753872	1	0
positive	191	N-Acetyl-L-methionine	MPID000103	d104hFic L258D	-0.115515	0.0884108	0.0502211	0.104694	0.715281	1	0
positive	41	DL-Homocystine	MPID000103	d104hFic L258D	-0.11737	0.0878943	0.0180883	0.139435	0.616628	1	0
positive	118	Pyridoxal 5'-phosphate	MPID000103	d104hFic L258D	-0.271273	0.087485	0.053355	0.356449	0.923719	1	0
negative	617	Deoxyadenosine monophosphate	MPID000103	d104hFic L258D	0.0229947	-0.0857789	-0.0354793	0.085423	0.555976	1	0
positive	175	2-Oxoarginine OR Ureidopropionic acid	MPID000103	d104hFic L258D	0.0528698	0.0851112	-0.00408502	0.150224	0.552675	1	0
negative	949	Hydroxyacetone	MPID000103	d104hFic L258D	-0.0162964	-0.0849113	-0.00916048	0.132792	0.568375	1	0
negative	654	Glucosamine 6-phosphate	MPID000103	d104hFic L258D	-0.189509	0.0847503	0.0653803	0.166531	0.907403	1	0
positive	81	Lipoamide	MPID000103	d104hFic L258D	0.12395	-0.0841722	-0.0165832	0.107558	0.529745	1	0
negative	460	Cytidine triphosphate	MPID000103	d104hFic L258D	-2.59032	-0.0841607	0.0746834	0.868854	0.854939	1	0
positive	346	myo-Inositol 1-phosphate OR D-Tagatose 6-phosphate OR Fructose 1-phosphate OR D-Mannose 1-phosphate OR Glucose 1-phosphate OR Galactose 1-phosphate OR Beta-D-Fructose 6-phosphate OR beta-D-Glucose 6-phosphate	MPID000103	d104hFic L258D	-0.0201816	0.0837261	0.0148221	0.133972	0.607032	1	0
negative	472	Glyceric acid OR Propynoic acid OR D-Glucuronic acid	MPID000103	d104hFic L258D	0.190705	0.0835734	-0.00857538	0.13711	0.501533	1	0
positive	365	Dihydroxyacetone OR D-Lactic acid OR 5-Aminolevulinic acid OR Glycylproline OR Glyceraldehyde OR Propionylglycine OR L-Lactic acid OR N-Acetyl-L-alanine OR Prolylglycine OR cis-4-Hydroxy-D-proline	MPID000103	d104hFic L258D	0.106026	0.0831501	0.000368	0.144803	0.567536	1	0
negative	729	6-Hydroxymelatonin OR 3,5-Dimethoxybenzaldehyde OR Desaminotyrosine OR 3-(3-Hydroxyphenyl)propanoic acid	MPID000103	d104hFic L258D	0.134011	0.0825711	-0.019142	0.166499	0.541269	1	0
positive	358	N-Acetylmannosamine OR N-Acetyl-D-glucosamine OR Aldehydo-N-acetyl-D-glucosamine OR N-Acetylgalactosamine	MPID000103	d104hFic L258D	0.0553671	0.0823649	0.00475978	0.12113	0.521732	1	0
negative	503	Pyruvic acid OR Propynoic acid	MPID000103	d104hFic L258D	0.198332	0.0818204	-0.0448121	0.195263	0.516646	1	0
negative	897	Cysteamine	MPID000103	d104hFic L258D	0.10912	-0.0809929	-0.0331735	0.0923446	0.604572	1	0
positive	55	4-Acetamidobutanoic acid OR Isobutyrylglycine OR 3-Hydroxybutyric acid	MPID000103	d104hFic L258D	-0.155186	0.080549	0.0424202	0.194534	0.844609	1	0
positive	392	Hypoxanthine	MPID000103	d104hFic L258D	-0.21594	0.0789289	0.0464737	0.110195	0.768356	1	0
negative	589	4-Hydroxyphenylpyruvic acid	MPID000103	d104hFic L258D	0.171965	-0.0773052	-0.0170469	0.14884	0.685585	1	0
negative	761	Valylglycine OR N2-Acetylornithine OR Glycylvaline	MPID000103	d104hFic L258D	0.0260563	0.0772143	0.037721	0.317169	0.900905	1	0
positive	99	5-Thymidylic acid	MPID000103	d104hFic L258D	-0.0359032	0.077019	0.0486835	0.141573	0.841366	1	0
positive	39	Deoxycholic acid OR Chenodeoxycholic acid	MPID000103	d104hFic L258D	0.490606	0.0766118	-0.0659843	0.234235	0.542674	1	0
positive	385	Glycolic acid OR Methylimidazoleacetic acid	MPID000103	d104hFic L258D	-0.142297	-0.0752986	0.0201825	0.217461	0.66061	1	0
positive	96	dCMP	MPID000103	d104hFic L258D	-0.0895768	0.0747496	0.0716364	0.0962223	0.97419	1	0
negative	498	Orotic acid	MPID000103	d104hFic L258D	0.0495983	-0.0738242	-0.00812063	0.0945263	0.487004	1	0
positive	319	Cytidine monophosphate	MPID000103	d104hFic L258D	-0.0512169	0.073604	0.0280666	0.0761727	0.549961	1	0
negative	466	gamma-Aminobutyric acid OR 3-Aminoisobutanoic acid	MPID000103	d104hFic L258D	-0.0414887	-0.0711605	-0.0273237	0.250167	0.860899	1	0
negative	575	Succinylacetone	MPID000103	d104hFic L258D	0.105222	-0.070685	-0.00336551	0.314203	0.830349	1	0
negative	830	Riboflavin	MPID000103	d104hFic L258D	0.057674	-0.0704691	-0.0321348	0.18186	0.833051	1	0
positive	181	gamma-Glutamylalanine	MPID000103	d104hFic L258D	-0.00712486	0.0694043	0.0144696	0.0796048	0.490136	1	0
negative	726	3-Sulfopyruvic acid	MPID000103	d104hFic L258D	-0.559854	0.0692841	0.089055	0.464218	0.966029	1	0
negative	960	Phenyl acetate OR 4-Hydroxyphenylacetaldehyde	MPID000103	d104hFic L258D	-0.0761173	-0.0691439	0.0432491	0.195836	0.566027	1	0
positive	418	Tetrahydrobiopterin	MPID000103	d104hFic L258D	0.0616297	-0.0690499	0.0115417	0.143928	0.575517	1	0
negative	916	Dihydrobiopterin	MPID000103	d104hFic L258D	0.0602626	-0.0680152	-0.011415	0.106743	0.59594	1	0
negative	652	dCDP	MPID000103	d104hFic L258D	-0.702707	-0.0679063	0.114414	0.270125	0.499709	1	0
positive	144	5-Methyldeoxycytidine	MPID000103	d104hFic L258D	-0.00332494	0.0678598	0.0444757	0.0478489	0.625049	1	0
positive	57	Hydroxykynurenine OR 4-Pyridoxic acid	MPID000103	d104hFic L258D	0.0659952	0.0667983	0.0123696	0.137684	0.692609	1	0
negative	934	Glyceraldehyde	MPID000103	d104hFic L258D	0.0169073	-0.0654848	-0.0209091	0.128763	0.729205	1	0
negative	603	2-Phospho-D-glyceric acid OR D-Glycerate 3-phosphate OR 3-Phosphoglyceric acid	MPID000103	d104hFic L258D	-0.650008	-0.0639864	0.10332	0.276772	0.545515	1	0
negative	486	Anserine OR Homocarnosine	MPID000103	d104hFic L258D	0.0277663	-0.0628065	-0.00652274	0.102228	0.581929	1	0
negative	638	Diadenosine triphosphate	MPID000103	d104hFic L258D	-0.303356	0.0627176	0.0967408	0.19492	0.861433	1	0
positive	407	Phenyl acetate	MPID000103	d104hFic L258D	-0.118519	-0.0619738	0.00576619	0.101895	0.506179	1	0
negative	562	Arabinonic acid	MPID000103	d104hFic L258D	0.0183942	-0.0616243	-0.00594189	0.0898571	0.53547	1	0
positive	107	Prostaglandin I2 OR Prostaglandin A2 OR Prostaglandin J2	MPID000103	d104hFic L258D	-0.0517145	0.060453	0.0446006	0.0551814	0.7739	1	0
negative	879	Succinic acid semialdehyde	MPID000103	d104hFic L258D	0.193717	-0.0601659	-0.0641897	0.247549	0.987031	1	0
positive	259	Ornithine OR D-Ornithine	MPID000103	d104hFic L258D	0.0213306	0.0599032	0.0130794	0.23695	0.84335	1	0
negative	866	gamma-Glutamylleucine	MPID000103	d104hFic L258D	0.188306	0.0597856	0.00661464	0.0937943	0.57079	1	0
positive	235	3-hydroxydecanoyl carnitine	MPID000103	d104hFic L258D	0.248127	0.0590943	-0.011664	0.108857	0.515686	1	0
negative	777	Uridine diphosphate-N-acetylglucosamine OR Uridine diphosphate-N-acetylgalactosamine OR Uridine diphosphate glucose OR Uridine diphosphategalactose	MPID000103	d104hFic L258D	-0.148061	0.0586648	0.0130776	0.24813	0.854231	1	0
positive	361	Sucrose OR Cellobiose	MPID000103	d104hFic L258D	-0.0566606	-0.0586496	0.003047	0.174996	0.724419	1	0
positive	92	5'-Methylthioadenosine	MPID000103	d104hFic L258D	-0.244166	0.058602	0.0561769	0.289918	0.993326	1	0
negative	469	Glycerol 3-phosphate OR beta-Glycerophosphoric acid	MPID000103	d104hFic L258D	0.0104043	-0.0578727	-0.0206387	0.123904	0.763791	1	0
negative	499	Mevalonic acid	MPID000103	d104hFic L258D	0.156853	0.0575981	-0.0145494	0.114093	0.527155	1	0
positive	182	Debrisoquine	MPID000103	d104hFic L258D	0.0648636	-0.0575464	-0.0181154	0.108761	0.716945	1	0
negative	869	(S)-Lipoic acid	MPID000103	d104hFic L258D	-0.0185993	0.0573704	-0.091241	1.02138	0.884315	1	0
negative	525	Xanthosine	MPID000103	d104hFic L258D	0.0585195	-0.0567272	-0.0215718	0.071341	0.622169	1	0
positive	422	beta-Glycerophosphoric acid OR DL-Glutamate	MPID000103	d104hFic L258D	0.105424	-0.0558975	-0.00606543	0.127418	0.695729	1	0
positive	18	Saccharopine	MPID000103	d104hFic L258D	-0.0332488	0.0558512	0.0245001	0.0812879	0.699734	1	0
positive	349	O-Phosphoethanolamine	MPID000103	d104hFic L258D	0	0.0557328	0.0303531	0.19205	0.894864	1	0
positive	333	L-Isoleucine OR L-Alloisoleucine	MPID000103	d104hFic L258D	-0.0676438	-0.0556568	-0.00165175	0.0793363	0.496055	1	0
negative	706	Thiamine monophosphate	MPID000103	d104hFic L258D	0.256195	0.0554566	-0.0608438	0.191123	0.542848	1	0
positive	254	Maltotriose OR Raffinose	MPID000103	d104hFic L258D	-0.00263735	0.055022	0.00411337	0.124262	0.682034	1	0
positive	321	5'-Deoxyadenosine OR Deoxyadenosine	MPID000103	d104hFic L258D	0.0414012	-0.0547745	-0.0375667	0.0760748	0.821049	1	0
positive	112	dUMP	MPID000103	d104hFic L258D	-0.152974	-0.0545699	0.0417914	0.177797	0.587837	1	0
negative	703	N-alpha-Acetyl-L-lysine OR (R)-beta-Aminoisobutyric acid OR 3-Aminoisobutanoic acid	MPID000103	d104hFic L258D	0.00401355	0.0545357	0.0523559	0.392335	0.995567	1	0
positive	121	AICAR	MPID000103	d104hFic L258D	-0.0399562	-0.0544457	-0.0102188	0.0916388	0.629364	1	0
negative	606	N-Glycolylneuraminic acid	MPID000103	d104hFic L258D	0.0129844	-0.0542556	-0.013884	0.0996395	0.685347	1	0
positive	381	Erythrono-1,4-lactone OR Succinic acid	MPID000103	d104hFic L258D	0.00518769	-0.0537722	-0.0182119	0.0686868	0.604656	1	0
positive	388	Homogentisic acid OR 3,4-Dihydroxybenzeneacetic acid	MPID000103	d104hFic L258D	-0.00139775	0.0530075	0.0517545	0.0728976	0.986286	1	0
negative	959	N-Acetylserotonin OR Phenyl acetate	MPID000103	d104hFic L258D	0.356963	0.052993	-0.00432944	0.108185	0.596212	1	0
positive	170	5-Methoxytryptamine	MPID000103	d104hFic L258D	-0.164038	0.0528983	0.0361058	0.262513	0.948996	1	0
positive	214	3-hydroxydecanoyl carnitine	MPID000103	d104hFic L258D	-0.0174624	0.0528431	0.0426385	0.0455375	0.822686	1	0
negative	813	D-Alanyl-D-alanine	MPID000103	d104hFic L258D	-0.0244001	-0.052475	0.00792038	0.0926906	0.514672	1	0
negative	738	gamma-Glutamylalanine	MPID000103	d104hFic L258D	0.0285514	-0.0512165	-0.0192664	0.0873583	0.714562	1	0
positive	359	Ascorbic acid	MPID000103	d104hFic L258D	0.0337435	0.0511473	0.0114137	0.0579806	0.49316	1	0
positive	192	Maltohexaose	MPID000103	d104hFic L258D	-0.0937577	0.0503465	0.0228008	0.11209	0.805879	1	0
positive	178	Indole-3-carbinol	MPID000103	d104hFic L258D	0.0821417	0.0502265	0.00262876	0.0830203	0.566424	1	0
positive	416	Senecioic acid	MPID000103	d104hFic L258D	-0.139456	-0.0500498	0.0162755	0.160566	0.679554	1	0
negative	596	Hydroxyphenyllactic acid OR 4-Hydroxycinnamic acid OR Phenylpyruvic acid	MPID000103	d104hFic L258D	0.0926356	-0.0494467	-0.0360427	0.115553	0.907654	1	0
negative	463	Cytidine monophosphate	MPID000103	d104hFic L258D	-0.0679142	0.0492519	0.0365905	0.0867189	0.883917	1	0
negative	765	3-Methoxyanthranilate OR Pyridoxal	MPID000103	d104hFic L258D	0.0416673	-0.0490322	-0.00651182	0.153677	0.78202	1	0
positive	71	Acetylcholine	MPID000103	d104hFic L258D	-0.0161313	-0.0489642	-0.129886	0.193859	0.676366	1	0
negative	878	PE(6:0/6:0) (Avanti)	MPID000103	d104hFic L258D	0.185626	0.048557	-0.0014912	0.118086	0.671692	1	0
negative	509	Thymine	MPID000103	d104hFic L258D	0.0709453	-0.0481995	-0.0128529	0.123558	0.774822	1	0
positive	417	Tetrahydrobiopterin	MPID000103	d104hFic L258D	-0.077576	0.0480715	0.0230678	0.12009	0.835066	1	0
negative	480	Maleic acid	MPID000103	d104hFic L258D	0.0461266	-0.0477288	-0.0171294	0.0815518	0.707501	1	0
negative	531	2-Methylbutyrylglycine OR Isovalerylglycine OR 2-Ethylhydracrylic acid	MPID000103	d104hFic L258D	-0.0168211	-0.0476614	-0.02216	0.0811957	0.753465	1	0
positive	334	1-Methylnicotinamide	MPID000103	d104hFic L258D	0.0644879	-0.0475981	-0.073405	0.0657198	0.694555	1	0
positive	201	Glycylvaline OR Valylglycine	MPID000103	d104hFic L258D	-0.0426256	0.0474878	0.0237146	0.0891388	0.789701	1	0
negative	722	4-Guanidinobutanoic acid	MPID000103	d104hFic L258D	0.124447	0.0466415	-0.00672273	0.144001	0.710948	1	0
negative	840	Hydroxyphenylacetylglycine	MPID000103	d104hFic L258D	0.00785424	-0.0465792	0.000439	0.187115	0.801597	1	0
positive	257	Oxidized glutathione	MPID000103	d104hFic L258D	-0.067954	0.0464459	0.00196767	0.0890901	0.617603	1	0
negative	453	Argininosuccinic acid	MPID000103	d104hFic L258D	-0.0767212	-0.0463495	0.00724224	0.116836	0.646456	1	0
positive	301	L-Palmitoylcarnitine	MPID000103	d104hFic L258D	-1.26609	-0.0463233	0.300763	1.02052	0.733777	1	0
positive	66	N-Glycolylneuraminic acid	MPID000103	d104hFic L258D	-0.120606	-0.045974	-0.007317	0.0827614	0.640436	1	0
negative	651	N-Acetylserotonin OR Phenyl acetate	MPID000103	d104hFic L258D	0.3582	0.0458889	0.000156	0.119292	0.701443	1	0
negative	757	Leucylleucine	MPID000103	d104hFic L258D	-0.0513269	0.0458403	0.0257363	0.109794	0.854715	1	0
negative	727	4-Hydroxybenzoic acid	MPID000103	d104hFic L258D	0.128979	-0.0453204	-0.047663	0.0921989	0.97973	1	0
positive	159	DL-Glutamate OR L-Glutamic acid OR D-Glutamic acid OR Pyroglutamic acid	MPID000103	d104hFic L258D	-0.0652802	-0.0449308	-0.0208855	0.173287	0.88964	1	0
positive	106	Pyridoxamine OR Pyridoxaminium(1+)	MPID000103	d104hFic L258D	-0.00108207	-0.0443057	-0.000633	0.0772323	0.571753	1	0
negative	586	Hexanoylglycine OR D-Leucic acid	MPID000103	d104hFic L258D	-0.0222048	-0.0443009	-0.00219683	0.0965004	0.662612	1	0
positive	238	Biocytin	MPID000103	d104hFic L258D	0.0398883	0.0442157	-0.000239	0.083667	0.595192	1	0
positive	174	N1-Methyl-4-pyridone-3-carboxamide	MPID000103	d104hFic L258D	-0.00731857	-0.0430478	0.000613	0.0689864	0.526808	1	0
positive	377	Dihydrobiopterin	MPID000103	d104hFic L258D	0.126286	-0.042961	0.039597	0.171331	0.629904	1	0
negative	500	N-Acetylneuraminic acid	MPID000103	d104hFic L258D	0.0199904	-0.0426011	-0.0131363	0.0834937	0.724164	1	0
negative	492	Oxoglutaric acid	MPID000103	d104hFic L258D	-0.0918901	-0.0422641	0.0422708	0.187845	0.652693	1	0
positive	298	Iodotyrosine	MPID000103	d104hFic L258D	0.0363457	-0.0421196	-0.00940558	0.0534947	0.540843	1	0
negative	724	Pterin	MPID000103	d104hFic L258D	-0.138382	-0.041957	-0.000104	0.257613	0.870942	1	0
positive	303	Biotin	MPID000103	d104hFic L258D	-0.141803	0.0417212	0.0209678	0.100718	0.836748	1	0
positive	240	9,13-cis-Retinoic acid	MPID000103	d104hFic L258D	-0.0549598	-0.0416898	0.00729562	0.277205	0.859735	1	0
positive	113	Citicoline	MPID000103	d104hFic L258D	-0.128328	-0.0408865	0.00603236	0.0772911	0.543823	1	0
negative	601	Orotidine	MPID000103	d104hFic L258D	0.0526313	-0.0406916	-0.0199201	0.0793862	0.79359	1	0
negative	458	cis-Aconitic acid	MPID000103	d104hFic L258D	-0.0917141	0.0406681	0.0278412	0.1025	0.900412	1	0
positive	274	Pantetheine	MPID000103	d104hFic L258D	-1.66354	0.0406433	-0.125759	0.659764	0.800875	1	0
positive	74	3-Methylhistamine OR 1-Methylhistamine OR N-Methylhistamine	MPID000103	d104hFic L258D	-0.0198079	-0.0402397	0.00748377	0.069608	0.492963	1	0
negative	947	Hydroxyacetone OR D-Lactaldehyde	MPID000103	d104hFic L258D	-0.00666013	-0.0401271	-0.025316	0.130857	0.909884	1	0
positive	337	L-Lysine OR D-Lysine	MPID000103	d104hFic L258D	-0.00913404	0.0400449	-0.00601258	0.0699469	0.510241	1	0
positive	411	2-Methylhippuric acid OR Phenylacetylglycine OR 4-Hydroxyphenyl acetate OR ortho-Hydroxyphenylacetic acid OR 3,4-Dihydroxyphenylacetaldehyde OR Mandelic acid	MPID000103	d104hFic L258D	-0.146671	0.0396191	0.0787823	0.105432	0.7103	1	0
positive	22	Acetylcholine OR 4-Trimethylammoniobutanoic acid	MPID000103	d104hFic L258D	-0.0375923	0.0395529	-0.0389815	0.122903	0.522825	1	0
positive	87	N-Acetylaspartylglutamic acid	MPID000103	d104hFic L258D	-0.164856	0.0395424	0.0296935	0.103438	0.924143	1	0
positive	33	6-Dimethylaminopurine	MPID000103	d104hFic L258D	-0.00931219	0.0383863	0.00409358	0.152843	0.822473	1	0
negative	521	Uridine diphosphate-N-acetylglucosamine OR Uridine diphosphate-N-acetylgalactosamine	MPID000103	d104hFic L258D	-0.0687311	0.037973	0.0230788	0.0801542	0.852587	1	0
positive	126	Pyridoxamine 5'-phosphate	MPID000103	d104hFic L258D	-0.02752	0.0378329	0.0141702	0.0606131	0.696249	1	0
positive	119	Phosphocreatine	MPID000103	d104hFic L258D	-0.0568171	0.0370506	0.0213001	0.148749	0.915673	1	0
negative	441	2-Ketobutyric acid	MPID000103	d104hFic L258D	0.0413141	-0.0368661	-0.0178874	0.148163	0.898075	1	0
positive	243	L-Threonine OR L-Homoserine	MPID000103	d104hFic L258D	-0.0646941	-0.0367782	-0.00154446	0.0674281	0.601295	1	0
positive	46	L-Thyronine	MPID000103	d104hFic L258D	0.192682	-0.0366702	-0.0403599	0.101841	0.971099	1	0
positive	362	Cellobiose OR Sucrose OR D-Maltose OR Galactinol	MPID000103	d104hFic L258D	-0.0240909	-0.0363827	0.0171353	0.125045	0.668658	1	0
positive	169	Formylanthranilic acid	MPID000103	d104hFic L258D	-0.0834058	-0.0359997	0.0237606	0.183799	0.745075	1	0
positive	166	3,5-Diiodo-L-tyrosine	MPID000103	d104hFic L258D	-0.00525202	-0.0359367	-0.00117589	0.0530464	0.512282	1	0
positive	293	Salsolinol	MPID000103	d104hFic L258D	-0.0948008	0.0357329	0.041266	0.0664434	0.933632	1	0
positive	405	N-Acetylserotonin OR Phenyl acetate OR Phenylacetic acid OR 4-Hydroxyphenylacetaldehyde	MPID000103	d104hFic L258D	0.0733502	-0.035567	0.00819929	0.0741006	0.554766	1	0
positive	141	N-Acetylputrescine	MPID000103	d104hFic L258D	0.0212085	0.0352543	0.019827	0.0562648	0.783938	1	0
negative	631	D-Sedoheptulose 7-phosphate	MPID000103	d104hFic L258D	-0.0814125	0.0344637	0.0379743	0.13501	0.979255	1	0
negative	517	Uridine triphosphate	MPID000103	d104hFic L258D	-2.24428	0.0344307	0.0344307	0.971336	1	1	0
positive	354	Riboflavin	MPID000103	d104hFic L258D	-0.297127	-0.0330701	0.0162997	0.145145	0.73375	1	0
positive	224	Histamine	MPID000103	d104hFic L258D	-0.066583	-0.0329442	0.0120915	0.0940114	0.631907	1	0
positive	168	Metanephrine	MPID000103	d104hFic L258D	0.0872194	0.0328594	-0.0114452	0.0788871	0.574374	1	0
positive	58	Pseudouridine	MPID000103	d104hFic L258D	0.0158577	0.0328059	0.0231658	0.0658804	0.883663	1	0
positive	272	Glucosamine	MPID000103	d104hFic L258D	-0.0747706	-0.0326216	0.0048801	0.0975599	0.700684	1	0
positive	151	Cysteic acid	MPID000103	d104hFic L258D	-0.0296344	-0.0315794	-0.0291856	0.127299	0.984997	1	0
negative	434	4-Hydroxynonenal	MPID000103	d104hFic L258D	0.12797	0.0313917	-0.0156972	0.207879	0.820796	1	0
negative	884	Alpha-Lactose OR D-Maltose	MPID000103	d104hFic L258D	0.0230238	0.0312772	0.0108249	0.121456	0.866275	1	0
negative	483	Inosine triphosphate	MPID000103	d104hFic L258D	-2.28697	-0.0307653	0.26087	1.06414	0.78404	1	0
positive	309	Cyclic AMP	MPID000103	d104hFic L258D	0.128536	0.029911	-0.0322456	0.0957979	0.516448	1	0
negative	686	Asymmetric dimethylarginine	MPID000103	d104hFic L258D	0.0275111	-0.0298354	-0.00550815	0.129848	0.851385	1	0
negative	875	N-Acetylmuramate	MPID000103	d104hFic L258D	-0.0405725	-0.0298172	0.0261348	0.117232	0.633165	1	0
positive	250	L-Kynurenine	MPID000103	d104hFic L258D	0.061122	0.0292644	-0.0296931	0.096189	0.53992	1	0
positive	403	Perillyl alcohol OR Carveol	MPID000103	d104hFic L258D	0.0219264	0.0291162	0.000781	0.0607515	0.640922	1	0
positive	13	Serotonin	MPID000103	d104hFic L258D	0.0110479	-0.0290418	0.000707	0.0833147	0.721043	1	0
positive	63	Citicoline	MPID000103	d104hFic L258D	-0.0628716	0.0289957	0.00728443	0.0676633	0.748307	1	0
positive	265	N-Acetylneuraminic acid	MPID000103	d104hFic L258D	-0.0691363	-0.0285406	0.00421352	0.0680839	0.630456	1	0
positive	200	Phenylalanylglycine OR (Â±)-Tryptophan OR Glycyl-Phenylalanine OR L-Tryptophan	MPID000103	d104hFic L258D	-0.0465229	-0.0281974	-0.0144784	0.0661824	0.835783	1	0
negative	683	Flavin mononucleotide	MPID000103	d104hFic L258D	0.0129932	0.0281959	0.00932854	0.113202	0.86763	1	0
positive	27	3-Amino-2-piperidone OR L-Lysine OR D-Lysine	MPID000103	d104hFic L258D	0.021219	0.0278598	0.0102834	0.0609762	0.773156	1	0
positive	187	gamma-Glutamylvaline	MPID000103	d104hFic L258D	-0.0399157	0.0277076	-0.0055239	0.0553955	0.548576	1	0
positive	75	Thiamine monophosphate	MPID000103	d104hFic L258D	-0.0627348	0.0275637	0.0309357	0.0596139	0.954893	1	0
positive	230	3,4-Dihydroxyphenylglycol OR 3-O-Methyl-a-methyldopa OR 2-Methylhippuric acid OR Phenylacetylglycine	MPID000103	d104hFic L258D	-0.0365672	-0.0270627	0.00181842	0.0518508	0.577524	1	0
positive	120	Aminoadipic acid OR Glucosamine	MPID000103	d104hFic L258D	-0.0101706	0.0270011	-0.00203539	0.0625454	0.642471	1	0
positive	400	L-alpha-Aminobutyric acid OR gamma-Aminobutyric acid OR 3-Aminoisobutanoic acid OR Isoleucyl-Glycine	MPID000103	d104hFic L258D	0.073638	0.0269961	-0.0301484	0.11154	0.608425	1	0
positive	336	L-Dopa	MPID000103	d104hFic L258D	-0.0349065	0.0268056	0.00826534	0.211304	0.930082	1	0
negative	943	Homovanillic acid	MPID000103	d104hFic L258D	0.119174	-0.0267677	-0.0600016	0.143264	0.816556	1	0
negative	898	D-Glucuronic acid	MPID000103	d104hFic L258D	0.000414	0.0260338	-0.00478905	0.11352	0.785992	1	0
positive	60	N-Acetyl-L-aspartic acid	MPID000103	d104hFic L258D	-0.178527	-0.0255762	0.0258356	0.101935	0.61401	1	0
negative	484	L-Lactic acid OR 6-DEOXY-L-GALACTONIC ACID	MPID000103	d104hFic L258D	0.202259	0.0252591	-0.0307908	0.112306	0.617722	1	0
positive	47	Homocitrulline	MPID000103	d104hFic L258D	-0.0654255	0.0251541	0.0171208	0.0671153	0.904725	1	0
positive	277	N2-gamma-Glutamylglutamine	MPID000103	d104hFic L258D	-0.264246	0.0251039	0.0468822	0.287629	0.939644	1	0
positive	317	Glycerophosphocholine	MPID000103	d104hFic L258D	-0.0879687	0.0247816	0.0374638	0.0600118	0.832631	1	0
positive	23	Xanthosine	MPID000103	d104hFic L258D	-0.0741942	-0.0247322	0.0100198	0.0609577	0.568609	1	0
positive	146	4-Hydroxy-L-glutamic acid	MPID000103	d104hFic L258D	-0.0110858	0.0245029	0.00186284	0.0753514	0.763826	1	0
positive	344	Propionylcarnitine	MPID000103	d104hFic L258D	-0.109942	0.0243844	0.030295	0.0765837	0.938482	1	0
positive	198	Tolbutamide	MPID000103	d104hFic L258D	-0.0540597	0.024105	0.00817473	0.0962269	0.868512	1	0
positive	211	4-Nitrophenyl phosphate	MPID000103	d104hFic L258D	-0.0672929	0.0238438	-0.0106166	0.37115	0.926024	1	0
positive	415	Porphobilinogen	MPID000103	d104hFic L258D	-0.111358	-0.0229471	0.0382598	0.116556	0.599494	1	0
positive	304	Carnosine	MPID000103	d104hFic L258D	-0.011288	0.0229185	0.00939645	0.0576399	0.814523	1	0
negative	928	D-Tagatose 6-phosphate OR myo-Inositol 1-phosphate OR Fructose 6-phosphate OR D-Mannose 1-phosphate OR Beta-D-Fructose 6-phosphate OR beta-D-Glucose 6-phosphate OR Glucose 1-phosphate OR Fructose 1-phosphate OR Galactose 1-phosphate	MPID000103	d104hFic L258D	-0.111755	0.0228979	0.0434366	0.0877922	0.815026	1	0
positive	162	D-Proline OR L-Proline	MPID000103	d104hFic L258D	-0.000181	0.0228094	0.0019556	0.0653243	0.749549	1	0
positive	397	L-Fucose OR Pyridoxine	MPID000103	d104hFic L258D	0.00402924	-0.0224982	-0.00964171	0.0578836	0.824228	1	0
negative	833	3,4-Dihydroxyphenylglycol	MPID000103	d104hFic L258D	-0.195094	-0.0220713	0.00563308	0.52772	0.958132	1	0
positive	202	Leucyl-Glycine OR Isoleucyl-Glycine	MPID000103	d104hFic L258D	-0.0486531	0.0220311	0.013722	0.0507018	0.869824	1	0
positive	36	Aminoadipic acid	MPID000103	d104hFic L258D	-0.0963395	-0.0217069	0.00995495	0.0661596	0.632246	1	0
positive	267	Uridine	MPID000103	d104hFic L258D	-0.17744	-0.0214438	0.0196859	0.183483	0.822633	1	0
positive	299	3-Methoxytyramine	MPID000103	d104hFic L258D	-0.0730794	0.0212794	0.0485178	0.0730115	0.709097	1	0
positive	143	N8-Acetylspermidine	MPID000103	d104hFic L258D	-0.106936	-0.0209146	0.0149399	0.0940588	0.703061	1	0
positive	261	L-Cystathionine	MPID000103	d104hFic L258D	-0.0793253	0.0207268	0.00331153	0.144805	0.904271	1	0
positive	193	Maltopentaose	MPID000103	d104hFic L258D	-0.091327	0.0206865	0.0263979	0.103172	0.955853	1	0
negative	493	Pantothenic acid	MPID000103	d104hFic L258D	0.0214494	-0.0206073	0.00980202	0.0919028	0.740731	1	0
positive	59	Pterin	MPID000103	d104hFic L258D	0.0349698	-0.0205022	-0.00931183	0.0594592	0.850718	1	0
negative	519	Uridine 5'-monophosphate OR Uridine 3'-monophosphate	MPID000103	d104hFic L258D	-0.027369	-0.0204741	0.0249713	0.0985552	0.644715	1	0
positive	374	Dihydrobiopterin	MPID000103	d104hFic L258D	-0.113964	0.0203973	0.0476651	0.0954226	0.775063	1	0
positive	380	Epinephrine	MPID000103	d104hFic L258D	-0.187882	0.0201961	0.0634157	0.22291	0.846264	1	0
negative	834	N-Acetyl-L-phenylalanine	MPID000103	d104hFic L258D	0.00849752	0.0201475	0.0037695	0.264786	0.950679	1	0
negative	838	Isovalerylglycine OR 2-Methylbutyrylglycine	MPID000103	d104hFic L258D	0.0959691	-0.0200989	-0.0200989	0.507782	1	1	0
positive	111	Niacinamide	MPID000103	d104hFic L258D	-0.0648591	0.0197957	0.0237416	0.155025	0.979694	1	0
positive	10	Folinic acid OR 10-Formyltetrahydrofolate	MPID000103	d104hFic L258D	-0.0389193	-0.0197665	0.00768	0.0522935	0.599684	1	0
positive	78	Deoxyadenosine monophosphate	MPID000103	d104hFic L258D	0.0289221	-0.0196335	-0.0179367	0.0680536	0.980108	1	0
positive	127	Folinic acid OR 5,10-Methenyltetrahydrofolic acid	MPID000103	d104hFic L258D	-0.0766062	0.0194448	0.0278542	0.114905	0.941658	1	0
negative	439	4-Hydroxynonenal	MPID000103	d104hFic L258D	-0.138927	-0.0190802	-0.0410324	0.149387	0.883172	1	0
positive	134	Methionine sulfoxide	MPID000103	d104hFic L258D	-0.0199626	0.0187541	0.0062621	0.0573655	0.827615	1	0
negative	520	Uric acid	MPID000103	d104hFic L258D	0.161408	-0.018022	-0.0106421	0.0832236	0.929339	1	0
positive	98	Coumarin	MPID000103	d104hFic L258D	0.162669	0.0179244	-0.0187087	0.0777741	0.637628	1	0
negative	533	2-Deoxyribonic acid OR Methylsuccinic acid OR D-Xylose	MPID000103	d104hFic L258D	0.0983837	-0.0175493	-0.00702265	0.103915	0.919312	1	0
negative	672	dUMP	MPID000103	d104hFic L258D	-0.00100323	-0.0175203	0.00209875	0.0734599	0.789414	1	0
negative	789	FAD	MPID000103	d104hFic L258D	-0.102475	0.0175135	-0.0339604	0.15064	0.732575	1	0
positive	383	Glutaric acid OR Methylsuccinic acid OR Ethylmalonic acid	MPID000103	d104hFic L258D	-0.0341034	-0.0174147	0.00195466	0.0467441	0.678602	1	0
positive	332	L-3-Cyanoalanine OR L-Asparagine OR Dihydrouracil OR Ureidopropionic acid	MPID000103	d104hFic L258D	0.0634757	0.0171733	0.00366443	0.0804517	0.866651	1	0
negative	653	FAD	MPID000103	d104hFic L258D	-0.077072	-0.016783	-0.0225447	0.110455	0.958399	1	0
positive	77	Citrulline	MPID000103	d104hFic L258D	-0.0206783	0.0166607	-0.00202893	0.143903	0.896664	1	0
positive	152	Cortisone	MPID000103	d104hFic L258D	0.106298	0.0163013	0.0193302	0.0833072	0.970996	1	0
positive	229	3,4-Dihydroxymandelic acid	MPID000103	d104hFic L258D	-0.00458522	0.0162176	0.00653198	0.0512743	0.850173	1	0
negative	964	Porphobilinogen OR L-Kynurenine	MPID000103	d104hFic L258D	-0.0262124	-0.0159204	0.0262883	0.116201	0.716426	1	0
positive	231	6-Hydroxymelatonin OR 3,5-Dimethoxybenzaldehyde OR Desaminotyrosine	MPID000103	d104hFic L258D	-0.204915	-0.0158365	0.0266078	0.133074	0.749763	1	0
positive	184	Galactosylglycerol	MPID000103	d104hFic L258D	-0.00605813	-0.0158259	-0.0158259	0.104971	1	1	0
positive	48	L-Kynurenine	MPID000103	d104hFic L258D	-0.00742566	0.0156464	0.0273212	0.0541036	0.829155	1	0
positive	322	Sorbitol OR Galactitol	MPID000103	d104hFic L258D	-0.0582937	-0.0155137	0.0129076	0.0958938	0.766937	1	0
positive	102	Maltotetraose OR Stachyose	MPID000103	d104hFic L258D	-0.0101279	0.0153722	0.00601198	0.12844	0.941904	1	0
negative	529	16a-Hydroxyestrone	MPID000103	d104hFic L258D	0.72695	0.015351	-0.0494187	0.256529	0.800666	1	0
positive	129	CDP-ethanolamine	MPID000103	d104hFic L258D	-0.0818387	0.0148186	0.0148186	0.0754258	1	1	0
positive	8	1-Methylhistidine	MPID000103	d104hFic L258D	-0.000975	-0.0129604	0.00447963	0.0692118	0.801057	1	0
negative	725	4-Hydroxyphenylacetaldehyde	MPID000103	d104hFic L258D	0.194842	-0.0128906	-0.0243193	0.193642	0.952937	1	0
negative	778	Dodecanedioic acid	MPID000103	d104hFic L258D	0.0873499	0.0121577	-0.0031303	0.174388	0.930142	1	0
positive	68	Histamine	MPID000103	d104hFic L258D	0.00689017	-0.0118635	-0.00159233	0.0779192	0.895129	1	0
negative	956	L-Serine	MPID000103	d104hFic L258D	-0.00256131	0.0115593	0.0170489	0.131603	0.966727	1	0
positive	352	Thiamine	MPID000103	d104hFic L258D	0.0746534	0.0115083	-0.0146184	0.116682	0.822825	1	0
positive	11	10-Formyltetrahydrofolate OR Folinic acid	MPID000103	d104hFic L258D	-0.00818908	-0.0111113	0.0423394	0.123964	0.666338	1	0
positive	340	L-Acetylcarnitine	MPID000103	d104hFic L258D	-0.286136	0.0111075	0.0654498	0.160535	0.73498	1	0
positive	67	Urocanic acid OR L-Aspartic acid OR Trans-urocanate	MPID000103	d104hFic L258D	-0.0350135	0.010972	0.00330276	0.0611663	0.90022	1	0
negative	461	Deoxyguanosine	MPID000103	d104hFic L258D	0.400895	0.0104301	-0.0935097	0.232393	0.654688	1	0
positive	390	Coumarin OR Homovanillic acid OR 4-Hydroxycinnamic acid	MPID000103	d104hFic L258D	0.00783946	-0.0103938	0.0276676	0.195256	0.845447	1	0
positive	324	Thiamine	MPID000103	d104hFic L258D	0.0445786	-0.0103921	-0.0138335	0.0518451	0.947076	1	0
positive	30	5-Hydroxylysine	MPID000103	d104hFic L258D	-0.0842588	-0.0103715	-0.00189216	0.0641231	0.894798	1	0
positive	194	Hydroxypyruvic acid	MPID000103	d104hFic L258D	0.0790114	0.00969112	-0.0169952	0.110111	0.808502	1	0
positive	7	Betaine	MPID000103	d104hFic L258D	0.0214025	-0.00956155	-0.00508907	0.0710064	0.949777	1	0
negative	780	Pseudouridine OR 4-Hydroxy-2-oxoglutaric acid	MPID000103	d104hFic L258D	-0.031216	0.00914843	-0.00833849	0.555233	0.974875	1	0
positive	65	Ureidosuccinic acid	MPID000103	d104hFic L258D	-0.106755	-0.00808325	0.0108308	0.124393	0.879147	1	0
positive	232	3,5-Dimethoxybenzaldehyde	MPID000103	d104hFic L258D	-0.100928	-0.00789903	0.0237596	0.111814	0.777072	1	0
positive	64	15(R)-hydroperoxy-EPE	MPID000103	d104hFic L258D	-0.0604117	0.00783598	0.00275481	0.0822101	0.950716	1	0
positive	221	Anserine OR Homocarnosine	MPID000103	d104hFic L258D	0.117788	0.00780011	-0.0234788	0.0722075	0.664883	1	0
positive	351	N-Acetylneuraminic acid	MPID000103	d104hFic L258D	-0.0897447	-0.00729852	0.0102193	0.0730913	0.810586	1	0
positive	395	Indolepyruvate	MPID000103	d104hFic L258D	-0.408515	-0.00691515	0.0435301	0.29022	0.862009	1	0
positive	25	Tryptamine	MPID000103	d104hFic L258D	-0.166866	-0.00679537	0.0601182	0.237227	0.777893	1	0
positive	89	N-Acetyl-L-glutamic acid OR 2-Hydroxyglutarate	MPID000103	d104hFic L258D	-0.135845	0.00673179	0.0367197	0.101653	0.767992	1	0
positive	312	Pipecolic acid OR L-Pipecolic acid	MPID000103	d104hFic L258D	-0.0371891	-0.00659193	-0.00151002	0.0607296	0.93331	1	0
negative	867	gamma-Glutamylvaline	MPID000103	d104hFic L258D	0.00495556	-0.00650363	0.0105182	0.397219	0.965819	1	0
negative	721	D-Alanyl-D-alanine OR L-Homoserine	MPID000103	d104hFic L258D	0.1455	0.00630384	-0.0297723	0.113674	0.750968	1	0
negative	742	gamma-Glutamylvaline	MPID000103	d104hFic L258D	0.049231	-0.00594174	-0.026831	0.0703019	0.766363	1	0
positive	139	L-Proline OR Hydroxyacetone	MPID000103	d104hFic L258D	-0.0656271	-0.00552258	0.00971108	0.067836	0.822317	1	0
positive	32	Nicotinic acid mononucleotide	MPID000103	d104hFic L258D	0.0248773	-0.00547879	-0.0243206	0.114535	0.869332	1	0
positive	79	Trimethylamine N-oxide	MPID000103	d104hFic L258D	-0.0395847	-0.00536104	0.00596198	0.0505553	0.822779	1	0
negative	430	(R)-3-Hydroxyisobutyric acid OR 3-Hydroxybutyric acid OR (S)-3-Hydroxybutyric acid	MPID000103	d104hFic L258D	0.181064	0.00534029	0.0260479	0.142221	0.884236	1	0
negative	900	Prolylglycine OR L-Lactic acid OR N-Acetyl-L-alanine OR cis-4-Hydroxy-D-proline OR Glycylproline OR D-Lactic acid OR 5-Aminolevulinic acid	MPID000103	d104hFic L258D	0.0636966	-0.00510798	-0.0116968	0.0852814	0.938417	1	0
positive	353	Pyridoxine OR Norepinephrine	MPID000103	d104hFic L258D	0.0105459	-0.00506897	0.00109095	0.0628079	0.921872	1	0
positive	213	N-Acetylmuramate OR Raffinose	MPID000103	d104hFic L258D	-0.0582453	-0.00461409	0.00706085	0.0586983	0.842343	1	0
positive	137	Imidazoleacetic acid OR Thymine	MPID000103	d104hFic L258D	-0.0234034	-0.00451694	0.00741582	0.0571455	0.834594	1	0
positive	233	3-Hexenedioic acid OR Galactinol OR Levoinositol OR D-Fructose OR Raffinose OR D-Maltose OR myo-Inositol OR 3-Methylglutaconic acid OR Maltotriose OR Isomaltose OR D-Galactose OR Cellobiose OR L-Lactic acid	MPID000103	d104hFic L258D	0.013325	-0.0044414	-0.021207	0.058804	0.77556	1	0
negative	952	Indole	MPID000103	d104hFic L258D	0.57647	-0.00415666	-0.127626	0.200754	0.538535	1	0
negative	889	N-Acetyl-glucosamine 1-phosphate OR myo-Inositol 1-phosphate OR N-Acetyl-D-Glucosamine 6-Phosphate OR Beta-D-Fructose 6-phosphate OR D-Mannose 1-phosphate OR D-Tagatose 6-phosphate OR Fructose 6-phosphate	MPID000103	d104hFic L258D	-0.233687	-0.00400719	0.102491	0.156958	0.497446	1	0
negative	666	Mevalonic acid-5P	MPID000103	d104hFic L258D	-0.11262	-0.00399146	0.0143456	0.102164	0.857556	1	0
negative	888	Ascorbic acid	MPID000103	d104hFic L258D	0.118338	0.00347531	-0.0438718	0.0984018	0.630403	1	0
positive	189	L-Proline	MPID000103	d104hFic L258D	-0.127336	0.00322152	0.0342051	0.0938866	0.741392	1	0
negative	557	4,5-Dihydroorotic acid OR L-Dihydroorotic acid	MPID000103	d104hFic L258D	0.165872	-0.0025672	0.01446	0.156246	0.913221	1	0
positive	156	Biocytin	MPID000103	d104hFic L258D	-0.027941	-0.00256369	0.00519174	0.0387864	0.841518	1	0
positive	172	25-Hydroxycholesterol	MPID000103	d104hFic L258D	0.13355	0.00219267	-0.00115612	0.141612	0.981134	1	0
positive	149	Imidazolelactic acid	MPID000103	d104hFic L258D	-0.0207163	0.00206429	0.000936	0.050963	0.982341	1	0
negative	591	Prolylglycine OR L-Lactic acid OR N-Acetyl-L-alanine OR cis-4-Hydroxy-D-proline OR Glycylproline OR D-Lactic acid OR 5-Aminolevulinic acid	MPID000103	d104hFic L258D	0.0623077	-0.0020208	-0.00623448	0.0844537	0.960207	1	0
positive	296	Deoxyuridine	MPID000103	d104hFic L258D	-0.147085	0.00143232	0.0302381	0.16296	0.859692	1	0
