# Supplementary material for: Inhibition of FicD-mediated AMPylation and deAMPylation by isoprenoid diphosphates
Source: Proc Natl Acad Sci U S A. 2026 Mar 4;123(10):e2533457123. doi: 10.1073/pnas.2533457123 (PMC12974487; doi:10.1073/pnas.2533457123)
Supplement: Supplementary file 5 — Dataset S04 (XLSX) [file pnas.2533457123.sd04.xlsx]

## Sheet: Sheet1
Method	Mass_RT_ID	Metabolite_name	MIDAS_sample_ID	User_sample_id	log2(fold_change)	log2(corrected_fold_change)	met_mean	met_sd	p_value	q_value	#NAME?
positive	400	L-alpha-Aminobutyric acid OR gamma-Aminobutyric acid OR 3-Aminoisobutanoic acid OR Isoleucyl-Glycine	MPID000104	d104hFic H363A	2.08892	2.04559	-0.0301484	0.11154	2.67e-77	8.65e-75	74.063
negative	659	Geranyl-PP	MPID000104	d104hFic H363A	2.09956	2.2198	0.0320869	0.174614	5.19e-36	7.85e-34	33.105
negative	622	Farnesyl pyrophosphate	MPID000104	d104hFic H363A	3.483	3.1527	-0.0208627	0.400735	2.39e-15	1.75e-13	12.7578
negative	691	Methylsuccinic acid	MPID000104	d104hFic H363A	-3.02387	-2.75261	0.173169	0.385952	3.44e-14	2.34e-12	11.6301
negative	846	Farnesyl pyrophosphate	MPID000104	d104hFic H363A	5.48323	5.13912	-0.00985595	0.819938	3.39e-10	1.69e-08	7.77156
negative	680	dADP	MPID000104	d104hFic H363A	1.4063	1.3866	-0.051597	0.26467	5.51e-08	2.17e-06	5.66322
positive	35	D-Arabitol OR Ribitol	MPID000104	d104hFic H363A	0.694245	0.838307	0.0778822	0.146785	2.21e-07	8e-06	5.09685
positive	28	2-Methylbutyrylglycine OR Isovalerylglycine OR 2-Hydroxy-3-methylbutyric acid OR 3-Hydroxyisovaleric acid	MPID000104	d104hFic H363A	-0.610096	-0.473181	0.037695	0.10207	5.58e-07	1.9e-05	4.72027
positive	184	Galactosylglycerol	MPID000104	d104hFic H363A	0.41959	0.410516	-0.0158259	0.104971	4.87e-05	0.00118763	2.92532
positive	253	Citrulline	MPID000104	d104hFic H363A	0.59453	0.706384	0.0461765	0.173277	0.000139	0.00302562	2.51919
positive	21	Uridine	MPID000104	d104hFic H363A	-0.478668	-0.3064	0.0500066	0.096836	0.000233	0.00475341	2.32299
positive	340	L-Acetylcarnitine	MPID000104	d104hFic H363A	-0.751568	-0.475442	0.0654498	0.160535	0.000754	0.0132693	1.87715
negative	852	Geranyl-PP	MPID000104	d104hFic H363A	1.22578	1.66903	0.0237736	0.491615	0.000818	0.0142613	1.84584
positive	315	Deoxyinosine	MPID000104	d104hFic H363A	0.547571	0.335727	-0.0654758	0.120959	0.00091	0.0156295	1.80605
negative	466	gamma-Aminobutyric acid OR 3-Aminoisobutanoic acid	MPID000104	d104hFic H363A	-0.828677	-0.849697	-0.0273237	0.250167	0.00101155	0.0171504	1.76572
positive	242	Cyclic AMP	MPID000104	d104hFic H363A	-1.01916	-0.987142	-0.0264031	0.294982	0.00112621	0.01878	1.7263
positive	244	L-Lysine OR D-Lysine	MPID000104	d104hFic H363A	-0.675678	-0.741273	-0.0519602	0.217731	0.00154607	0.0245789	1.60944
negative	796	3,3'-Diiodothyronine	MPID000104	d104hFic H363A	4.05809	2.43178	-0.0291188	0.784439	0.001706	0.0267268	1.57305
negative	948	Propionic acid OR Ketoleucine OR D-Lactaldehyde OR 3-Methyl-2-oxovaleric acid	MPID000104	d104hFic H363A	0.542819	0.471231	-0.0149071	0.157037	0.00196358	0.0301253	1.52107
negative	810	Phosphorylcholine	MPID000104	d104hFic H363A	1.94833	1.24063	-0.160534	0.464542	0.00255932	0.0376878	1.4238
positive	77	Citrulline	MPID000104	d104hFic H363A	0.390525	0.425211	-0.00202893	0.143903	0.00298816	0.0428671	1.36788
negative	621	Adenosine 3',5'-diphosphate OR dGDP OR ADP	MPID000104	d104hFic H363A	1.73213	2.29018	0.0684635	0.752548	0.00315456	0.0447954	1.34877
negative	845	7-Methylguanine	MPID000104	d104hFic H363A	1.47942	1.20763	-0.0578384	0.430666	0.00329918	0.0466032	1.33158
positive	66	N-Glycolylneuraminic acid	MPID000104	d104hFic H363A	0.160556	0.229885	-0.007317	0.0827614	0.00415562	0.0563355	1.24922
negative	818	Deoxyuridine	MPID000104	d104hFic H363A	-0.306477	-0.353796	0.00331451	0.124857	0.00423418	0.0572528	1.2422
positive	326	Guanidoacetic acid	MPID000104	d104hFic H363A	0.202161	0.245305	0.0099245	0.0867185	0.00664151	0.0826613	1.0827
positive	63	Citicoline	MPID000104	d104hFic H363A	0.103908	0.189249	0.00728443	0.0676633	0.00716107	0.0878238	1.05639
negative	737	3,3'-Diiodothyronine	MPID000104	d104hFic H363A	3.55608	2.17875	-0.126331	0.867381	0.00787176	0.0948115	1.02314
negative	865	3,3'-Diiodothyronine	MPID000104	d104hFic H363A	3.50675	2.06312	-0.0943446	0.812277	0.0079056	0.0951967	1.02138
negative	511	Liothyronine	MPID000104	d104hFic H363A	5.10658	3.89641	-0.263553	1.58779	0.00879388	0.103648	0.984441
positive	227	3'-carboxy-alpha-chromanol	MPID000104	d104hFic H363A	-0.0624503	-0.160643	-0.0136229	0.0565737	0.00935691	0.109089	0.962218
negative	605	Phosphoglycolic acid	MPID000104	d104hFic H363A	0.426684	0.630139	0.10917	0.202059	0.00992853	0.114578	0.940899
negative	829	Pyruvic acid	MPID000104	d104hFic H363A	-0.491064	-0.525427	-0.0238566	0.204319	0.0140948	0.15113	0.820649
negative	883	Adenosine 3',5'-diphosphate OR dGDP OR ADP	MPID000104	d104hFic H363A	0.641663	0.949368	0.0863171	0.360147	0.0165575	0.17082	0.767461
positive	65	Ureidosuccinic acid	MPID000104	d104hFic H363A	0.211611	0.303273	0.0108308	0.124393	0.0187257	0.187404	0.727222
positive	130	Caffeine OR Uracil	MPID000104	d104hFic H363A	-0.0747611	-0.159313	-0.0213309	0.059982	0.0214264	0.207056	0.683912
positive	222	Thiamine	MPID000104	d104hFic H363A	-0.179136	-0.239183	-0.0100355	0.100168	0.0221597	0.212078	0.673504
positive	387	Guanine	MPID000104	d104hFic H363A	-1.96911	-1.28129	0.0334934	0.581012	0.0236405	0.222524	0.652624
negative	470	Guanosine	MPID000104	d104hFic H363A	-0.0447108	-0.144045	-0.0121184	0.0606235	0.0295435	0.261471	0.582576
positive	113	Citicoline	MPID000104	d104hFic H363A	0.0906618	0.171891	0.00603236	0.0772911	0.0318811	0.276405	0.558453
negative	821	Carnosine	MPID000104	d104hFic H363A	-1.04096	-1.13457	0.00126399	0.537423	0.0345596	0.29249	0.533889
positive	405	N-Acetylserotonin OR Phenyl acetate OR Phenylacetic acid OR 4-Hydroxyphenylacetaldehyde	MPID000104	d104hFic H363A	-0.0451873	-0.146367	0.00819929	0.0741006	0.0369886	0.306599	0.513429
positive	14	Liothyronine	MPID000104	d104hFic H363A	4.09856	1.97088	-0.0866967	0.992931	0.0382449	0.313407	0.503891
negative	545	HMDB0000472	MPID000104	d104hFic H363A	0.543698	0.356788	0.0190561	0.164186	0.0396863	0.320968	0.493538
positive	6	(alpha-D-mannosyl)7-beta-D-mannosyl-diacetylchitobiosyl-L-asparagine, isoform A (protein) OR L-Alanine OR beta-Alanine OR Sarcosine	MPID000104	d104hFic H363A	-0.384923	-0.229888	0.0485363	0.136891	0.0419597	0.333247	0.477234
positive	263	Oleic acid	MPID000104	d104hFic H363A	0.206684	-1.33891	-0.0254551	0.652916	0.0442538	0.345062	0.462103
positive	83	Arachidonic acid	MPID000104	d104hFic H363A	0.243088	-1.42239	-0.038126	0.689813	0.044779	0.347726	0.458763
negative	505	Thyroxine	MPID000104	d104hFic H363A	3.43681	1.81619	0.0516003	0.880614	0.0450895	0.349293	0.456811
positive	51	Aspartylphenylalanine	MPID000104	d104hFic H363A	0.00285315	0.297528	0.138045	0.0797273	0.0454626	0.351098	0.454571
positive	321	5'-Deoxyadenosine OR Deoxyadenosine	MPID000104	d104hFic H363A	-0.0972798	-0.186623	-0.0375667	0.0760748	0.0500735	0.37591	0.424917
negative	966	Putrescine	MPID000104	d104hFic H363A	-0.225549	-0.209294	0.0248815	0.119865	0.0507424	0.37879	0.421602
positive	47	Homocitrulline	MPID000104	d104hFic H363A	0.0638538	0.147998	0.0171208	0.0671153	0.0511713	0.380879	0.419212
negative	861	6-Keto-prostaglandin F1a OR Thromboxane B2	MPID000104	d104hFic H363A	-0.294707	-0.420759	-0.00610583	0.214272	0.0529698	0.389486	0.409508
positive	2	Polylimonene OR (+)-Limonene OR (-)-Limonene	MPID000104	d104hFic H363A	0.318569	0.268881	-0.0147857	0.1491	0.0571018	0.4098	0.387428
negative	831	Thyroxine	MPID000104	d104hFic H363A	5.46069	3.05692	0.136268	1.54095	0.0580448	0.414223	0.382765
negative	731	5-Methoxytryptamine	MPID000104	d104hFic H363A	-0.468891	-0.800176	-0.0411631	0.400709	0.0582016	0.414875	0.382083
positive	349	O-Phosphoethanolamine	MPID000104	d104hFic H363A	0.340035	0.391808	0.0303531	0.19205	0.0598245	0.422528	0.374144
negative	963	4-Hydroxyphenylacetaldehyde OR Phenyl acetate	MPID000104	d104hFic H363A	1.60994	0.722057	-0.105729	0.442034	0.0611136	0.428373	0.368178
negative	922	L-3-Cyanoalanine OR Dihydrouracil	MPID000104	d104hFic H363A	-0.260718	-0.272249	-0.0177764	0.137062	0.0633646	0.439015	0.357521
negative	870	Leucylalanine OR Alanylleucine	MPID000104	d104hFic H363A	-1.39378	-1.28137	-0.0462489	0.669373	0.0650108	0.446158	0.350511
positive	159	DL-Glutamate OR L-Glutamic acid OR D-Glutamic acid OR Pyroglutamic acid	MPID000104	d104hFic H363A	-0.357809	-0.338905	-0.0208855	0.173287	0.0664729	0.452669	0.34422
negative	718	L-Serine OR D-Serine	MPID000104	d104hFic H363A	-0.573539	-0.630424	-0.000358	0.343931	0.066958	0.454761	0.342216
positive	393	Hypoxanthine	MPID000104	d104hFic H363A	-0.0952582	-0.133656	0.00913767	0.0783644	0.0684286	0.460377	0.336887
negative	491	Oleic acid	MPID000104	d104hFic H363A	-0.71631	-1.40319	-0.148111	0.694444	0.0707124	0.470144	0.327769
negative	776	Thyroxine	MPID000104	d104hFic H363A	3.65919	1.85498	0.0680244	0.989399	0.0709016	0.471004	0.326975
positive	204	Lysylproline	MPID000104	d104hFic H363A	-0.00610499	0.179993	0.0768369	0.0578477	0.0745476	0.485697	0.313635
negative	869	(S)-Lipoic acid	MPID000104	d104hFic H363A	1.65354	1.70736	-0.091241	1.02138	0.0782463	0.500297	0.300772
negative	550	Ribitol OR alpha-Ketoisovaleric acid OR D-Arabitol	MPID000104	d104hFic H363A	-0.659174	-0.659946	-0.0225134	0.363413	0.0794275	0.504977	0.296729
positive	153	Dihomo-gamma-linolenic acid	MPID000104	d104hFic H363A	-0.242896	-1.85044	-0.054715	1.03064	0.0814491	0.512371	0.290415
positive	189	L-Proline	MPID000104	d104hFic H363A	-0.250518	-0.129237	0.0342051	0.0938866	0.0817114	0.513404	0.289541
positive	278	Cholic acid	MPID000104	d104hFic H363A	-0.0678483	-0.465841	-0.0719254	0.22719	0.0829434	0.517517	0.286075
negative	857	Butyrylcarnitine	MPID000104	d104hFic H363A	-0.385877	-0.364058	-0.0330343	0.192608	0.0856805	0.528068	0.27731
negative	692	all-trans-Retinoic acid OR 9,13-cis-Retinoic acid OR 9-cis-Retinoic acid	MPID000104	d104hFic H363A	-0.79649	-1.60188	0.134605	1.0109	0.0858384	0.528645	0.276836
positive	81	Lipoamide	MPID000104	d104hFic H363A	-0.00695133	-0.200288	-0.0165832	0.107558	0.0876441	0.534775	0.271829
positive	180	3,3'-Diiodothyronine OR 3,5-Diiodothyronine	MPID000104	d104hFic H363A	3.32541	1.13012	-0.395232	0.898345	0.0895157	0.541286	0.266573
negative	970	Vitamin A OR Arachidonic acid	MPID000104	d104hFic H363A	-0.25337	-0.324733	-0.0488793	0.163036	0.0906503	0.545085	0.263536
negative	888	Ascorbic acid	MPID000104	d104hFic H363A	-0.128042	-0.209414	-0.0438718	0.0984018	0.0925082	0.551747	0.25826
negative	927	D-Tagatose 6-phosphate OR Fructose 6-phosphate OR Galactose 1-phosphate OR D-Mannose 1-phosphate OR Fructose 1-phosphate	MPID000104	d104hFic H363A	-0.452078	-0.494755	-0.0444244	0.267841	0.0926974	0.5523	0.257825
positive	87	N-Acetylaspartylglutamic acid	MPID000104	d104hFic H363A	0.0134822	0.203359	0.0296935	0.103438	0.0931636	0.553848	0.256609
negative	584	Indoxyl sulfate	MPID000104	d104hFic H363A	-6.02e-05	-0.168186	-0.00917196	0.0947744	0.0933834	0.554749	0.255903
negative	882	Adenosine 3',5'-diphosphate OR dGDP OR ADP	MPID000104	d104hFic H363A	0.653909	1.10578	0.165776	0.566468	0.0970342	0.566531	0.246776
positive	131	9,13-cis-Retinoic acid OR all-trans-Retinoic acid OR 9-cis-Retinoic acid	MPID000104	d104hFic H363A	-0.201219	-0.742266	-0.0155857	0.43828	0.0973117	0.567555	0.245992
negative	436	4-Hydroxynonenal	MPID000104	d104hFic H363A	-0.508926	-0.535617	-0.0414707	0.298245	0.0975502	0.568362	0.245375
positive	86	Tetradecanoylcarnitine	MPID000104	d104hFic H363A	-0.306536	-1.55593	-0.0429043	0.915612	0.0984383	0.570675	0.243611
negative	596	Hydroxyphenyllactic acid OR 4-Hydroxycinnamic acid OR Phenylpyruvic acid	MPID000104	d104hFic H363A	0.255337	0.154681	-0.0360427	0.115553	0.0988364	0.572172	0.242473
negative	698	Coumarin OR 4-Hydroxycinnamic acid	MPID000104	d104hFic H363A	-0.0650895	-0.20165	-0.0592984	0.0863876	0.0993894	0.573912	0.241155
negative	715	Sedoheptulose	MPID000104	d104hFic H363A	-0.179927	-0.235172	-0.0317002	0.12356	0.0996095	0.574761	0.240513
negative	890	Butyric acid	MPID000104	d104hFic H363A	-0.0822699	-0.179108	-0.021916	0.0955341	0.099887	0.575634	0.239853
positive	212	3-Methoxyanthranilate OR Pyridoxal	MPID000104	d104hFic H363A	-0.104943	-0.0706974	0.0107688	0.0496914	0.101121	0.579752	0.236758
negative	712	Dihomo-gamma-linolenic acid	MPID000104	d104hFic H363A	-0.265817	-1.58035	0.130989	1.06533	0.108187	0.601313	0.2209
negative	697	Methionine sulfoxide	MPID000104	d104hFic H363A	-0.146145	-0.193345	-0.00302586	0.118753	0.109012	0.603613	0.219241
positive	152	Cortisone	MPID000104	d104hFic H363A	-0.0301968	-0.1138	0.0193302	0.0833072	0.110029	0.606324	0.217296
positive	270	Aminoadipic acid	MPID000104	d104hFic H363A	0.179635	0.193103	-0.0217483	0.134714	0.110741	0.608439	0.215783
negative	564	Leucylleucine OR L-Leucine OR L-Alloisoleucine OR L-Isoleucine	MPID000104	d104hFic H363A	-0.0786436	-0.16756	-0.00600961	0.101901	0.112882	0.61459	0.211414
negative	453	Argininosuccinic acid	MPID000104	d104hFic H363A	-0.198518	-0.177001	0.00724224	0.116836	0.11481	0.61987	0.2077
negative	747	N2-gamma-Glutamylglutamine	MPID000104	d104hFic H363A	0.134642	0.127443	-0.0309096	0.101234	0.117764	0.628654	0.201588
positive	256	Thyroxine	MPID000104	d104hFic H363A	3.20497	1.25758	-0.0662889	0.846945	0.118026	0.629167	0.201234
negative	480	Maleic acid	MPID000104	d104hFic H363A	-0.0779542	-0.144445	-0.0171294	0.0815518	0.118486	0.630563	0.200271
positive	412	Phenylethylamine	MPID000104	d104hFic H363A	-0.392619	-0.323866	-0.00320483	0.205463	0.118601	0.630782	0.20012
negative	840	Hydroxyphenylacetylglycine	MPID000104	d104hFic H363A	-0.25242	-0.290982	0.000439	0.187115	0.119365	0.632347	0.199044
positive	389	Homogentisic acid	MPID000104	d104hFic H363A	0.0784034	0.289651	0.0443072	0.157605	0.119541	0.632854	0.198696
positive	176	Tetradecanoylcarnitine	MPID000104	d104hFic H363A	-0.258647	-1.51932	-0.0775664	0.936129	0.123532	0.64308	0.191735
positive	18	Saccharopine	MPID000104	d104hFic H363A	0.0656471	0.148417	0.0245001	0.0812879	0.127404	0.653211	0.184947
positive	273	Raffinose OR Maltotriose	MPID000104	d104hFic H363A	-0.123064	-0.0606268	0.0203994	0.0536055	0.130654	0.662567	0.17877
negative	431	3-Hydroxybutyric acid OR (S)-3-Hydroxybutyric acid	MPID000104	d104hFic H363A	-0.821807	-0.816308	-0.0590619	0.502468	0.131797	0.665415	0.176907
positive	363	D-2-Hydroxyglutaric acid	MPID000104	d104hFic H363A	-0.017697	-0.147036	-0.00873947	0.0919009	0.132364	0.666732	0.176048
positive	291	3,3'-Diiodothyronine OR 3,5-Diiodothyronine	MPID000104	d104hFic H363A	3.26623	0.973993	-0.367441	0.892465	0.132822	0.668028	0.175206
positive	129	CDP-ethanolamine	MPID000104	d104hFic H363A	0.0374954	0.127286	0.0148186	0.0754258	0.135936	0.675611	0.170303
positive	158	Oxidized glutathione	MPID000104	d104hFic H363A	0.0388497	0.736859	0.206406	0.356308	0.136552	0.677233	0.169262
negative	587	Mandelic acid OR 3,4-Dihydroxyphenylacetaldehyde OR p-Hydroxyphenylacetic acid	MPID000104	d104hFic H363A	-0.0923975	-0.090187	0.0573016	0.0996448	0.138835	0.682631	0.165814
negative	450	Adenine	MPID000104	d104hFic H363A	-0.0664956	-0.28182	-0.0892809	0.130543	0.140236	0.686121	0.163599
negative	582	Linoleic acid	MPID000104	d104hFic H363A	0.343854	-1.13784	0.109764	0.850179	0.142251	0.690936	0.160562
negative	956	L-Serine	MPID000104	d104hFic H363A	-0.186009	-0.176006	0.0170489	0.131603	0.14239	0.691298	0.160335
negative	822	Adenine	MPID000104	d104hFic H363A	-0.0288545	-0.199161	-0.0495655	0.102262	0.143507	0.693633	0.15887
negative	954	L-Methionine OR Racemethionine	MPID000104	d104hFic H363A	0.38672	0.235803	-0.0219487	0.176959	0.145236	0.697657	0.156358
negative	951	Indole	MPID000104	d104hFic H363A	-0.149515	-0.189752	-0.00712037	0.125459	0.145474	0.698286	0.155967
positive	101	Glucosamine 6-phosphate	MPID000104	d104hFic H363A	-0.0265125	0.293066	0.085963	0.14242	0.1459	0.69905	0.155492
positive	178	Indole-3-carbinol	MPID000104	d104hFic H363A	-0.0882741	-0.117922	0.00262876	0.0830203	0.146484	0.699918	0.154953
positive	148	Indole-3-propionic acid	MPID000104	d104hFic H363A	-0.0363701	-0.105069	-0.0188734	0.0602537	0.152559	0.713975	0.146317
negative	771	4-Ethylphenylsulfate	MPID000104	d104hFic H363A	-0.0880438	-0.199215	-0.0467644	0.107263	0.155237	0.720027	0.142651
positive	114	Alloepipregnanolone	MPID000104	d104hFic H363A	-0.212258	-0.960497	-0.192147	0.544713	0.158375	0.725671	0.13926
negative	700	Oleoylethanolamide	MPID000104	d104hFic H363A	-5.68172	-3.56535	-0.659101	2.06381	0.159073	0.727402	0.138225
negative	543	5-Hydroxylysine	MPID000104	d104hFic H363A	-0.322906	-0.298782	-0.0203616	0.19853	0.160792	0.730994	0.136086
negative	475	Gentisic acid	MPID000104	d104hFic H363A	0.0133374	-0.122325	-0.027531	0.0677674	0.161867	0.733255	0.134745
positive	421	alpha-Tocopherol	MPID000104	d104hFic H363A	-0.307407	-0.74962	-0.0615116	0.493127	0.162896	0.735806	0.133237
negative	634	Isovaleryl-CoA	MPID000104	d104hFic H363A	-1.41886	-0.48104	0.306745	0.564593	0.162921	0.73582	0.133228
negative	447	Iodotyrosine	MPID000104	d104hFic H363A	-0.00813125	-0.128672	-0.0207282	0.0783322	0.168195	0.746391	0.127033
negative	862	N-Acetylserine OR DL-Glutamate OR L-Glutamic acid	MPID000104	d104hFic H363A	-0.569171	-0.59533	-0.0520846	0.396692	0.170862	0.751857	0.123865
positive	410	2-Methylhippuric acid OR Phenylacetylglycine OR ortho-Hydroxyphenylacetic acid OR Mandelic acid	MPID000104	d104hFic H363A	-0.165975	-0.0532939	0.0235189	0.0562656	0.172196	0.754208	0.122509
negative	732	5-Methoxyindoleacetate OR 4-Hydroxycinnamic acid OR Phenylpyruvic acid	MPID000104	d104hFic H363A	0.0132838	-0.124356	-0.00372509	0.0887586	0.174118	0.758759	0.119896
positive	85	S-Lactoylglutathione	MPID000104	d104hFic H363A	-0.00729497	0.224449	0.0515261	0.127299	0.174339	0.759094	0.119704
negative	558	Acetylglycine	MPID000104	d104hFic H363A	-0.193773	-0.221096	-0.0218281	0.146711	0.174389	0.759282	0.119597
positive	343	Pantothenic acid OR Normetanephrine	MPID000104	d104hFic H363A	-0.060963	0.250497	0.0743545	0.130081	0.175705	0.761317	0.118434
negative	825	Deoxyadenosine OR 5'-Deoxyadenosine	MPID000104	d104hFic H363A	-0.373191	-0.40767	-0.0197649	0.288434	0.178669	0.766527	0.115473
negative	661	Cyclic GMP	MPID000104	d104hFic H363A	-0.021813	-0.115932	-0.0132337	0.0765005	0.179448	0.767838	0.11473
positive	357	Agmatine	MPID000104	d104hFic H363A	0.067372	0.16166	0.0205219	0.105478	0.180871	0.770109	0.113448
positive	293	Salsolinol	MPID000104	d104hFic H363A	0.00824946	0.129509	0.041266	0.0664434	0.184145	0.775501	0.110417
positive	59	Pterin	MPID000104	d104hFic H363A	-0.0365952	-0.0881263	-0.00931183	0.0594592	0.184998	0.776954	0.109605
positive	237	Cortisone	MPID000104	d104hFic H363A	-0.0978503	-0.0959702	0.00117596	0.0733412	0.185311	0.777381	0.109366
negative	542	N-alpha-Acetyl-L-lysine	MPID000104	d104hFic H363A	0.129292	0.0711209	-0.0104183	0.0620204	0.188605	0.783127	0.106168
positive	239	Oxidized glutathione	MPID000104	d104hFic H363A	0.019711	0.583965	0.1937	0.297965	0.190274	0.786173	0.104482
negative	730	Formylanthranilic acid	MPID000104	d104hFic H363A	-0.0852161	-0.155166	-0.0139726	0.107817	0.190342	0.786199	0.104468
positive	16	DL-O-Phosphoserine OR Phosphoserine	MPID000104	d104hFic H363A	0.0678718	0.193561	-0.0266397	0.16822	0.190533	0.786542	0.104278
positive	12	Thyroxine	MPID000104	d104hFic H363A	3.2474	1.10477	-0.0835812	0.909389	0.191293	0.787931	0.103512
negative	858	Imidazolelactic acid	MPID000104	d104hFic H363A	-0.372075	-0.27588	0.0650686	0.26179	0.192789	0.79004	0.102351
positive	269	Tyramine	MPID000104	d104hFic H363A	0.148172	-0.180939	-0.0377092	0.110278	0.19401	0.791877	0.101342
negative	743	p-Cresol sulfate	MPID000104	d104hFic H363A	-0.083039	-0.160021	-0.0286026	0.102033	0.197745	0.798606	0.0976674
positive	301	L-Palmitoylcarnitine	MPID000104	d104hFic H363A	-2.1449	-1.01179	0.300763	1.02052	0.198387	0.799914	0.0969564
negative	876	3-hydroxydecanoyl carnitine	MPID000104	d104hFic H363A	-0.245771	-0.226778	0.0167204	0.190168	0.20039	0.802531	0.0955382
positive	46	L-Thyronine	MPID000104	d104hFic H363A	0.0426791	-0.170379	-0.0403599	0.101841	0.201715	0.804925	0.0942447
positive	226	Choline	MPID000104	d104hFic H363A	0.0365193	0.164795	0.0310997	0.105029	0.20304	0.807188	0.0930254
negative	795	Oxidized glutathione	MPID000104	d104hFic H363A	0.251688	0.913616	0.137782	0.610142	0.203528	0.807904	0.0926404
negative	705	Imidazolelactic acid	MPID000104	d104hFic H363A	-0.08395	-0.131774	-0.0193718	0.0889187	0.206195	0.811466	0.0907294
negative	477	L-Tyrosine	MPID000104	d104hFic H363A	-0.00969844	-0.151819	-0.0212105	0.103412	0.206591	0.812079	0.0904018
negative	769	3'-Monoiodo-L-thyronine	MPID000104	d104hFic H363A	1.01069	0.302768	-0.154499	0.36313	0.207944	0.814154	0.0892936
positive	368	2-Deoxyribonic acid OR D-Ribose OR D-Xylose OR L-Arabinose OR L-Xylulose OR L-Ribulose	MPID000104	d104hFic H363A	-0.140702	-0.151285	-0.0125456	0.110543	0.209451	0.816953	0.0878029
negative	767	3-O-Methyl-a-methyldopa OR 3,4-Dihydroxyphenylglycol OR Phenylacetylglycine	MPID000104	d104hFic H363A	-0.0588468	-0.123752	0.000579	0.0990923	0.20959	0.817217	0.0876627
negative	435	4-Hydroxynonenal	MPID000104	d104hFic H363A	-0.0966451	-0.138765	-0.00986772	0.10307	0.211088	0.819257	0.0865799
negative	463	Cytidine monophosphate	MPID000104	d104hFic H363A	0.0620045	0.145009	0.0365905	0.0867189	0.211214	0.819369	0.0865204
positive	93	Cytidine 5'-monophosphate-N-acetylneuraminic acid	MPID000104	d104hFic H363A	-0.0250377	0.346828	0.0823479	0.211645	0.211431	0.8198	0.086292
negative	487	Indoleacetic acid	MPID000104	d104hFic H363A	-0.0190688	-0.183524	-0.0499384	0.106963	0.211704	0.820155	0.0861038
positive	231	6-Hydroxymelatonin OR 3,5-Dimethoxybenzaldehyde OR Desaminotyrosine	MPID000104	d104hFic H363A	-0.314785	-0.139139	0.0266078	0.133074	0.212941	0.822031	0.0851117
positive	140	4-Hydroxycinnamic acid OR Phenylpyruvic acid	MPID000104	d104hFic H363A	-0.118435	-0.0992616	0.0327153	0.106634	0.215841	0.826453	0.0827818
negative	703	N-alpha-Acetyl-L-lysine OR (R)-beta-Aminoisobutyric acid OR 3-Aminoisobutanoic acid	MPID000104	d104hFic H363A	0.501763	0.537555	0.0523559	0.392335	0.216201	0.826834	0.0825814
positive	417	Tetrahydrobiopterin	MPID000104	d104hFic H363A	0.0546605	0.171381	0.0230678	0.12009	0.216822	0.827471	0.0822475
negative	710	Cortisone	MPID000104	d104hFic H363A	0.0122458	-0.212518	-0.060435	0.123423	0.217872	0.82952	0.0811733
positive	215	Malondialdehyde	MPID000104	d104hFic H363A	0.0940209	0.0886429	-0.0165645	0.085383	0.217881	0.829525	0.0811705
negative	602	Pterin	MPID000104	d104hFic H363A	-0.0284418	-0.116712	-0.0117506	0.0857567	0.220973	0.834019	0.0788239
positive	422	beta-Glycerophosphoric acid OR DL-Glutamate	MPID000104	d104hFic H363A	-0.0121158	-0.161976	-0.00606543	0.127418	0.221095	0.83402	0.0788233
negative	628	Arachidonic acid	MPID000104	d104hFic H363A	0.725034	-1.14136	0.110671	1.02766	0.223101	0.837461	0.0770355
positive	348	L-Palmitoylcarnitine	MPID000104	d104hFic H363A	-2.10304	-1.01605	0.318499	1.0969	0.223733	0.83832	0.0765904
negative	506	Taurine	MPID000104	d104hFic H363A	-0.0227372	-0.0992452	-0.0130664	0.0710079	0.224881	0.839352	0.076056
negative	574	Citraconic acid	MPID000104	d104hFic H363A	-0.0644807	-0.154348	-0.0352818	0.0981398	0.225043	0.839723	0.0758639
positive	186	gamma-Glutamylleucine	MPID000104	d104hFic H363A	-0.00318989	0.0665337	0.00552032	0.0503325	0.225433	0.840137	0.07565
negative	619	Uridine diphosphate glucuronic acid	MPID000104	d104hFic H363A	0.0305271	0.581088	0.184474	0.329179	0.228258	0.843986	0.0736649
positive	187	gamma-Glutamylvaline	MPID000104	d104hFic H363A	-0.00195207	0.060867	-0.0055239	0.0553955	0.230727	0.846843	0.0721971
negative	513	Sphinganine	MPID000104	d104hFic H363A	-3.6629	-2.56661	-0.327688	1.87718	0.232985	0.850321	0.0704172
negative	787	Acetyl-CoA	MPID000104	d104hFic H363A	-0.205776	0.784656	0.301433	0.406189	0.234184	0.851805	0.0696599
negative	522	Vanillylmandelic acid	MPID000104	d104hFic H363A	-0.0648084	-0.128997	-0.0182203	0.0934235	0.235723	0.853229	0.0689344
positive	329	Estrone	MPID000104	d104hFic H363A	0.0662571	-0.559724	-0.185758	0.316735	0.237725	0.856002	0.067525
positive	194	Hydroxypyruvic acid	MPID000104	d104hFic H363A	0.177398	0.113003	-0.0169952	0.110111	0.237756	0.856029	0.0675115
positive	264	Palmitic acid	MPID000104	d104hFic H363A	0.216294	-0.59	-0.157819	0.366223	0.237959	0.856362	0.0673427
negative	793	3-Hydroxy-3-methylglutaryl-CoA	MPID000104	d104hFic H363A	-0.16966	1.31293	0.381066	0.791286	0.238934	0.85728	0.0668774
negative	526	Uracil	MPID000104	d104hFic H363A	-0.0114517	-0.102305	-0.0173529	0.0723137	0.240084	0.858722	0.0661474
negative	902	Dihydroxyacetone OR L-Lactic acid OR myo-Inositol	MPID000104	d104hFic H363A	-0.111433	-0.159577	0.00160391	0.137247	0.240241	0.858912	0.0660514
negative	816	Galactosylglycerol	MPID000104	d104hFic H363A	-0.0204264	-0.0851215	0.0139407	0.0845832	0.241526	0.860629	0.0651842
negative	847	Biliverdin	MPID000104	d104hFic H363A	0.704806	1.21139	-0.15265	1.16621	0.242148	0.861458	0.064766
positive	304	Carnosine	MPID000104	d104hFic H363A	0.0445418	0.0763182	0.00939645	0.0576399	0.245629	0.865987	0.0624887
negative	544	Allantoin	MPID000104	d104hFic H363A	-0.23533	-0.239749	0.00771009	0.213825	0.247152	0.868245	0.0613575
positive	54	L-Lactic acid OR N-Acetyl-L-alanine OR Prolylglycine OR cis-4-Hydroxy-D-proline OR Glyceraldehyde OR Propionylglycine	MPID000104	d104hFic H363A	0.031087	0.066866	-0.000606	0.0583602	0.24763	0.868723	0.0611184
positive	240	9,13-cis-Retinoic acid	MPID000104	d104hFic H363A	-0.325445	-0.313117	0.00729562	0.277205	0.247734	0.868904	0.061028
negative	673	Pyridoxamine	MPID000104	d104hFic H363A	-0.131649	-0.239107	0.0172402	0.22241	0.249079	0.870079	0.0604412
positive	234	3-Mercaptopyruvic acid	MPID000104	d104hFic H363A	-0.0462832	0.466084	-0.00970762	0.416493	0.253297	0.874449	0.0582653
negative	502	Pyridoxine	MPID000104	d104hFic H363A	-0.0342536	-0.101479	-0.0079861	0.0818732	0.253486	0.87466	0.0581609
negative	727	4-Hydroxybenzoic acid	MPID000104	d104hFic H363A	-0.0290878	-0.152568	-0.047663	0.0921989	0.2552	0.876566	0.0572156
positive	322	Sorbitol OR Galactitol	MPID000104	d104hFic H363A	0.0819636	0.121704	0.0129076	0.0958938	0.256563	0.877859	0.056575
positive	289	4-Hydroxynonenal	MPID000104	d104hFic H363A	0.103319	0.143514	0.0213496	0.107811	0.257156	0.878631	0.0561936
negative	677	Nicotinic acid	MPID000104	d104hFic H363A	-0.042348	-0.110711	-0.0135364	0.0859507	0.258229	0.879769	0.0556315
negative	792	Dephospho-CoA	MPID000104	d104hFic H363A	-0.348885	-0.514028	-0.0464385	0.413689	0.258353	0.879905	0.0555641
positive	8	1-Methylhistidine	MPID000104	d104hFic H363A	-0.0623206	-0.0734546	0.00447963	0.0692118	0.260155	0.882038	0.0545128
negative	784	Isovaleryl-CoA	MPID000104	d104hFic H363A	-1.47057	-0.359888	0.403464	0.678136	0.260308	0.882051	0.0545065
negative	548	Ketoleucine OR 3-Methyl-2-oxovaleric acid	MPID000104	d104hFic H363A	-0.0670988	-0.113501	-0.0133387	0.0891679	0.261313	0.883336	0.0538742
negative	867	gamma-Glutamylvaline	MPID000104	d104hFic H363A	0.464077	0.455959	0.0105182	0.397219	0.262118	0.88435	0.0533757
negative	639	4-Trimethylammoniobutanoic acid	MPID000104	d104hFic H363A	0.266242	0.249	-0.00755621	0.229269	0.263134	0.885373	0.0528736
positive	110	Guanosine monophosphate	MPID000104	d104hFic H363A	-0.010527	0.247782	0.0701789	0.158718	0.263146	0.885373	0.0528736
positive	196	3-Hydroxybutyrylcarnitine	MPID000104	d104hFic H363A	-0.0658074	0.181039	0.0457469	0.121586	0.265825	0.887849	0.0516609
positive	332	L-3-Cyanoalanine OR L-Asparagine OR Dihydrouracil OR Ureidopropionic acid	MPID000104	d104hFic H363A	-0.0428038	-0.0858166	0.00366443	0.0804517	0.266038	0.887948	0.0516124
positive	312	Pipecolic acid OR L-Pipecolic acid	MPID000104	d104hFic H363A	0.0376104	0.0660338	-0.00151002	0.0607296	0.26605	0.887948	0.0516124
negative	903	D-Mannose OR D-Glucose OR D-Fructose OR D-Tagatose OR D-Galactose OR 3-Methylglutaconic acid	MPID000104	d104hFic H363A	-0.0438175	-0.131326	-0.0358171	0.0859304	0.266366	0.888146	0.0515156
negative	802	D-Tagatose OR D-Glucose OR D-Mannose OR D-Fructose OR D-Galactose OR 3-Methylglutaconic acid	MPID000104	d104hFic H363A	-0.0438175	-0.131326	-0.0358171	0.0859304	0.266366	0.888146	0.0515156
negative	618	L-Tryptophan OR (Â±)-Tryptophan	MPID000104	d104hFic H363A	-0.015021	-0.118951	-0.0102611	0.0977821	0.266329	0.888146	0.0515156
positive	413	Porphobilinogen OR Aldehydo-N-acetyl-D-glucosamine OR D-Fructose OR D-Mannose OR D-Tagatose OR Propionylglycine OR N-Acetylmannosamine OR N-Acetyl-L-alanine	MPID000104	d104hFic H363A	0.0062822	-0.155195	-0.036099	0.107237	0.266744	0.888295	0.0514428
negative	826	Glycocholic acid	MPID000104	d104hFic H363A	0.0494078	-0.161652	-0.0231699	0.125395	0.269435	0.890904	0.0501691
negative	711	Thromboxane B2 OR 6-Keto-prostaglandin F1a OR Prostaglandin E2 OR Prostaglandin I2 OR Prostaglandin A2 OR Prostaglandin J2	MPID000104	d104hFic H363A	-0.0612468	-0.121154	-0.00817579	0.102346	0.269644	0.891204	0.050023
negative	886	Aminoacetone	MPID000104	d104hFic H363A	-0.0380188	-0.0939616	-0.0192595	0.0682824	0.273948	0.895223	0.0480689
negative	744	Uridine 2',3'-cyclic phosphate	MPID000104	d104hFic H363A	-0.0446364	-0.166233	0.00415855	0.155981	0.274662	0.896089	0.0476488
negative	756	Isoleucyl-Glycine OR Leucyl-Glycine	MPID000104	d104hFic H363A	-0.126353	-0.138918	-0.000594	0.126688	0.274898	0.896487	0.047456
negative	440	4-Hydroxynonenal	MPID000104	d104hFic H363A	0.00375427	-0.189957	-0.0711561	0.108837	0.275031	0.896585	0.0474086
positive	345	N-Acetylmannosamine OR D-Mannose OR N-Acetyl-D-glucosamine OR N-Acetylgalactosamine OR Levoinositol OR myo-Inositol OR D-Galactose	MPID000104	d104hFic H363A	0.0219068	0.0702994	-0.0012799	0.0655763	0.275034	0.896585	0.0474086
positive	150	Xanthine	MPID000104	d104hFic H363A	-0.201738	-0.402241	-0.0330833	0.338461	0.275406	0.897056	0.0471802
positive	97	Nicotinic acid ribonucleoside	MPID000104	d104hFic H363A	0.0208937	0.138518	0.0529256	0.0785985	0.276163	0.897757	0.046841
positive	399	L-Methionine	MPID000104	d104hFic H363A	0.0224276	0.0522332	0.00424465	0.0441646	0.27722	0.899157	0.0461646
negative	581	ortho-Hydroxyphenylacetic acid OR 4-Hydroxyphenyl acetate	MPID000104	d104hFic H363A	-0.0668541	-0.136762	-0.0115726	0.115245	0.277351	0.899308	0.0460916
negative	863	Pantetheine	MPID000104	d104hFic H363A	-0.313201	-1.05815	-0.156234	0.835413	0.28032	0.902057	0.0447659
negative	707	Prostaglandin F1a	MPID000104	d104hFic H363A	0.00296322	-0.139501	-0.0446103	0.0879884	0.280837	0.902448	0.0445777
positive	209	Salsolinol	MPID000104	d104hFic H363A	-0.059991	-0.0482291	0.0072458	0.0515376	0.28175	0.903075	0.0442764
negative	656	Fucose 1-phosphate	MPID000104	d104hFic H363A	-0.00186719	0.116156	0.0115636	0.0982672	0.28716	0.908109	0.0418622
positive	98	Coumarin	MPID000104	d104hFic H363A	0.0329824	-0.101479	-0.0187087	0.0777741	0.287221	0.908109	0.0418622
negative	573	Cytosine	MPID000104	d104hFic H363A	0.69414	0.519194	-0.00885133	0.498018	0.28901	0.909831	0.0410392
negative	944	Hydroxyphenyllactic acid	MPID000104	d104hFic H363A	0.271764	0.219614	-0.0224021	0.228309	0.289126	0.909841	0.0410344
positive	260	Cyclic AMP	MPID000104	d104hFic H363A	-0.0208175	-0.116544	-0.0405744	0.0716785	0.289204	0.909918	0.0409975
negative	495	Orotidylic acid	MPID000104	d104hFic H363A	-0.0894657	0.371156	0.164559	0.195024	0.289446	0.910034	0.0409424
negative	445	4-Pyridoxic acid OR Formylanthranilic acid	MPID000104	d104hFic H363A	-0.0686466	-0.129082	-0.00132102	0.120591	0.289395	0.910034	0.0409424
negative	905	D-Ribulose 5-phosphate OR Xylulose 5-phosphate	MPID000104	d104hFic H363A	-0.16199	-0.230599	-0.0390279	0.1825	0.293852	0.914194	0.0389618
positive	203	Leucylleucine	MPID000104	d104hFic H363A	-0.10667	0.194064	0.069866	0.118375	0.294093	0.91458	0.0387784
positive	82	Biliverdin	MPID000104	d104hFic H363A	-0.0309568	0.883937	0.0977126	0.750037	0.294525	0.914986	0.0385855
negative	962	Phenyl acetate	MPID000104	d104hFic H363A	-0.181255	-0.284159	-0.0443049	0.229302	0.295551	0.915956	0.0381256
negative	669	alpha-Linolenic acid	MPID000104	d104hFic H363A	0.550161	-0.842915	-0.0155876	0.791444	0.295866	0.916224	0.0379982
positive	292	D-Lactaldehyde	MPID000104	d104hFic H363A	-0.0528915	-0.170263	-0.0326763	0.131831	0.296641	0.916804	0.0377237
positive	126	Pyridoxamine 5'-phosphate	MPID000104	d104hFic H363A	0.0166491	0.0773591	0.0141702	0.0606131	0.297182	0.917223	0.0375252
negative	827	Pantothenic acid	MPID000104	d104hFic H363A	-0.0511359	-0.117752	-0.00270731	0.110364	0.297221	0.917232	0.0375206
positive	307	Argininosuccinic acid	MPID000104	d104hFic H363A	-0.0312144	0.104311	0.0378526	0.0638179	0.297699	0.917636	0.0373294
negative	717	Oxidized glutathione	MPID000104	d104hFic H363A	-0.01294	0.520291	0.246862	0.263284	0.299022	0.918632	0.0368586
positive	167	O-Phosphohomoserine	MPID000104	d104hFic H363A	0.0680923	0.156873	-0.00112959	0.152533	0.300269	0.919693	0.0363569
positive	161	2-Furoylglycine	MPID000104	d104hFic H363A	0.0684166	0.300028	0.0573975	0.234956	0.301761	0.921008	0.0357365
positive	104	Pyridoxine 5'-phosphate	MPID000104	d104hFic H363A	0.00956205	0.135582	0.0367395	0.0957489	0.301928	0.921097	0.0356945
negative	525	Xanthosine	MPID000104	d104hFic H363A	-0.0134208	-0.095066	-0.0215718	0.071341	0.302925	0.922073	0.0352349
negative	941	Homogentisic acid	MPID000104	d104hFic H363A	0.300267	0.257455	-0.00630151	0.256409	0.303643	0.92272	0.03493
negative	443	Deoxyuridine OR Oxoglutaric acid	MPID000104	d104hFic H363A	-0.0227516	-0.160813	-0.0189375	0.138305	0.30498	0.923828	0.0344087
negative	601	Orotidine	MPID000104	d104hFic H363A	-0.0352175	-0.101331	-0.0199201	0.0793862	0.305126	0.923993	0.0343315
positive	241	N-Methylhistamine OR 1-Methylhistamine OR 3-Methylhistamine	MPID000104	d104hFic H363A	-0.0621286	-0.055667	0.00249486	0.0567122	0.305098	0.923993	0.0343315
positive	305	Adenine	MPID000104	d104hFic H363A	0.0273039	-0.213868	-0.0905947	0.121533	0.310428	0.928479	0.0322279
negative	424	(S)-3-Hydroxyisobutyric acid OR 2-Hydroxybutyric acid	MPID000104	d104hFic H363A	-0.256778	-0.349454	-0.0581342	0.287344	0.310661	0.928768	0.0320929
negative	791	Glutaryl-CoA	MPID000104	d104hFic H363A	-0.173691	1.10265	0.405061	0.688125	0.310701	0.928802	0.0320768
negative	871	Leucyl-Glycine OR Isoleucyl-Glycine OR Glycylleucine	MPID000104	d104hFic H363A	-0.0667922	-0.0902285	0.01113	0.100496	0.313176	0.931254	0.0309317
negative	568	Erythronic acid	MPID000104	d104hFic H363A	-0.0487151	-0.105263	-0.016874	0.0879992	0.315173	0.93277	0.0302256
positive	401	Leukoaminochrome	MPID000104	d104hFic H363A	0.0297236	0.306424	0.131143	0.175042	0.31665	0.934111	0.0296017
negative	485	D-Aspartic acid OR L-Aspartic acid	MPID000104	d104hFic H363A	-0.0400526	-0.100064	-0.00692191	0.0930067	0.316604	0.934111	0.0296017
negative	646	Acetyl-CoA	MPID000104	d104hFic H363A	-0.276491	0.633631	0.264228	0.369325	0.317208	0.934451	0.0294436
negative	896	Coenzyme A	MPID000104	d104hFic H363A	-0.0547229	1.20292	0.265019	0.942301	0.319575	0.93645	0.0285154
positive	423	3,4-Dihydroxyphenylglycol OR ortho-Hydroxyphenylacetic acid OR p-Hydroxyphenylacetic acid OR 3,4-Dihydroxyphenylacetaldehyde OR 4-Hydroxyphenyl acetate	MPID000104	d104hFic H363A	0.0022632	0.325034	0.0662786	0.260382	0.320342	0.93647	0.0285061
positive	41	DL-Homocystine	MPID000104	d104hFic H363A	-0.0340683	0.156613	0.0180883	0.139435	0.320478	0.936585	0.0284527
negative	624	dCTP	MPID000104	d104hFic H363A	-0.814226	0.877711	0.092145	0.791457	0.320926	0.936653	0.0284211
positive	359	Ascorbic acid	MPID000104	d104hFic H363A	0.052718	0.0688854	0.0114137	0.0579806	0.321577	0.937075	0.0282255
negative	934	Glyceraldehyde	MPID000104	d104hFic H363A	-0.0901206	-0.14849	-0.0209091	0.128763	0.321774	0.937366	0.028091
positive	390	Coumarin OR Homovanillic acid OR 4-Hydroxycinnamic acid	MPID000104	d104hFic H363A	0.237495	0.220557	0.0276676	0.195256	0.323212	0.938607	0.027516
negative	667	Deoxyribose 1-phosphate	MPID000104	d104hFic H363A	0.0507014	0.09509	-0.0033745	0.100022	0.324906	0.940109	0.0268219
positive	261	L-Cystathionine	MPID000104	d104hFic H363A	0.0527751	0.145719	0.00331153	0.144805	0.325388	0.94066	0.0265674
negative	490	N6-Acetyl-L-lysine	MPID000104	d104hFic H363A	-0.0289727	-0.08329	-0.0158929	0.068539	0.32544	0.94067	0.0265626
negative	657	dTDP	MPID000104	d104hFic H363A	-0.0818955	0.246821	0.0741574	0.175878	0.326237	0.941509	0.0261755
positive	199	Leucylalanine OR Alanylleucine	MPID000104	d104hFic H363A	-0.012849	0.167	0.0611874	0.107968	0.327065	0.942278	0.0258211
negative	528	delta-Hexanolactone OR Leucinic acid OR D-Leucic acid OR 2-Hydroxy-3-methylpentanoic acid	MPID000104	d104hFic H363A	-0.0733017	-0.0803775	0.0118493	0.0941118	0.327101	0.942283	0.0258189
negative	935	L-Lactic acid OR D-Tagatose OR Glyceraldehyde OR Dihydroxyacetone OR Pyruvaldehyde OR Hydroxypropionic acid	MPID000104	d104hFic H363A	-0.138539	-0.295168	-0.0186994	0.282489	0.327733	0.942445	0.025744
negative	498	Orotic acid	MPID000104	d104hFic H363A	-0.0131261	-0.100563	-0.00812063	0.0945263	0.328095	0.942536	0.0257019
negative	517	Uridine triphosphate	MPID000104	d104hFic H363A	-0.630051	0.984271	0.0344307	0.971336	0.328139	0.942555	0.0256933
negative	808	S-Adenosylhomocysteine	MPID000104	d104hFic H363A	-0.130068	-0.308453	-0.136852	0.176099	0.329832	0.943871	0.0250874
negative	762	L-Targinine	MPID000104	d104hFic H363A	-0.149142	-0.1852	-0.0375319	0.152241	0.332066	0.945361	0.0244022
negative	942	Hydroxyphenyllactic acid OR Homovanillic acid	MPID000104	d104hFic H363A	0.0226422	-0.127069	-0.000653	0.13061	0.3331	0.946109	0.0240587
negative	786	3-Hydroxybutyryl-CoA	MPID000104	d104hFic H363A	0.0576139	0.731937	0.2887	0.458526	0.333717	0.946384	0.0239327
positive	172	25-Hydroxycholesterol	MPID000104	d104hFic H363A	-0.0155096	-0.137535	-0.00115612	0.141612	0.335524	0.947725	0.0233176
negative	616	Citrulline	MPID000104	d104hFic H363A	0.169622	0.119667	-0.0217288	0.146969	0.336008	0.948089	0.0231507
negative	952	Indole	MPID000104	d104hFic H363A	0.0909425	-0.320396	-0.127626	0.200754	0.336941	0.948838	0.0228081
negative	853	Prostaglandin F2b	MPID000104	d104hFic H363A	0.303275	0.240667	-0.00532638	0.256282	0.337128	0.948957	0.0227533
negative	636	Phosphoadenosine phosphosulfate	MPID000104	d104hFic H363A	-0.0279121	1.33246	0.398145	0.975121	0.337986	0.949411	0.0225455
positive	371	L-Arabinose	MPID000104	d104hFic H363A	0.160495	0.156707	0.0263413	0.13626	0.338696	0.949766	0.0223835
negative	461	Deoxyguanosine	MPID000104	d104hFic H363A	-0.0389246	-0.315545	-0.0935097	0.232393	0.33936	0.950016	0.0222691
positive	295	1,3-Diaminopropane	MPID000104	d104hFic H363A	0.103831	0.362692	0.0760398	0.300709	0.340461	0.950058	0.0222497
positive	302	5,6-Dihydroxyindole OR 3-Methoxyanthranilate	MPID000104	d104hFic H363A	0.111034	0.127727	0.00566302	0.128492	0.342126	0.951658	0.021519
negative	906	D-Ribose 5-phosphate	MPID000104	d104hFic H363A	-0.0413776	-0.126175	-0.0213362	0.110425	0.342412	0.951786	0.0214606
positive	279	N,N'-diacetylchitobiose OR Sucrose OR Melibiose	MPID000104	d104hFic H363A	0.0570715	0.0652018	0.0069342	0.0614617	0.343114	0.952696	0.0210458
negative	516	Saccharopine	MPID000104	d104hFic H363A	-0.0863677	-0.0993598	-0.0325082	0.0706286	0.343882	0.95361	0.0206294
positive	385	Glycolic acid OR Methylimidazoleacetic acid	MPID000104	d104hFic H363A	0.163492	0.22573	0.0201825	0.217461	0.344549	0.954058	0.0204252
positive	19	Uridine 5'-monophosphate OR Uridine 3'-monophosphate	MPID000104	d104hFic H363A	0.0962793	0.105988	0.000196	0.112001	0.344885	0.954417	0.0202619
positive	314	Nicotinamide ribotide	MPID000104	d104hFic H363A	0.067174	0.188568	0.0417229	0.155631	0.345403	0.954528	0.0202111
positive	109	Melatonin	MPID000104	d104hFic H363A	0.0234681	-0.0697166	0.00573851	0.0799624	0.345358	0.954528	0.0202111
negative	665	Glutaryl-CoA	MPID000104	d104hFic H363A	-0.223103	0.969308	0.379774	0.626555	0.346749	0.95496	0.0200148
negative	750	Maltopentaose	MPID000104	d104hFic H363A	-0.104111	-0.0862742	-0.010774	0.0804654	0.348094	0.956206	0.0194487
negative	937	Guanosine diphosphate	MPID000104	d104hFic H363A	-0.450731	0.751184	0.141142	0.652586	0.349888	0.957574	0.0188277
positive	310	L-Carnitine	MPID000104	d104hFic H363A	0.0539351	0.057687	0.00294008	0.0586366	0.350477	0.957864	0.018696
positive	55	4-Acetamidobutanoic acid OR Isobutyrylglycine OR 3-Hydroxybutyric acid	MPID000104	d104hFic H363A	-0.358032	-0.139044	0.0424202	0.194534	0.350914	0.958212	0.0185382
positive	164	D-Alanyl-D-alanine OR L-Homoserine	MPID000104	d104hFic H363A	0.0579402	0.0338414	-0.0254671	0.063695	0.351785	0.958592	0.0183663
positive	124	Pyridoxal OR 3-Methoxyanthranilate	MPID000104	d104hFic H363A	0.0119835	0.0800888	0.00978837	0.0756146	0.352516	0.959331	0.0180316
negative	658	Propionyl-CoA	MPID000104	d104hFic H363A	-0.380733	0.901562	0.348488	0.596814	0.354077	0.960383	0.0175557
positive	320	L-Cystathionine	MPID000104	d104hFic H363A	-0.145777	-0.151415	-0.0143593	0.147995	0.354403	0.9607	0.0174121
positive	162	D-Proline OR L-Proline	MPID000104	d104hFic H363A	0.041048	0.0624054	0.0019556	0.0653243	0.354768	0.960854	0.0173426
positive	142	Oleoylethanolamide	MPID000104	d104hFic H363A	-6.68551	-1.59476	-0.115361	1.60021	0.355224	0.961209	0.0171821
negative	932	4-Hydroxyproline OR Propionylglycine OR D-Tagatose OR Glyceraldehyde OR N-Acetyl-L-alanine OR L-Lactic acid OR N-Acetylmannosamine OR D-Mannose OR Hydroxypropionic acid OR N-Acetylgalactosamine	MPID000104	d104hFic H363A	-0.0844616	-0.128442	-0.0297516	0.106807	0.355484	0.961273	0.0171533
negative	599	D-Galactose OR Propionylglycine OR D-Tagatose OR Glyceraldehyde OR N-Acetyl-L-alanine OR L-Lactic acid OR N-Acetylmannosamine OR D-Mannose OR Hydroxypropionic acid OR N-Acetylgalactosamine	MPID000104	d104hFic H363A	-0.0844616	-0.128442	-0.0297516	0.106807	0.355484	0.961273	0.0171533
negative	632	Octanoyl-CoA	MPID000104	d104hFic H363A	-1.94809	-0.628491	0.390699	1.1067	0.357088	0.96222	0.0167256
negative	643	Malonyl-CoA	MPID000104	d104hFic H363A	-0.20234	1.3887	0.511677	0.955972	0.358927	0.963147	0.0163072
negative	745	2-Methylhippuric acid	MPID000104	d104hFic H363A	-0.0635867	-0.0906434	-0.0153859	0.0824911	0.361606	0.96439	0.0157475
negative	426	(S)-3-Hydroxyisobutyric acid	MPID000104	d104hFic H363A	0.0815254	-0.364217	-0.122087	0.265445	0.361682	0.964417	0.015735
negative	794	Folinic acid OR 5,10-Methenyltetrahydrofolic acid OR 10-Formyltetrahydrofolate	MPID000104	d104hFic H363A	-0.513084	-0.400831	-0.00837557	0.430352	0.3618	0.964526	0.0156859
negative	726	3-Sulfopyruvic acid	MPID000104	d104hFic H363A	-0.77976	-0.334055	0.089055	0.464218	0.36206	0.964652	0.0156294
negative	898	D-Glucuronic acid	MPID000104	d104hFic H363A	-0.126091	-0.107941	-0.00478905	0.11352	0.363524	0.965396	0.0152943
positive	282	Tauroursodeoxycholic acid	MPID000104	d104hFic H363A	0.0442603	-0.344804	-0.0814944	0.2917	0.366699	0.967776	0.014225
positive	319	Cytidine monophosphate	MPID000104	d104hFic H363A	-0.019155	0.0967981	0.0280666	0.0761727	0.366892	0.96787	0.0141832
positive	262	N6-Acetyl-L-lysine OR Glycylleucine OR N-alpha-Acetyl-L-lysine OR Isoleucyl-Glycine	MPID000104	d104hFic H363A	0.00363639	0.130123	0.0512689	0.0874311	0.367109	0.968019	0.014116
negative	524	Uridine 5'-diphosphate	MPID000104	d104hFic H363A	-0.115951	0.479595	0.181352	0.331538	0.368346	0.968501	0.0139001
negative	860	Cortisone	MPID000104	d104hFic H363A	0.0864774	-0.157947	-0.0400452	0.131312	0.369254	0.968634	0.0138404
negative	483	Inosine triphosphate	MPID000104	d104hFic H363A	-0.387804	1.21058	0.26087	1.06414	0.372142	0.969924	0.0132621
negative	901	D-Lactic acid OR Glyceraldehyde	MPID000104	d104hFic H363A	-0.247309	-0.251049	0.0405818	0.326671	0.371998	0.969924	0.0132621
negative	441	2-Ketobutyric acid	MPID000104	d104hFic H363A	0.16921	0.113825	-0.0178874	0.148163	0.37402	0.971603	0.0125114
negative	655	Raffinose OR Maltohexaose OR Maltotriose	MPID000104	d104hFic H363A	0.0573411	0.0195416	-0.0347076	0.0610503	0.37422	0.971825	0.0124118
positive	252	Hydroxyphenylacetylglycine	MPID000104	d104hFic H363A	-0.420658	-0.419222	-0.00496214	0.46669	0.374726	0.971948	0.0123569
positive	391	Hydroxyacetone	MPID000104	d104hFic H363A	-0.265701	-0.209115	-0.00129616	0.234133	0.374749	0.971948	0.0123569
negative	631	D-Sedoheptulose 7-phosphate	MPID000104	d104hFic H363A	0.0752807	0.157372	0.0379743	0.13501	0.376501	0.973011	0.0118822
positive	115	NADH	MPID000104	d104hFic H363A	0.13366	0.0190799	-0.147128	0.18813	0.37698	0.973265	0.0117688
negative	536	3-Hydroxydodecanoic acid	MPID000104	d104hFic H363A	0.000112	-0.181745	-0.0821676	0.112878	0.377688	0.973335	0.0117378
negative	597	Isoleucyl-Glycine OR Glycylleucine OR Leucyl-Glycine	MPID000104	d104hFic H363A	-0.0555448	-0.0970489	-0.0159663	0.091908	0.37766	0.973335	0.0117378
negative	817	N,N'-diacetylchitobiose	MPID000104	d104hFic H363A	-0.0160181	-0.0803822	-0.0264698	0.061097	0.377557	0.973335	0.0117378
positive	296	Deoxyuridine	MPID000104	d104hFic H363A	0.0357909	0.173757	0.0302381	0.16296	0.37848	0.973837	0.0115139
positive	369	D-Ribose OR L-Ribulose	MPID000104	d104hFic H363A	-0.128149	-0.140335	-0.00746104	0.150897	0.378553	0.973837	0.0115139
positive	133	5-Methoxytryptophol	MPID000104	d104hFic H363A	0.0723065	-0.0946585	-0.0261204	0.077877	0.378816	0.973837	0.0115139
negative	749	Maltohexaose	MPID000104	d104hFic H363A	-0.167984	-0.0883809	-0.0032411	0.0966732	0.378482	0.973837	0.0115139
negative	676	Acetoacetyl-CoA	MPID000104	d104hFic H363A	-0.7441	0.828628	0.164049	0.757435	0.380265	0.974361	0.01128
negative	600	Pseudouridine	MPID000104	d104hFic H363A	0.38298	0.1962	-0.0207103	0.247585	0.380973	0.974856	0.0110596
positive	395	Indolepyruvate	MPID000104	d104hFic H363A	-0.583577	-0.210508	0.0435301	0.29022	0.381394	0.975148	0.0109295
positive	135	Ubiquinone-1	MPID000104	d104hFic H363A	0.161662	-0.305787	-0.148689	0.179577	0.381669	0.975197	0.0109078
positive	299	3-Methoxytyramine	MPID000104	d104hFic H363A	0.0247286	0.112384	0.0485178	0.0730115	0.381716	0.975197	0.0109078
negative	706	Thiamine monophosphate	MPID000104	d104hFic H363A	-0.0856937	-0.227905	-0.0608438	0.191123	0.382062	0.975293	0.0108647
positive	266	Sucrose OR beta-Lactose OR Melibiose OR Maltotetraose OR Galactinol OR D-Maltose OR Stachyose OR Isomaltose OR Trehalose OR Cellobiose	MPID000104	d104hFic H363A	0.0205243	0.0490832	0.00995471	0.0449779	0.384328	0.976407	0.010369
negative	494	NADP	MPID000104	d104hFic H363A	-0.0865469	0.534644	0.180379	0.407766	0.38496	0.97663	0.0102698
negative	627	N-Formyl-L-methionine	MPID000104	d104hFic H363A	-0.100886	-0.121026	-0.0250972	0.110634	0.385896	0.976986	0.0101116
negative	734	alpha-Linolenic acid OR alpha-Dimorphecolic acid	MPID000104	d104hFic H363A	0.23882	-0.350588	-0.110805	0.276968	0.386632	0.977426	0.0099163
negative	448	Biotin	MPID000104	d104hFic H363A	-0.0299907	-0.0942758	-0.0295016	0.0748342	0.386726	0.977426	0.0099163
negative	460	Cytidine triphosphate	MPID000104	d104hFic H363A	-0.952297	0.823158	0.0746834	0.868854	0.38899	0.97791	0.00970092
positive	374	Dihydrobiopterin	MPID000104	d104hFic H363A	0.00488634	0.129702	0.0476651	0.0954226	0.389945	0.978258	0.00954673
positive	38	N-Acetyl-L-phenylalanine	MPID000104	d104hFic H363A	-0.151864	-0.0344415	0.0305309	0.0760734	0.393064	0.980238	0.00866834
negative	790	Propionyl-CoA	MPID000104	d104hFic H363A	-0.379664	1.01067	0.456826	0.648681	0.393213	0.980242	0.00866651
positive	25	Tryptamine	MPID000104	d104hFic H363A	-0.290781	-0.142082	0.0601182	0.237227	0.394021	0.980242	0.00866651
negative	859	Prostaglandin F1a	MPID000104	d104hFic H363A	0.653018	0.427026	-0.0478126	0.557503	0.394367	0.980261	0.00865828
negative	895	Sucrose OR Cellobiose OR D-Maltose	MPID000104	d104hFic H363A	-0.146727	-0.218015	-0.0184312	0.234498	0.394709	0.980351	0.00861821
positive	306	Adenosine	MPID000104	d104hFic H363A	0.0185322	-0.106086	-0.0458153	0.0708448	0.394909	0.980503	0.00855127
positive	221	Anserine OR Homocarnosine	MPID000104	d104hFic H363A	0.0175896	-0.0845845	-0.0234788	0.0722075	0.397413	0.981488	0.00811497
positive	235	3-hydroxydecanoyl carnitine	MPID000104	d104hFic H363A	0.0719221	-0.103681	-0.011664	0.108857	0.397946	0.981765	0.00799266
positive	419	Urea	MPID000104	d104hFic H363A	-0.0767468	-0.106431	0.0136338	0.142499	0.399469	0.982571	0.00763589
negative	813	D-Alanyl-D-alanine	MPID000104	d104hFic H363A	0.105915	0.0860252	0.00792038	0.0926906	0.39943	0.982571	0.00763589
negative	560	Adenylsuccinic acid	MPID000104	d104hFic H363A	-0.138539	0.617619	0.247742	0.439384	0.399896	0.98262	0.00761447
negative	965	Propionic acid	MPID000104	d104hFic H363A	-0.0730807	-0.131964	-0.021707	0.130979	0.399906	0.98262	0.00761447
negative	854	NADH	MPID000104	d104hFic H363A	0.551712	0.605585	-0.0720931	0.809574	0.402548	0.98377	0.00710657
negative	782	Octanoyl-CoA	MPID000104	d104hFic H363A	-2.09682	-0.591795	0.422261	1.21387	0.403496	0.983952	0.00702618
positive	88	2-Aminobenzoic acid	MPID000104	d104hFic H363A	-0.0630191	-0.0640354	0.00320267	0.0809565	0.406231	0.985135	0.00650413
negative	919	Dihydrofolic acid	MPID000104	d104hFic H363A	-0.279334	-0.293992	-0.0111187	0.341061	0.406881	0.985567	0.00631404
negative	493	Pantothenic acid	MPID000104	d104hFic H363A	-0.0365231	-0.0663177	0.00980202	0.0919028	0.407522	0.986104	0.00607726
negative	452	Adenosine	MPID000104	d104hFic H363A	-0.172491	-0.386522	-0.129966	0.309922	0.407779	0.986212	0.00602951
negative	455	Cyclic AMP	MPID000104	d104hFic H363A	-0.0180068	-0.116712	-0.0360799	0.0977301	0.409342	0.986212	0.00602951
positive	351	N-Acetylneuraminic acid	MPID000104	d104hFic H363A	-0.00601515	0.0705737	0.0102193	0.0730913	0.408952	0.986212	0.00602951
negative	552	Capric acid OR Polylimonene	MPID000104	d104hFic H363A	0.0120429	-0.156394	-0.0704217	0.104315	0.409847	0.986292	0.00599468
negative	797	Tolbutamide	MPID000104	d104hFic H363A	-0.0111805	-0.122849	-0.0017778	0.147009	0.410189	0.986357	0.00596578
positive	224	Histamine	MPID000104	d104hFic H363A	-0.0964898	-0.0652409	0.0120915	0.0940114	0.410744	0.986457	0.0059219
negative	788	Diadenosine tetraphosphate	MPID000104	d104hFic H363A	-0.0696154	0.728697	0.325083	0.491132	0.411189	0.986652	0.00583591
negative	877	3'-Monoiodo-L-thyronine	MPID000104	d104hFic H363A	1.38248	0.364905	-0.196636	0.683581	0.411379	0.986652	0.00583591
positive	275	Galactosylglycerol	MPID000104	d104hFic H363A	0.0753271	0.0888374	0.0171831	0.0875806	0.413271	0.987435	0.00549161
negative	878	PE(6:0/6:0) (Avanti)	MPID000104	d104hFic H363A	-0.000959	-0.0980641	-0.0014912	0.118086	0.413462	0.987491	0.005467
positive	248	D-Glutamine OR L-Glutamine	MPID000104	d104hFic H363A	0.0414785	0.154627	0.0100004	0.176885	0.413569	0.987572	0.00543111
negative	931	Glutaric acid	MPID000104	d104hFic H363A	-0.454698	-0.294375	0.0187739	0.384241	0.415082	0.988436	0.00505157
negative	682	AICAR	MPID000104	d104hFic H363A	-0.0515879	-0.11963	-0.023728	0.117994	0.416349	0.988892	0.0048513
positive	259	Ornithine OR D-Ornithine	MPID000104	d104hFic H363A	-0.214802	-0.17897	0.0130794	0.23695	0.41765	0.989461	0.0046013
negative	507	Succinic acid OR Erythrono-1,4-lactone	MPID000104	d104hFic H363A	-0.0956295	-0.123974	-0.0213982	0.126948	0.419083	0.989875	0.00441966
positive	95	N1-Acetylspermine	MPID000104	d104hFic H363A	0.118442	0.515458	0.191091	0.403165	0.42108	0.991025	0.00391548
negative	648	Diadenosine tetraphosphate	MPID000104	d104hFic H363A	-0.118852	0.530304	0.222768	0.383241	0.422286	0.991281	0.00380337
negative	531	2-Methylbutyrylglycine OR Isovalerylglycine OR 2-Ethylhydracrylic acid	MPID000104	d104hFic H363A	-0.065397	-0.0872454	-0.02216	0.0811957	0.422792	0.991287	0.00380066
negative	785	Diadenosine triphosphate	MPID000104	d104hFic H363A	0.0422423	0.37843	0.143224	0.293585	0.423045	0.991457	0.00372625
negative	918	Dihydrofolic acid	MPID000104	d104hFic H363A	-1.95182	-1.19606	-0.327635	1.08975	0.42551	0.991556	0.00368283
positive	128	Cyclic AMP	MPID000104	d104hFic H363A	1.49213	0.539813	-0.105625	0.808569	0.424727	0.991556	0.00368283
negative	799	Adenine	MPID000104	d104hFic H363A	-0.191866	-0.19479	-0.0426473	0.190479	0.424443	0.991556	0.00368283
positive	219	PE(6:0/6:0) (Avanti)	MPID000104	d104hFic H363A	-0.0198197	0.0626193	0.00723623	0.0693494	0.424517	0.991556	0.00368283
positive	375	Dihydrobiopterin	MPID000104	d104hFic H363A	-0.0136584	-0.0552243	-0.00300829	0.0657709	0.42725	0.992012	0.00348294
negative	716	IDP	MPID000104	d104hFic H363A	-0.219159	0.448212	0.081266	0.462465	0.427511	0.992058	0.00346284
positive	346	myo-Inositol 1-phosphate OR D-Tagatose 6-phosphate OR Fructose 1-phosphate OR D-Mannose 1-phosphate OR Glucose 1-phosphate OR Galactose 1-phosphate OR Beta-D-Fructose 6-phosphate OR beta-D-Glucose 6-phosphate	MPID000104	d104hFic H363A	0.0237434	0.120269	0.0148221	0.133972	0.431236	0.993044	0.00303135
negative	685	Deoxyadenosine triphosphate	MPID000104	d104hFic H363A	-0.528704	1.02979	0.175964	1.08573	0.431626	0.993304	0.00291789
negative	641	3-Hydroxybutyryl-CoA	MPID000104	d104hFic H363A	-0.0073208	0.648213	0.265008	0.489029	0.433272	0.993433	0.00286124
negative	838	Isovalerylglycine OR 2-Methylbutyrylglycine	MPID000104	d104hFic H363A	-0.334934	-0.41716	-0.0200989	0.507782	0.434242	0.993433	0.00286124
negative	968	Ursodeoxycholic acid	MPID000104	d104hFic H363A	-0.115652	0.272357	0.00990017	0.334715	0.432971	0.993433	0.00286124
negative	824	Deoxyguanosine	MPID000104	d104hFic H363A	0.0262775	-0.148411	-0.0171785	0.16737	0.432991	0.993433	0.00286124
positive	96	dCMP	MPID000104	d104hFic H363A	-0.00577368	0.146878	0.0716364	0.0962223	0.434239	0.993433	0.00286124
positive	73	7-Methylguanine	MPID000104	d104hFic H363A	0.0304836	-0.0366399	0.00498261	0.0533165	0.434997	0.993433	0.00286124
negative	916	Dihydrobiopterin	MPID000104	d104hFic H363A	-0.0035842	-0.0944611	-0.011415	0.106743	0.436568	0.993543	0.00281319
negative	649	Prostaglandin E2 OR Prostaglandin A2	MPID000104	d104hFic H363A	-0.0493521	-0.12169	-0.0348927	0.111978	0.438263	0.993902	0.0026564
positive	327	Guanosine	MPID000104	d104hFic H363A	0.0355963	-0.141069	-0.0550652	0.111271	0.439568	0.994163	0.00254259
positive	268	Uridine 5'-monophosphate OR Uridine 3'-monophosphate	MPID000104	d104hFic H363A	0.0514453	0.364468	0.229716	0.174499	0.439984	0.99437	0.00245201
positive	99	5-Thymidylic acid	MPID000104	d104hFic H363A	0.052326	0.157226	0.0486835	0.141573	0.443269	0.995347	0.00202548
negative	879	Succinic acid semialdehyde	MPID000104	d104hFic H363A	0.305375	0.125515	-0.0641897	0.247549	0.443478	0.995347	0.00202548
negative	500	N-Acetylneuraminic acid	MPID000104	d104hFic H363A	-0.0327042	-0.0770464	-0.0131363	0.0834937	0.444005	0.995347	0.00202548
positive	202	Leucyl-Glycine OR Isoleucyl-Glycine	MPID000104	d104hFic H363A	-0.0130628	0.0525997	0.013722	0.0507018	0.443205	0.995347	0.00202548
negative	815	2-Oxoarginine OR Glycyl-glycine	MPID000104	d104hFic H363A	-0.235336	-0.230531	-0.00670029	0.294194	0.446761	0.995666	0.00188618
positive	283	L-Valine	MPID000104	d104hFic H363A	-0.0791948	-0.0848447	0.027127	0.14704	0.446356	0.995666	0.00188618
negative	768	3-hydroxydecanoyl carnitine	MPID000104	d104hFic H363A	0.195811	0.075871	-0.0369517	0.148159	0.44636	0.995666	0.00188618
positive	298	Iodotyrosine	MPID000104	d104hFic H363A	0.0227694	-0.0501215	-0.00940558	0.0534947	0.446585	0.995666	0.00188618
positive	286	L-Acetylcarnitine	MPID000104	d104hFic H363A	-0.119424	0.105802	0.0320741	0.0971834	0.448066	0.996045	0.00172105
positive	247	L-Palmitoylcarnitine	MPID000104	d104hFic H363A	0.187202	-0.35106	-0.0708143	0.369681	0.448406	0.996103	0.00169585
negative	561	Adenosine triphosphate OR dGTP	MPID000104	d104hFic H363A	-0.635492	0.815616	0.11593	0.927764	0.450751	0.996191	0.0016575
negative	844	Taurodeoxycholic acid OR Taurochenodesoxycholic acid OR Tauroursodeoxycholic acid	MPID000104	d104hFic H363A	0.328592	-0.468241	-0.0819215	0.511057	0.449695	0.996191	0.0016575
negative	523	Xanthine	MPID000104	d104hFic H363A	-0.0949439	-0.202911	-0.0662031	0.181085	0.450286	0.996191	0.0016575
positive	112	dUMP	MPID000104	d104hFic H363A	0.0843699	0.175783	0.0417914	0.177797	0.451077	0.996191	0.0016575
positive	111	Niacinamide	MPID000104	d104hFic H363A	0.0622564	0.140897	0.0237416	0.155025	0.449818	0.996191	0.0016575
negative	642	5'-Methylthioadenosine	MPID000104	d104hFic H363A	0.256568	0.0745126	-0.0950056	0.224637	0.450471	0.996191	0.0016575
negative	468	Folic acid	MPID000104	d104hFic H363A	0.08493	0.0903351	0.0130631	0.102885	0.452623	0.996392	0.00156998
negative	739	3-Indoleacetonitrile	MPID000104	d104hFic H363A	0.131591	-0.313167	-0.127278	0.248882	0.455126	0.996882	0.00135632
negative	654	Glucosamine 6-phosphate	MPID000104	d104hFic H363A	-0.00480386	0.189492	0.0653803	0.166531	0.456105	0.996882	0.00135632
positive	398	L-Leucine OR L-Alloisoleucine OR L-Isoleucine	MPID000104	d104hFic H363A	0.314771	0.118926	0.0238248	0.128133	0.457965	0.997262	0.00119055
negative	625	Adenosine phosphosulfate	MPID000104	d104hFic H363A	0.606816	0.43542	0.0358692	0.538851	0.458399	0.997268	0.00118832
negative	753	Glycyl-Phenylalanine	MPID000104	d104hFic H363A	0.202481	0.258424	0.136592	0.164661	0.459363	0.997443	0.00111183
positive	396	L-Cystine	MPID000104	d104hFic H363A	-0.0314804	0.386225	0.0968157	0.392126	0.460482	0.997831	0.000943099
negative	908	D-Xylose OR D-Xylulose	MPID000104	d104hFic H363A	0.0854051	0.225657	0.00220549	0.302645	0.460314	0.997831	0.000943099
negative	723	3,5-Diiodo-L-tyrosine	MPID000104	d104hFic H363A	0.0177347	-0.070027	-0.0241205	0.0621854	0.460381	0.997831	0.000943099
negative	928	D-Tagatose 6-phosphate OR myo-Inositol 1-phosphate OR Fructose 6-phosphate OR D-Mannose 1-phosphate OR Beta-D-Fructose 6-phosphate OR beta-D-Glucose 6-phosphate OR Glucose 1-phosphate OR Fructose 1-phosphate OR Galactose 1-phosphate	MPID000104	d104hFic H363A	0.0126255	0.108019	0.0434366	0.0877922	0.461961	0.997884	0.000920063
positive	90	D-Fructose OR myo-Inositol OR D-Galactose OR D-Mannose OR D-Lactic acid OR N-Acetyl-D-glucosamine OR 5-Aminolevulinic acid OR L-Lactic acid OR N-Acetylmannosamine OR N-Acetyl-L-alanine OR Levoinositol OR 4-Hydroxyproline	MPID000104	d104hFic H363A	0.0420206	0.0936953	0.0348438	0.0798479	0.461095	0.997884	0.000920063
positive	182	Debrisoquine	MPID000104	d104hFic H363A	0.0159631	-0.0977503	-0.0181154	0.108761	0.464048	0.998271	0.000751366
positive	416	Senecioic acid	MPID000104	d104hFic H363A	-0.183886	-0.100832	0.0162755	0.160566	0.465795	0.998656	0.000583881
positive	29	2-Methoxyestradiol	MPID000104	d104hFic H363A	0.301906	-0.30172	-0.110857	0.262503	0.467171	0.998792	0.000524835
positive	1	Polylimonene OR (+)-Limonene OR (-)-Limonene	MPID000104	d104hFic H363A	0.0473829	0.218664	0.0497209	0.232779	0.467982	0.998792	0.000524835
positive	257	Oxidized glutathione	MPID000104	d104hFic H363A	-0.0395774	0.0666951	0.00196767	0.0890901	0.467509	0.998792	0.000524835
positive	220	Carnosine	MPID000104	d104hFic H363A	-0.100631	-0.049932	0.0133549	0.0872431	0.468202	0.998792	0.000524835
positive	337	L-Lysine OR D-Lysine	MPID000104	d104hFic H363A	-0.00088	0.0448053	-0.00601258	0.0699469	0.467519	0.998792	0.000524835
negative	687	3-Methoxyanthranilate OR Pyridoxal	MPID000104	d104hFic H363A	0.116101	0.0439221	-0.0338105	0.10697	0.467423	0.998792	0.000524835
positive	43	Dodecanedioic acid	MPID000104	d104hFic H363A	0.158859	0.0937945	-0.00229182	0.132556	0.468529	0.998909	0.000474057
negative	570	Ethylmalonic acid	MPID000104	d104hFic H363A	-0.0770828	-0.185793	-0.0193624	0.230198	0.469688	0.999038	0.000418019
negative	740	dIMP	MPID000104	d104hFic H363A	0.0746981	0.0700384	0.00392633	0.0917521	0.471186	0.999391	0.000264762
negative	943	Homovanillic acid	MPID000104	d104hFic H363A	-0.0596666	-0.163057	-0.0600016	0.143264	0.471931	0.9995	0.000217099
negative	752	Tolbutamide	MPID000104	d104hFic H363A	-0.0789654	-0.132689	-0.0463465	0.120203	0.472571	0.9995	0.000217099
positive	361	Sucrose OR Cellobiose	MPID000104	d104hFic H363A	-0.120812	-0.12266	0.003047	0.174996	0.472549	0.9995	0.000217099
negative	614	7-Methylguanine	MPID000104	d104hFic H363A	4.41e-05	-0.0950938	-0.0138024	0.113192	0.47265	0.9995	0.000217099
negative	607	Pelargonic acid	MPID000104	d104hFic H363A	-0.0286168	-0.146822	-0.0584894	0.123569	0.474705	0.999964	1.56109e-05
negative	774	Bilirubin	MPID000104	d104hFic H363A	-3.8843	-1.89513	-0.786325	1.59277	0.486335	1	0
negative	454	Bilirubin	MPID000104	d104hFic H363A	-3.08574	-1.42127	-0.571293	1.34578	0.52766	1	0
negative	668	3-Hydroxy-3-methylglutaryl-CoA	MPID000104	d104hFic H363A	-0.617633	0.772997	0.448894	0.86943	0.709315	1	0
negative	773	Nicotinate adenine dinucleotide phosphate	MPID000104	d104hFic H363A	-0.134773	0.76619	0.340811	0.6267	0.497291	1	0
negative	850	Isovaleryl-CoA	MPID000104	d104hFic H363A	-0.916525	0.703488	0.384989	1.21328	0.792928	1	0
positive	179	Luteolin	MPID000104	d104hFic H363A	0.811617	0.684429	-0.176315	1.67388	0.607097	1	0
negative	958	NADPH	MPID000104	d104hFic H363A	0.0523095	0.666131	0.150897	0.770232	0.503539	1	0
positive	15	Sphinganine	MPID000104	d104hFic H363A	-6.25924	0.66344	-0.125399	1.31538	0.548703	1	0
negative	779	Coproporphyrin I	MPID000104	d104hFic H363A	-0.0963945	0.584455	0.205285	0.686537	0.580747	1	0
positive	223	Coproporphyrin I	MPID000104	d104hFic H363A	-0.346091	0.574853	0.191075	0.644636	0.551615	1	0
negative	585	Lithocholic acid glycine conjugate	MPID000104	d104hFic H363A	2.22679	0.544498	0.112974	0.813018	0.59558	1	0
negative	805	L-Palmitoylcarnitine	MPID000104	d104hFic H363A	2.21432	0.538881	0.209694	1.00811	0.744017	1	0
positive	45	Coproporphyrin I	MPID000104	d104hFic H363A	-0.335318	0.538382	0.133251	0.601193	0.500388	1	0
negative	736	Luteolin	MPID000104	d104hFic H363A	0.753435	0.538236	-0.208543	1.46626	0.610535	1	0
negative	781	Biliverdin	MPID000104	d104hFic H363A	-0.115434	0.516817	0.00551183	0.768919	0.506072	1	0
negative	938	Guanosine triphosphate	MPID000104	d104hFic H363A	-1.29716	0.50407	0.0375787	0.962557	0.627934	1	0
negative	626	Biliverdin	MPID000104	d104hFic H363A	-0.219711	0.488005	0.00239772	0.90731	0.5925	1	0
negative	969	Vitamin A OR Arachidonic acid	MPID000104	d104hFic H363A	0.486392	-0.485732	-0.193776	0.671323	0.663637	1	0
negative	828	L-Palmitoylcarnitine	MPID000104	d104hFic H363A	-0.627261	-0.468566	-0.117577	0.802366	0.66179	1	0
negative	864	Luteolin	MPID000104	d104hFic H363A	0.63599	0.431792	-0.216134	1.26261	0.607837	1	0
negative	849	Octanoyl-CoA	MPID000104	d104hFic H363A	-1.41962	0.403214	0.157877	1.44399	0.865087	1	0
negative	894	CDP	MPID000104	d104hFic H363A	-0.326771	0.3971	0.212334	0.413663	0.655122	1	0
negative	839	Lithocholic acid glycine conjugate	MPID000104	d104hFic H363A	2.68277	0.384676	0.100022	1.15655	0.805586	1	0
negative	473	Estrone	MPID000104	d104hFic H363A	0.244649	-0.38112	-0.15486	0.427543	0.596659	1	0
positive	49	Lithocholic acid glycine conjugate	MPID000104	d104hFic H363A	2.02001	-0.380185	0.0370801	0.850578	0.623733	1	0
negative	662	6-Phosphogluconic acid OR 6-phosphonatooxy-D-gluconate	MPID000104	d104hFic H363A	-0.184287	0.368222	0.185172	0.289609	0.527348	1	0
negative	623	Lipoamide	MPID000104	d104hFic H363A	-0.0986166	-0.367645	-0.176468	0.2757	0.488042	1	0
negative	578	Coproporphyrin I	MPID000104	d104hFic H363A	-0.240374	0.365808	0.141	0.589605	0.702991	1	0
negative	833	3,4-Dihydroxyphenylglycol	MPID000104	d104hFic H363A	0.235829	0.358404	0.00563308	0.52772	0.503826	1	0
negative	783	Butyryl-CoA	MPID000104	d104hFic H363A	-0.688244	0.335613	0.311928	0.476131	0.960325	1	0
negative	695	Acetylcysteine	MPID000104	d104hFic H363A	0.770844	0.331288	-0.03534	0.605954	0.545151	1	0
positive	246	Norepinephrine OR Pyridoxine	MPID000104	d104hFic H363A	0.190037	0.325008	0.0181144	0.466514	0.510638	1	0
negative	633	Butyryl-CoA	MPID000104	d104hFic H363A	-0.627191	0.307072	0.307072	0.465802	1	1	0
positive	274	Pantetheine	MPID000104	d104hFic H363A	-1.88487	-0.30176	-0.125759	0.659764	0.789651	1	0
negative	652	dCDP	MPID000104	d104hFic H363A	-0.156706	0.293011	0.114414	0.270125	0.508508	1	0
negative	955	Ureidoisobutyric acid OR L-Serine OR D-Glutamine	MPID000104	d104hFic H363A	-0.334025	-0.279474	-0.0532988	0.431063	0.599797	1	0
negative	806	Thymidine OR Hydroxykynurenine OR Oxoadipic acid	MPID000104	d104hFic H363A	-0.0671476	-0.278752	0.0139408	0.711697	0.680881	1	0
negative	530	Estriol OR 2-Hydroxyestradiol	MPID000104	d104hFic H363A	0.225685	-0.269084	-0.10851	0.254505	0.528089	1	0
negative	615	NAD	MPID000104	d104hFic H363A	-0.0105835	-0.260336	-0.128739	0.247571	0.595037	1	0
negative	504	Urocanic acid OR Trans-urocanate	MPID000104	d104hFic H363A	0.748138	0.259914	-0.0526507	0.614077	0.610753	1	0
negative	880	2-Ketobutyric acid	MPID000104	d104hFic H363A	-0.259856	-0.2522	-0.0636869	0.268234	0.482185	1	0
positive	56	Cysteine-S-sulfate	MPID000104	d104hFic H363A	-0.0100111	0.250638	0.158138	0.226244	0.682651	1	0
positive	17	Thymidine	MPID000104	d104hFic H363A	0.0537483	0.241036	0.0806633	0.236614	0.497909	1	0
positive	205	Prostaglandin B1	MPID000104	d104hFic H363A	-0.203538	-0.240744	-0.0859492	0.275675	0.574449	1	0
negative	647	Allantoin	MPID000104	d104hFic H363A	-0.258467	-0.23938	-0.0110191	0.534103	0.668972	1	0
negative	872	Leucylleucine	MPID000104	d104hFic H363A	-0.260699	-0.238403	-0.138277	0.372791	0.788249	1	0
negative	848	N-Formyl-L-methionine	MPID000104	d104hFic H363A	-0.262247	-0.236416	-0.0706076	0.270591	0.540032	1	0
positive	118	Pyridoxal 5'-phosphate	MPID000104	d104hFic H363A	-0.104543	0.228727	0.053355	0.356449	0.622722	1	0
negative	924	Dihydroxyacetone	MPID000104	d104hFic H363A	-0.0334125	-0.227903	-0.0896219	0.247143	0.575808	1	0
negative	638	Diadenosine triphosphate	MPID000104	d104hFic H363A	-0.031972	0.227368	0.0967408	0.19492	0.502757	1	0
negative	971	L-Alanine OR beta-Alanine	MPID000104	d104hFic H363A	-0.19461	-0.22536	-0.108482	0.300319	0.697143	1	0
positive	84	gamma-Glutamylcysteine	MPID000104	d104hFic H363A	-0.0736968	-0.225219	-0.0901279	0.257591	0.599971	1	0
negative	699	4-Hydroxy-2-oxoglutaric acid	MPID000104	d104hFic H363A	0.0904167	0.216229	0.111757	0.218834	0.633073	1	0
negative	671	Guanosine monophosphate	MPID000104	d104hFic H363A	-0.0231623	0.211409	0.163214	0.156521	0.758147	1	0
positive	91	Guanosine diphosphate mannose	MPID000104	d104hFic H363A	0.0166061	0.206311	0.055078	0.26125	0.562667	1	0
negative	967	Spermine	MPID000104	d104hFic H363A	0.632812	-0.205152	-0.110241	0.620979	0.878523	1	0
positive	308	Bilirubin	MPID000104	d104hFic H363A	-2.72241	-0.203643	-0.114689	0.874013	0.918935	1	0
positive	72	Taurodeoxycholic acid OR Taurochenodesoxycholic acid	MPID000104	d104hFic H363A	0.312641	-0.202793	-0.0637469	0.220564	0.528424	1	0
negative	462	Isocitric acid OR Citric acid OR Dehydroascorbic acid OR Diketogulonic acid	MPID000104	d104hFic H363A	-0.1972	0.201585	0.1019	0.241853	0.680211	1	0
positive	386	Guanine	MPID000104	d104hFic H363A	-0.0193841	-0.200324	-0.0977946	0.15557	0.509858	1	0
negative	920	Dihydrothymine	MPID000104	d104hFic H363A	0.0469034	-0.197888	-0.121692	0.29359	0.795223	1	0
positive	280	5,10-Methenyltetrahydrofolic acid	MPID000104	d104hFic H363A	-0.282494	-0.197008	0.0141439	0.572659	0.712335	1	0
negative	973	Dihydroxyacetone OR L-Lactic acid OR myo-Inositol	MPID000104	d104hFic H363A	-0.214803	-0.196882	-0.0594315	0.255396	0.590451	1	0
negative	842	Xanthurenic acid	MPID000104	d104hFic H363A	0.113244	-0.19492	-0.0492079	0.263717	0.580584	1	0
negative	713	Glyceric acid OR N-Acetylserine OR D-Glutamic acid	MPID000104	d104hFic H363A	-0.153491	-0.192338	0.00330452	0.478924	0.682904	1	0
negative	874	Glycylvaline OR N2-Acetylornithine OR Valylglycine	MPID000104	d104hFic H363A	-0.292096	-0.191549	0.046407	0.529873	0.653373	1	0
negative	688	Xanthylic acid	MPID000104	d104hFic H363A	-0.0664721	0.186182	0.131652	0.164887	0.740863	1	0
negative	555	Chenodeoxycholic acid OR Deoxycholic acid OR Ursodeoxycholic acid	MPID000104	d104hFic H363A	0.312117	-0.182751	-0.0744047	0.228017	0.63467	1	0
negative	640	Guanosine diphosphate mannose	MPID000104	d104hFic H363A	-0.068327	0.181868	0.0800668	0.19584	0.603189	1	0
positive	225	NAD	MPID000104	d104hFic H363A	0.00434963	-0.181857	-0.141547	0.159501	0.800482	1	0
positive	108	Retinal	MPID000104	d104hFic H363A	-1.04667	-0.178568	-0.0394345	0.410212	0.734477	1	0
negative	761	Valylglycine OR N2-Acetylornithine OR Glycylvaline	MPID000104	d104hFic H363A	-0.208559	-0.172317	0.037721	0.317169	0.507826	1	0
negative	529	16a-Hydroxyestrone	MPID000104	d104hFic H363A	0.332686	-0.171438	-0.0494187	0.256529	0.634321	1	0
negative	681	Phosphocreatine	MPID000104	d104hFic H363A	0.0496344	0.170125	0.0331785	0.22152	0.536433	1	0
negative	556	3-Methylglutaconic acid	MPID000104	d104hFic H363A	0.00510234	-0.16999	-0.0338741	0.308704	0.659267	1	0
negative	437	4-Hydroxynonenal	MPID000104	d104hFic H363A	-0.198432	-0.168866	0.00250873	0.302092	0.570515	1	0
negative	834	N-Acetyl-L-phenylalanine	MPID000104	d104hFic H363A	0.160094	0.168348	0.0037695	0.264786	0.534237	1	0
negative	575	Succinylacetone	MPID000104	d104hFic H363A	-0.0436345	-0.168254	-0.00336551	0.314203	0.599735	1	0
negative	972	myo-Inositol	MPID000104	d104hFic H363A	0.0742212	0.168218	0.0733637	0.189402	0.616507	1	0
positive	44	Glycoursodeoxycholic acid OR Chenodeoxycholic acid glycine conjugate	MPID000104	d104hFic H363A	0.336839	-0.167321	-0.0913001	0.205367	0.711255	1	0
positive	155	Ergothioneine	MPID000104	d104hFic H363A	0.193269	-0.165686	-0.0827323	0.241904	0.731658	1	0
negative	518	Uridine diphosphate glucose OR Uridine diphosphategalactose	MPID000104	d104hFic H363A	-0.00847956	0.164837	0.0748109	0.130326	0.489705	1	0
positive	236	S-Adenosylhomocysteine	MPID000104	d104hFic H363A	0.0475599	-0.162891	-0.129315	0.144771	0.816597	1	0
negative	720	Pantetheine	MPID000104	d104hFic H363A	-0.0647132	-0.161897	-0.0461062	0.165789	0.484914	1	0
negative	464	Deoxyadenosine OR 5'-Deoxyadenosine	MPID000104	d104hFic H363A	0.0331224	-0.161143	-0.096141	0.131247	0.620413	1	0
negative	830	Riboflavin	MPID000104	d104hFic H363A	-0.0686555	-0.159437	-0.0321348	0.18186	0.483926	1	0
negative	629	N-Acetyl-glucosamine 1-phosphate OR myo-Inositol 1-phosphate OR N-Acetyl-D-Glucosamine 6-Phosphate OR Beta-D-Fructose 6-phosphate OR D-Mannose 1-phosphate OR D-Tagatose 6-phosphate OR Fructose 6-phosphate	MPID000104	d104hFic H363A	-0.00265698	0.158692	0.100321	0.164123	0.7221	1	0
negative	664	N6,N6,N6-Trimethyl-L-lysine	MPID000104	d104hFic H363A	-0.146643	-0.158388	-0.00875431	0.228541	0.51264	1	0
negative	881	Acetoacetic acid	MPID000104	d104hFic H363A	-0.0551916	-0.15775	-0.0598161	0.212516	0.644918	1	0
negative	620	S-Adenosylhomocysteine	MPID000104	d104hFic H363A	0.0323895	-0.155389	-0.0987197	0.156157	0.71668	1	0
negative	546	6-Dimethylaminopurine	MPID000104	d104hFic H363A	0.0853988	-0.155311	-0.0843936	0.139639	0.611549	1	0
negative	889	N-Acetyl-glucosamine 1-phosphate OR myo-Inositol 1-phosphate OR N-Acetyl-D-Glucosamine 6-Phosphate OR Beta-D-Fructose 6-phosphate OR D-Mannose 1-phosphate OR D-Tagatose 6-phosphate OR Fructose 6-phosphate	MPID000104	d104hFic H363A	-0.00886743	0.153847	0.102491	0.156958	0.74352	1	0
negative	714	9,13-cis-Retinoic acid	MPID000104	d104hFic H363A	0.0194145	-0.153762	-0.0710791	0.131657	0.529992	1	0
negative	595	2-Hydroxy-3-methylbutyric acid OR 3-Hydroxyisovaleric acid	MPID000104	d104hFic H363A	-0.0407315	-0.1535	-0.0725534	0.153011	0.596787	1	0
negative	609	Xanthurenic acid	MPID000104	d104hFic H363A	0.138029	-0.147234	-0.0745651	0.171383	0.671554	1	0
negative	496	O-Phosphoethanolamine	MPID000104	d104hFic H363A	0.096062	0.146317	0.0499733	0.25149	0.701653	1	0
positive	39	Deoxycholic acid OR Chenodeoxycholic acid	MPID000104	d104hFic H363A	0.238759	-0.145823	-0.0659843	0.234235	0.733216	1	0
positive	258	DL-Glutamate OR D-Glutamic acid OR L-Glutamic acid	MPID000104	d104hFic H363A	0.0451195	0.144757	0.0397312	0.192253	0.584866	1	0
positive	414	Porphobilinogen	MPID000104	d104hFic H363A	-0.141086	0.143783	0.0720199	0.19351	0.710751	1	0
positive	37	Capric acid OR Polylimonene	MPID000104	d104hFic H363A	-0.0569023	-0.141555	0.0088985	0.288006	0.601394	1	0
positive	370	D-Xylitol OR L-Arabitol OR D-Arabitol OR Ribitol	MPID000104	d104hFic H363A	0.0320313	-0.140393	-0.108697	0.15291	0.835788	1	0
positive	384	Glutathionate(1-)	MPID000104	d104hFic H363A	0.104882	0.140151	0.092032	0.191319	0.801418	1	0
negative	820	Biotin	MPID000104	d104hFic H363A	-0.128186	-0.138174	-0.00363079	0.205149	0.511931	1	0
negative	535	2-Methylcitric acid	MPID000104	d104hFic H363A	-0.21564	0.135989	0.173648	0.244491	0.877586	1	0
positive	71	Acetylcholine	MPID000104	d104hFic H363A	-0.104866	-0.135367	-0.129886	0.193859	0.977446	1	0
negative	925	Dihydroxyacetone OR 6-DEOXY-L-GALACTONIC ACID	MPID000104	d104hFic H363A	-0.0947973	-0.134976	-0.0423995	0.153075	0.545326	1	0
positive	394	Indolepyruvate	MPID000104	d104hFic H363A	-0.0965458	0.132115	0.0962293	0.130942	0.784038	1	0
positive	125	Xanthylic acid	MPID000104	d104hFic H363A	-0.178667	0.130485	0.14552	0.186063	0.935597	1	0
negative	510	Phosphoenolpyruvic acid	MPID000104	d104hFic H363A	-0.446431	0.129995	0.151492	0.366279	0.953199	1	0
negative	751	Maltoheptaose	MPID000104	d104hFic H363A	-0.0220383	0.128348	0.0364541	0.131081	0.483277	1	0
negative	527	Urocanic acid OR Trans-urocanate	MPID000104	d104hFic H363A	0.0172764	-0.128193	-0.00424671	0.219356	0.572044	1	0
positive	169	Formylanthranilic acid	MPID000104	d104hFic H363A	0.0840381	0.128076	0.0237606	0.183799	0.570338	1	0
positive	406	Phenylacetic acid OR Phenyl acetate OR 5-Hydroxytryptophol	MPID000104	d104hFic H363A	-0.0549246	-0.125131	-0.00134749	0.295391	0.67518	1	0
negative	608	L-Aspartic acid OR Trans-urocanate	MPID000104	d104hFic H363A	-0.0933609	-0.123352	-0.0267773	0.178818	0.589149	1	0
positive	31	delta-Hexanolactone	MPID000104	d104hFic H363A	0.0657805	0.11854	0.061285	0.288927	0.842915	1	0
negative	777	Uridine diphosphate-N-acetylglucosamine OR Uridine diphosphate-N-acetylgalactosamine OR Uridine diphosphate glucose OR Uridine diphosphategalactose	MPID000104	d104hFic H363A	-0.26265	-0.116197	0.0130776	0.24813	0.60237	1	0
negative	946	Hydroxyacetone	MPID000104	d104hFic H363A	0.0218916	-0.113832	-0.0174031	0.152612	0.52748	1	0
negative	701	Imidazolepropionic acid OR Methylimidazoleacetic acid	MPID000104	d104hFic H363A	-0.105079	-0.11344	-0.0350727	0.339921	0.817667	1	0
negative	427	Folinic acid	MPID000104	d104hFic H363A	0.0993458	0.112873	0.0386873	0.131721	0.573298	1	0
negative	809	5'-Methylthioadenosine	MPID000104	d104hFic H363A	0.0650714	-0.112088	-0.0993501	0.235858	0.956929	1	0
positive	284	L-Tyrosine	MPID000104	d104hFic H363A	0.0668143	-0.109911	-0.0539543	0.10605	0.59775	1	0
negative	696	5-Methoxytryptophol	MPID000104	d104hFic H363A	0.0691567	-0.109801	-0.0328192	0.140739	0.584389	1	0
positive	183	Isovaleric acid	MPID000104	d104hFic H363A	-0.0368258	0.108981	0.0507999	0.173317	0.737104	1	0
positive	217	3'-Monoiodo-L-thyronine	MPID000104	d104hFic H363A	0.971695	-0.108234	-0.358605	0.368064	0.496353	1	0
negative	630	S-Lactoylglutathione	MPID000104	d104hFic H363A	-0.0494851	0.10803	0.0543675	0.158094	0.734282	1	0
negative	741	gamma-Glutamylleucine	MPID000104	d104hFic H363A	0.0698681	-0.107435	-0.0388897	0.16766	0.682663	1	0
negative	484	L-Lactic acid OR 6-DEOXY-L-GALACTONIC ACID	MPID000104	d104hFic H363A	0.0189255	-0.106468	-0.0307908	0.112306	0.500407	1	0
positive	382	Itaconic acid OR Citraconic acid	MPID000104	d104hFic H363A	-0.0581473	-0.106124	-0.0124275	0.145387	0.519273	1	0
negative	855	Flavin mononucleotide	MPID000104	d104hFic H363A	-0.179979	0.106114	0.0292436	0.567613	0.892274	1	0
positive	377	Dihydrobiopterin	MPID000104	d104hFic H363A	0.262498	0.105276	0.039597	0.171331	0.701465	1	0
positive	11	10-Formyltetrahydrofolate OR Folinic acid	MPID000104	d104hFic H363A	0.107979	0.105264	0.0423394	0.123964	0.611732	1	0
negative	936	Glycolic acid	MPID000104	d104hFic H363A	-0.0814465	-0.105095	-0.0280649	0.144407	0.593739	1	0
positive	402	PA(16:0/16:0)	MPID000104	d104hFic H363A	0.673407	-0.104974	-0.0534697	0.35073	0.883251	1	0
negative	913	Dehydroascorbic acid OR Isocitric acid OR Diketogulonic acid	MPID000104	d104hFic H363A	0.0875748	0.104707	0.0290307	0.175417	0.666173	1	0
positive	4	(R)-3-Hydroxyisobutyric acid OR (S)-3-Hydroxyisobutyric acid OR (S)-3-Hydroxybutyric acid OR 3-Hydroxybutyric acid OR 2-Hydroxybutyric acid	MPID000104	d104hFic H363A	-0.0229747	-0.104312	0.00321495	0.18703	0.565346	1	0
negative	514	DL-O-Phosphoserine OR Phosphoserine	MPID000104	d104hFic H363A	-0.0301579	0.103884	0.0550382	0.165798	0.768292	1	0
positive	208	Levoinositol OR Galactinol OR 3-Hexenedioic acid OR Alpha-Lactose OR Dihydroxyacetone OR D-Glucose OR beta-Lactose	MPID000104	d104hFic H363A	0.0332778	-0.103323	-0.103323	0.218629	1	1	0
positive	42	S-Adenosylmethionine	MPID000104	d104hFic H363A	-0.0359558	-0.102786	-0.0605425	0.0777714	0.58701	1	0
positive	154	Prostaglandin B1 OR 9,13-cis-Retinoic acid	MPID000104	d104hFic H363A	0.0572925	-0.102692	-0.0581037	0.0709017	0.529435	1	0
positive	92	5'-Methylthioadenosine	MPID000104	d104hFic H363A	-0.178966	0.102291	0.0561769	0.289918	0.873621	1	0
positive	195	Maltoheptaose	MPID000104	d104hFic H363A	-0.163267	0.100247	0.0619702	0.161359	0.812489	1	0
negative	549	4-Hydroxybenzoic acid	MPID000104	d104hFic H363A	0.198085	0.0995276	0.0098565	0.144788	0.535702	1	0
negative	613	Taurodeoxycholic acid OR Taurochenodesoxycholic acid OR Tauroursodeoxycholic acid	MPID000104	d104hFic H363A	0.354943	-0.099324	-0.0703484	0.208607	0.889529	1	0
negative	725	4-Hydroxyphenylacetaldehyde	MPID000104	d104hFic H363A	0.047931	-0.0992344	-0.0243193	0.193642	0.698849	1	0
positive	294	cis-4-Hydroxy-D-proline OR 4-Hydroxyproline	MPID000104	d104hFic H363A	0.0915622	0.0989023	0.103736	0.180662	0.978654	1	0
positive	380	Epinephrine	MPID000104	d104hFic H363A	-0.0944034	0.0988915	0.0634157	0.22291	0.873552	1	0
negative	873	Tryptophyl-Glycine	MPID000104	d104hFic H363A	0.00655024	-0.0973141	-0.0704806	0.211348	0.898969	1	0
negative	663	Pyridoxine 5'-phosphate	MPID000104	d104hFic H363A	-0.0183385	0.097183	0.0474717	0.106158	0.639588	1	0
positive	100	FAD	MPID000104	d104hFic H363A	-0.0446018	-0.0968145	-0.0468934	0.158699	0.753091	1	0
negative	559	Caproic acid	MPID000104	d104hFic H363A	-0.024226	-0.0963945	-0.0281814	0.126414	0.589472	1	0
negative	432	(S)-3-Hydroxyisobutyric acid	MPID000104	d104hFic H363A	-0.110752	-0.0961753	-0.0119002	0.177831	0.635568	1	0
positive	334	1-Methylnicotinamide	MPID000104	d104hFic H363A	0.0084449	-0.095678	-0.073405	0.0657198	0.73468	1	0
negative	499	Mevalonic acid	MPID000104	d104hFic H363A	-0.0253181	-0.0956339	-0.0145494	0.114093	0.477279	1	0
negative	897	Cysteamine	MPID000104	d104hFic H363A	0.0405197	-0.0941634	-0.0331735	0.0923446	0.508959	1	0
positive	341	Methylmalonic acid OR Erythrono-1,4-lactone	MPID000104	d104hFic H363A	-0.392582	-0.0934259	0.011389	0.614052	0.864465	1	0
negative	836	Cholic acid	MPID000104	d104hFic H363A	0.136463	-0.0929954	-0.0371674	0.151375	0.712273	1	0
negative	735	Ophthalmic acid	MPID000104	d104hFic H363A	-0.0215915	-0.0927747	-0.0527015	0.0870817	0.645388	1	0
negative	940	Homogentisic acid	MPID000104	d104hFic H363A	-0.0374724	-0.0923462	-0.0305802	0.167526	0.712355	1	0
positive	285	3,5-Diiodo-L-tyrosine	MPID000104	d104hFic H363A	-0.121684	-0.0920255	-0.0185449	0.156511	0.638719	1	0
positive	76	NAD	MPID000104	d104hFic H363A	0.045966	-0.0905566	-0.122989	0.125914	0.796736	1	0
positive	127	Folinic acid OR 5,10-Methenyltetrahydrofolic acid	MPID000104	d104hFic H363A	0.00127624	0.0905034	0.0278542	0.114905	0.585599	1	0
negative	892	Butyric acid	MPID000104	d104hFic H363A	0.116698	0.090357	-0.00915114	0.29471	0.735629	1	0
negative	780	Pseudouridine OR 4-Hydroxy-2-oxoglutaric acid	MPID000104	d104hFic H363A	-0.118759	-0.090163	-0.00833849	0.555233	0.88284	1	0
negative	763	Phosphodimethylethanolamine	MPID000104	d104hFic H363A	0.0692326	0.0898362	0.0054809	0.147458	0.567279	1	0
negative	576	Glycoursodeoxycholic acid OR Chenodeoxycholic acid glycine conjugate	MPID000104	d104hFic H363A	0.339168	-0.0894964	-0.0459463	0.180811	0.809664	1	0
negative	868	Uridine 2',3'-cyclic phosphate	MPID000104	d104hFic H363A	0.101196	0.0884149	0.0460539	0.130701	0.745858	1	0
negative	670	Melatonin	MPID000104	d104hFic H363A	0.0490062	-0.0881356	-0.021778	0.0946878	0.483426	1	0
negative	814	3,5-Diiodo-L-tyrosine	MPID000104	d104hFic H363A	0.184506	0.0876294	0.0213099	0.219246	0.76228	1	0
positive	409	Phenylacetylglycine OR p-Hydroxyphenylacetic acid	MPID000104	d104hFic H363A	0.0257634	0.0875958	0.0264927	0.0962163	0.525389	1	0
negative	563	Benzenebutanoic acid	MPID000104	d104hFic H363A	0.013703	-0.0874165	-0.0316321	0.095542	0.559306	1	0
negative	438	4-Hydroxynonenal	MPID000104	d104hFic H363A	-0.0279712	-0.0871799	-0.0410078	0.211619	0.827285	1	0
negative	479	Inosinic acid	MPID000104	d104hFic H363A	0.0337349	0.0860396	0.0301748	0.0907843	0.538318	1	0
negative	911	Glutaric acid OR D-Xylose	MPID000104	d104hFic H363A	0.189227	0.0860148	-0.0189746	0.215039	0.625383	1	0
negative	929	Fumaric acid	MPID000104	d104hFic H363A	-0.109957	-0.0856947	0.00821716	0.167995	0.576152	1	0
negative	694	Benzoic acid	MPID000104	d104hFic H363A	-0.00708492	-0.0850174	-0.0307874	0.163369	0.739929	1	0
negative	759	Phenylalanylglycine OR (Â±)-Tryptophan OR Glycyl-Phenylalanine	MPID000104	d104hFic H363A	-0.036948	-0.0840647	-0.000264	0.119474	0.483043	1	0
positive	216	Methylphosphate	MPID000104	d104hFic H363A	0.0099057	-0.0836713	-0.0820166	0.119269	0.988931	1	0
negative	509	Thymine	MPID000104	d104hFic H363A	0.00220697	-0.0821997	-0.0128529	0.123558	0.574627	1	0
negative	832	Xanthine	MPID000104	d104hFic H363A	0.0344767	-0.0820658	-0.0661772	0.176007	0.92807	1	0
negative	891	Butyric acid	MPID000104	d104hFic H363A	0.0359444	-0.0815363	-0.0406597	0.124887	0.743434	1	0
positive	415	Porphobilinogen	MPID000104	d104hFic H363A	-0.000706	0.0814233	0.0382598	0.116556	0.711141	1	0
negative	675	Prostaglandin F2b OR Prostaglandin B1	MPID000104	d104hFic H363A	-0.0192202	-0.0813925	-0.0199062	0.0968887	0.525685	1	0
negative	439	4-Hydroxynonenal	MPID000104	d104hFic H363A	-0.166001	-0.0810971	-0.0410324	0.149387	0.78855	1	0
negative	537	2-Methoxyestradiol	MPID000104	d104hFic H363A	0.460456	-0.0807304	-0.049937	0.281854	0.913002	1	0
positive	57	Hydroxykynurenine OR 4-Pyridoxic acid	MPID000104	d104hFic H363A	0.0796076	0.0803536	0.0123696	0.137684	0.621469	1	0
positive	107	Prostaglandin I2 OR Prostaglandin A2 OR Prostaglandin J2	MPID000104	d104hFic H363A	-0.0241119	0.0800867	0.0446006	0.0551814	0.520173	1	0
positive	378	Dihydrofolic acid	MPID000104	d104hFic H363A	0.0238009	0.0794855	0.0233892	0.12426	0.651671	1	0
negative	909	D-Ribose OR L-Xylulose OR L-Arabinose	MPID000104	d104hFic H363A	-0.00709543	-0.0791974	0.0270716	0.163518	0.515761	1	0
positive	360	Caprylic acid	MPID000104	d104hFic H363A	-0.0583873	0.0788094	-0.0188673	0.239785	0.683751	1	0
positive	232	3,5-Dimethoxybenzaldehyde	MPID000104	d104hFic H363A	-0.00771528	0.0787041	0.0237596	0.111814	0.62315	1	0
positive	201	Glycylvaline OR Valylglycine	MPID000104	d104hFic H363A	-0.00590238	0.0778089	0.0237146	0.0891388	0.543947	1	0
negative	566	D-Arabitol OR L-Arabitol OR Ribitol	MPID000104	d104hFic H363A	-0.0240232	-0.0777911	-0.0217763	0.0983885	0.569137	1	0
positive	352	Thiamine	MPID000104	d104hFic H363A	-0.0188537	-0.0775127	-0.0146184	0.116682	0.589872	1	0
negative	856	L-Xylulose OR D-Xylulose OR L-Ribulose OR L-Arabinose OR D-Xylose	MPID000104	d104hFic H363A	-0.0750157	-0.0773968	-0.0351103	0.268543	0.874877	1	0
negative	592	4-Acetamidobutanoic acid OR Isobutyrylglycine	MPID000104	d104hFic H363A	-0.0424634	-0.0769661	-0.0308395	0.0845156	0.58522	1	0
negative	458	cis-Aconitic acid	MPID000104	d104hFic H363A	-0.0174247	0.0763599	0.0278412	0.1025	0.635963	1	0
negative	933	Propionylglycine OR D-Tagatose OR Glyceraldehyde OR myo-Inositol OR N-Acetyl-L-alanine OR L-Lactic acid OR N-Acetylmannosamine	MPID000104	d104hFic H363A	-0.0443101	-0.0760607	0.00339368	0.120126	0.508341	1	0
negative	772	PE(6:0/6:0) (Avanti)	MPID000104	d104hFic H363A	0.106367	-0.0759525	-0.0496595	0.121302	0.828397	1	0
negative	451	Cyclic AMP OR Adenosine monophosphate OR 2'-Deoxyguanosine 5'-monophosphate	MPID000104	d104hFic H363A	0.0437316	-0.0753876	-0.0551712	0.110459	0.854781	1	0
negative	433	D-2-Hydroxyglutaric acid OR L-2-Hydroxyglutaric acid	MPID000104	d104hFic H363A	-0.0197624	-0.0751871	-0.0285764	0.34246	0.891738	1	0
positive	33	6-Dimethylaminopurine	MPID000104	d104hFic H363A	-0.118806	-0.0744963	0.00409358	0.152843	0.607121	1	0
positive	228	3,4-Dihydroxymandelic acid	MPID000104	d104hFic H363A	0.0327797	0.0744588	-0.00748687	0.14359	0.568208	1	0
negative	964	Porphobilinogen OR L-Kynurenine	MPID000104	d104hFic H363A	0.0669197	0.074211	0.0262883	0.116201	0.680037	1	0
negative	612	Suberic acid	MPID000104	d104hFic H363A	-0.0424942	-0.0741052	-0.0274101	0.0862177	0.588097	1	0
negative	429	Cyclic AMP OR Adenosine monophosphate OR 2'-Deoxyguanosine 5'-monophosphate	MPID000104	d104hFic H363A	0.0461489	-0.0740451	-0.0550889	0.111716	0.86526	1	0
positive	344	Propionylcarnitine	MPID000104	d104hFic H363A	-0.0508353	0.0739482	0.030295	0.0765837	0.568674	1	0
negative	590	Hippuric acid	MPID000104	d104hFic H363A	-0.021378	-0.0731724	-0.015018	0.0849611	0.49367	1	0
positive	392	Hypoxanthine	MPID000104	d104hFic H363A	-0.200841	0.0730791	0.0464737	0.110195	0.809214	1	0
negative	851	Prostaglandin E2 OR Prostaglandin I2	MPID000104	d104hFic H363A	0.146073	-0.0720922	-0.0537783	0.402274	0.963688	1	0
negative	553	N-Acetyl-L-phenylalanine	MPID000104	d104hFic H363A	-0.0553358	-0.0713243	-0.0117784	0.0917119	0.516163	1	0
negative	974	myo-Inositol 1,4,5-trisphosphate OR Acetylphosphate	MPID000104	d104hFic H363A	0.04366	0.0711446	-0.0287217	0.207543	0.630386	1	0
negative	569	Cholic acid	MPID000104	d104hFic H363A	0.176798	-0.0709978	-0.0506288	0.148542	0.890931	1	0
negative	926	Ethanolamine	MPID000104	d104hFic H363A	-0.061973	-0.0709182	0.0154762	0.168858	0.608904	1	0
negative	489	Phenylpyruvic acid OR 4-Hydroxycinnamic acid	MPID000104	d104hFic H363A	0.020617	-0.0709061	-0.0330811	0.105725	0.720517	1	0
negative	709	Cysteic acid	MPID000104	d104hFic H363A	-0.0277283	-0.0707074	-0.00973567	0.0902995	0.499538	1	0
negative	704	Indole-3-propionic acid	MPID000104	d104hFic H363A	0.081028	-0.0700149	-0.0437939	0.0867598	0.76248	1	0
negative	444	Deoxycytidine	MPID000104	d104hFic H363A	-0.127431	-0.0698628	0.0540843	0.213351	0.561271	1	0
negative	541	3-Furoic acid	MPID000104	d104hFic H363A	-0.0175068	-0.0697323	-0.0129018	0.143242	0.691556	1	0
positive	136	Butyrylcarnitine	MPID000104	d104hFic H363A	-0.0530481	0.0689896	0.0260007	0.067239	0.522599	1	0
positive	362	Cellobiose OR Sucrose OR D-Maltose OR Galactinol	MPID000104	d104hFic H363A	0.0797751	0.0683566	0.0171353	0.125045	0.682082	1	0
positive	339	Indoleacetic acid	MPID000104	d104hFic H363A	-0.20997	-0.068332	-0.0208026	0.0946916	0.615711	1	0
positive	277	N2-gamma-Glutamylglutamine	MPID000104	d104hFic H363A	-0.200479	0.0683146	0.0468822	0.287629	0.940601	1	0
negative	488	Methylmalonic acid	MPID000104	d104hFic H363A	-0.103415	0.0672992	0.0647496	0.214291	0.990507	1	0
positive	300	Ureidopropionic acid OR Dihydrouracil	MPID000104	d104hFic H363A	0.0875938	0.0668968	0.000455	0.15062	0.659125	1	0
negative	728	Cinnavalininate	MPID000104	d104hFic H363A	0.203313	-0.0664984	-0.0650936	0.742541	0.998491	1	0
negative	481	L-Histidine OR Dihydrouracil	MPID000104	d104hFic H363A	-0.0168054	-0.0664886	0.0068057	0.121382	0.545955	1	0
positive	190	N2-gamma-Glutamylglutamine	MPID000104	d104hFic H363A	0.0415572	0.0660522	-0.003946	0.105955	0.508844	1	0
negative	945	Hydroxyacetone OR D-Lactaldehyde	MPID000104	d104hFic H363A	0.0357257	-0.0656873	-0.0656873	0.166941	1	1	0
negative	565	Creatinine	MPID000104	d104hFic H363A	0.112009	0.0655942	0.0207692	0.106679	0.674351	1	0
positive	214	3-hydroxydecanoyl carnitine	MPID000104	d104hFic H363A	-6.71e-05	0.0652436	0.0426385	0.0455375	0.619608	1	0
positive	388	Homogentisic acid OR 3,4-Dihydroxybenzeneacetic acid	MPID000104	d104hFic H363A	0.0146614	0.0652014	0.0517545	0.0728976	0.85365	1	0
negative	921	Dihydrouracil OR L-3-Cyanoalanine	MPID000104	d104hFic H363A	-0.0355936	-0.0649218	0.0492188	0.261217	0.662143	1	0
negative	512	Ascorbic acid OR Pyroglutamic acid	MPID000104	d104hFic H363A	-0.0411162	-0.064802	-0.0109836	0.0961049	0.575482	1	0
positive	119	Phosphocreatine	MPID000104	d104hFic H363A	-0.0225938	0.0646051	0.0213001	0.148749	0.770953	1	0
negative	917	Dihydrobiopterin	MPID000104	d104hFic H363A	0.126477	0.0640212	0.0321902	0.152126	0.83426	1	0
positive	373	Dihydrobiopterin	MPID000104	d104hFic H363A	-0.0819568	-0.0637314	0.00443998	0.126333	0.589462	1	0
negative	887	Ascorbic acid	MPID000104	d104hFic H363A	-0.0916038	-0.0636422	0.00915737	0.116319	0.531407	1	0
negative	515	Thymidine	MPID000104	d104hFic H363A	0.0132138	-0.0632645	-0.00699176	0.125626	0.654198	1	0
negative	961	4-Hydroxyphenylacetaldehyde	MPID000104	d104hFic H363A	0.0958654	-0.0629511	-0.00422383	0.23294	0.800953	1	0
negative	949	Hydroxyacetone	MPID000104	d104hFic H363A	-0.0142319	-0.0628414	-0.00916048	0.132792	0.686031	1	0
negative	910	Glutaric acid OR L-Arabinose OR D-Xylose	MPID000104	d104hFic H363A	0.0583501	-0.0627446	-0.0462078	0.331156	0.960173	1	0
negative	939	Homocysteine OR Methylcysteine	MPID000104	d104hFic H363A	-0.0851732	-0.0626186	-0.0469244	0.218678	0.942786	1	0
positive	69	Xanthurenic acid	MPID000104	d104hFic H363A	0.0562097	-0.0617006	-0.0617006	0.0709041	1	1	0
positive	75	Thiamine monophosphate	MPID000104	d104hFic H363A	-0.0222095	0.0616738	0.0309357	0.0596139	0.60612	1	0
positive	122	Flavin mononucleotide	MPID000104	d104hFic H363A	-0.0221008	0.0614927	0.0241128	0.183241	0.838358	1	0
negative	589	4-Hydroxyphenylpyruvic acid	MPID000104	d104hFic H363A	0.115737	-0.0608557	-0.0170469	0.14884	0.768502	1	0
negative	708	Prostaglandin A2 OR Prostaglandin J2	MPID000104	d104hFic H363A	0.0276177	0.0606987	0.0119904	0.217365	0.822691	1	0
positive	309	Cyclic AMP	MPID000104	d104hFic H363A	0.0313629	-0.0602557	-0.0322456	0.0957979	0.76999	1	0
negative	841	Pterin	MPID000104	d104hFic H363A	0.0272094	-0.0597192	-0.0127324	0.0815794	0.564639	1	0
positive	281	beta-Lactose OR D-Glucose OR D-Mannose OR Cellobiose OR L-Lactic acid OR 3-Methylglutaconic acid OR Maltotriose OR Isomaltose OR D-Galactose	MPID000104	d104hFic H363A	0.0401579	-0.059657	-0.0326675	0.101177	0.789658	1	0
negative	884	Alpha-Lactose OR D-Maltose	MPID000104	d104hFic H363A	0.0537479	0.0595949	0.0108249	0.121456	0.68802	1	0
negative	960	Phenyl acetate OR 4-Hydroxyphenylacetaldehyde	MPID000104	d104hFic H363A	-0.0642663	-0.0593261	0.0432491	0.195836	0.600431	1	0
positive	336	L-Dopa	MPID000104	d104hFic H363A	0.00189487	0.0592227	0.00826534	0.211304	0.809433	1	0
negative	603	2-Phospho-D-glyceric acid OR D-Glycerate 3-phosphate OR 3-Phosphoglyceric acid	MPID000104	d104hFic H363A	-0.356471	0.0586891	0.10332	0.276772	0.871891	1	0
negative	807	NAD	MPID000104	d104hFic H363A	-0.0356529	-0.0585916	-0.0514222	0.113763	0.949751	1	0
negative	686	Asymmetric dimethylarginine	MPID000104	d104hFic H363A	0.0986087	0.0579823	-0.00550815	0.129848	0.62487	1	0
negative	577	D-Glutamine OR L-Glutamine	MPID000104	d104hFic H363A	-0.00195665	-0.0579681	-0.0139942	0.0764015	0.564911	1	0
negative	724	Pterin	MPID000104	d104hFic H363A	-0.0110391	0.0572722	-0.000104	0.257613	0.823751	1	0
negative	721	D-Alanyl-D-alanine OR L-Homoserine	MPID000104	d104hFic H363A	0.0414212	-0.0571909	-0.0297723	0.113674	0.809398	1	0
negative	804	D-Galactose OR N-Acetyl-D-glucosamine OR Aldehydo-N-acetyl-D-glucosamine OR N-Acetylmannosamine OR N-Acetylgalactosamine	MPID000104	d104hFic H363A	0.110047	-0.0570318	-0.0225363	0.116209	0.766589	1	0
negative	770	(2E)-Butenoyl-CoA	MPID000104	d104hFic H363A	-1.69844	-0.0568389	0.0340989	0.701179	0.89681	1	0
positive	250	L-Kynurenine	MPID000104	d104hFic H363A	-0.0269914	-0.0565858	-0.0296931	0.096189	0.779799	1	0
negative	778	Dodecanedioic acid	MPID000104	d104hFic H363A	-0.00309862	-0.0563676	-0.0031303	0.174388	0.760153	1	0
negative	742	gamma-Glutamylvaline	MPID000104	d104hFic H363A	-0.0171444	-0.0562309	-0.026831	0.0703019	0.675805	1	0
negative	907	D-Ribose 5-phosphate OR Ribose 1-phosphate OR Xylulose 5-phosphate OR D-Ribulose 5-phosphate	MPID000104	d104hFic H363A	-0.0845951	-0.0557847	0.0197673	0.143694	0.599038	1	0
positive	175	2-Oxoarginine OR Ureidopropionic acid	MPID000104	d104hFic H363A	-0.0857297	-0.0557789	-0.00408502	0.150224	0.730762	1	0
negative	679	Pyridoxal 5'-phosphate	MPID000104	d104hFic H363A	-0.269111	0.0553373	0.0553373	0.474198	1	1	0
positive	367	N-Acetylmannosamine OR N-Acetyl-D-glucosamine OR D-Fructose OR D-Mannose OR N-Acetylgalactosamine OR Aldehydo-N-acetyl-D-glucosamine OR D-Tagatose OR D-Galactose	MPID000104	d104hFic H363A	0.0853254	0.0550813	-0.0108407	0.0935875	0.481191	1	0
negative	465	Sorbitol OR Galactitol OR Methylglutaric acid	MPID000104	d104hFic H363A	0.00225736	-0.0550466	-0.0287647	0.08618	0.760393	1	0
negative	580	L-Thyronine	MPID000104	d104hFic H363A	0.248788	0.0550458	-0.00933721	0.196898	0.743678	1	0
negative	893	delta-Hexanolactone	MPID000104	d104hFic H363A	-0.00932631	-0.0549953	-0.0169544	0.0849705	0.654372	1	0
positive	106	Pyridoxamine OR Pyridoxaminium(1+)	MPID000104	d104hFic H363A	-0.0148388	-0.0549917	-0.000633	0.0772323	0.481537	1	0
negative	557	4,5-Dihydroorotic acid OR L-Dihydroorotic acid	MPID000104	d104hFic H363A	0.0649884	-0.0543401	0.01446	0.156246	0.659698	1	0
negative	591	Prolylglycine OR L-Lactic acid OR N-Acetyl-L-alanine OR cis-4-Hydroxy-D-proline OR Glycylproline OR D-Lactic acid OR 5-Aminolevulinic acid	MPID000104	d104hFic H363A	-0.00858641	-0.0541592	-0.00623448	0.0844537	0.570397	1	0
negative	430	(R)-3-Hydroxyisobutyric acid OR 3-Hydroxybutyric acid OR (S)-3-Hydroxybutyric acid	MPID000104	d104hFic H363A	0.0705983	-0.053891	0.0260479	0.142221	0.574066	1	0
negative	760	Tryptophyl-Glycine OR Hippuric acid	MPID000104	d104hFic H363A	0.142915	0.0536463	0.0140903	0.171955	0.818063	1	0
negative	472	Glyceric acid OR Propynoic acid OR D-Glucuronic acid	MPID000104	d104hFic H363A	0.0223764	-0.0535199	-0.00857538	0.13711	0.743064	1	0
negative	637	N-Acetyl-L-glutamic acid OR 3-Hydroxyanthranilic acid	MPID000104	d104hFic H363A	-0.00499929	-0.0531356	-0.0173628	0.0914925	0.695804	1	0
positive	141	N-Acetylputrescine	MPID000104	d104hFic H363A	0.040086	0.0531339	0.019827	0.0562648	0.553872	1	0
positive	355	Adipic acid	MPID000104	d104hFic H363A	0.00959202	0.0529449	0.0209731	0.0487267	0.511731	1	0
negative	425	2-Hydroxybutyric acid OR (S)-3-Hydroxybutyric acid OR 3-Hydroxybutyric acid OR (S)-3-Hydroxyisobutyric acid	MPID000104	d104hFic H363A	-0.033571	-0.0527602	-0.012752	0.137041	0.77033	1	0
negative	722	4-Guanidinobutanoic acid	MPID000104	d104hFic H363A	0.107723	0.0526025	-0.00672273	0.144001	0.680355	1	0
negative	835	4,5-Dihydroorotic acid OR L-Dihydroorotic acid	MPID000104	d104hFic H363A	-0.134783	-0.0525516	-0.0116527	0.29072	0.888122	1	0
positive	323	Folic acid	MPID000104	d104hFic H363A	-0.0174201	0.0520721	0.00966101	0.139596	0.761271	1	0
positive	5	(S)-3-Hydroxyisobutyric acid OR Isobutyrylglycine	MPID000104	d104hFic H363A	-0.0300363	0.0518509	0.00594831	0.0911943	0.614719	1	0
negative	539	2-Furoylglycine	MPID000104	d104hFic H363A	-0.0115726	-0.0516558	-0.0195384	0.0852569	0.706386	1	0
positive	147	Homocysteine thiolactone	MPID000104	d104hFic H363A	0.124465	-0.0510799	-0.0417158	0.230452	0.967588	1	0
positive	144	5-Methyldeoxycytidine	MPID000104	d104hFic H363A	-0.0153098	0.0508177	0.0444757	0.0478489	0.894556	1	0
negative	593	Hydroxyphenylacetylglycine	MPID000104	d104hFic H363A	0.0282387	-0.0507355	-0.0380093	0.163722	0.938043	1	0
positive	188	Uridine 2',3'-cyclic phosphate	MPID000104	d104hFic H363A	-0.0281549	-0.050718	-0.0264979	0.117776	0.837067	1	0
negative	837	Deoxycholic acid OR Ursodeoxycholic acid OR Chenodeoxycholic acid	MPID000104	d104hFic H363A	0.567467	-0.0506925	-0.08588	0.494315	0.943251	1	0
positive	177	Ophthalmic acid	MPID000104	d104hFic H363A	-0.00647938	-0.0499802	-0.0751278	0.08211	0.759402	1	0
positive	198	Tolbutamide	MPID000104	d104hFic H363A	-0.0226927	0.0499188	0.00817473	0.0962269	0.664427	1	0
positive	78	Deoxyadenosine monophosphate	MPID000104	d104hFic H363A	-0.00416373	-0.0492697	-0.0179367	0.0680536	0.645217	1	0
negative	765	3-Methoxyanthranilate OR Pyridoxal	MPID000104	d104hFic H363A	0.0150718	-0.0491832	-0.00651182	0.153677	0.781266	1	0
positive	181	gamma-Glutamylalanine	MPID000104	d104hFic H363A	-0.0221749	0.0489173	0.0144696	0.0796048	0.665209	1	0
positive	267	Uridine	MPID000104	d104hFic H363A	-0.0960884	0.0488256	0.0196859	0.183483	0.873816	1	0
positive	193	Maltopentaose	MPID000104	d104hFic H363A	-0.0554671	0.0485885	0.0263979	0.103172	0.829703	1	0
positive	143	N8-Acetylspermidine	MPID000104	d104hFic H363A	-0.0314973	0.0484129	0.0149399	0.0940588	0.721935	1	0
positive	288	4-Hydroxynonenal	MPID000104	d104hFic H363A	0.173134	0.0482425	-0.0396288	0.258836	0.734244	1	0
positive	317	Glycerophosphocholine	MPID000104	d104hFic H363A	-0.0566557	0.0480844	0.0374638	0.0600118	0.859529	1	0
negative	843	Ribothymidine	MPID000104	d104hFic H363A	-0.0296382	-0.0477339	0.0106453	0.106127	0.58226	1	0
positive	58	Pseudouridine	MPID000104	d104hFic H363A	0.0308858	0.04663	0.0231658	0.0658804	0.721718	1	0
negative	428	2'-Deoxyguanosine 5'-monophosphate	MPID000104	d104hFic H363A	0.512695	-0.046489	-0.149742	0.425902	0.808444	1	0
negative	635	2-Aminobenzoic acid	MPID000104	d104hFic H363A	0.0291625	-0.0464144	-0.0199372	0.0898411	0.768215	1	0
negative	900	Prolylglycine OR L-Lactic acid OR N-Acetyl-L-alanine OR cis-4-Hydroxy-D-proline OR Glycylproline OR D-Lactic acid OR 5-Aminolevulinic acid	MPID000104	d104hFic H363A	0.00249548	-0.0462483	-0.0116968	0.0852814	0.685369	1	0
positive	407	Phenyl acetate	MPID000104	d104hFic H363A	-0.00640899	0.0461191	0.00576619	0.101895	0.692088	1	0
positive	408	Phenylacetic acid OR 4-Hydroxyphenylacetaldehyde	MPID000104	d104hFic H363A	0.044545	-0.0461029	0.0184999	0.153048	0.672945	1	0
negative	478	L-Phenylalanine	MPID000104	d104hFic H363A	0.0176854	-0.0459425	-0.00871719	0.118159	0.752728	1	0
positive	249	Homocitrulline	MPID000104	d104hFic H363A	-0.0833975	0.0456139	0.0268467	0.244552	0.938829	1	0
negative	457	Deoxyinosine	MPID000104	d104hFic H363A	0.0626029	-0.0454913	0.00859035	0.103005	0.599557	1	0
negative	678	D-Ribose 5-phosphate OR Ribose 1-phosphate OR Xylulose 5-phosphate OR D-Ribulose 5-phosphate	MPID000104	d104hFic H363A	-0.0749647	-0.0452554	0.0180925	0.144065	0.660142	1	0
negative	588	Aspartylphenylalanine	MPID000104	d104hFic H363A	-0.0151644	0.0451188	0.0784866	0.12772	0.793894	1	0
positive	40	Creatinine	MPID000104	d104hFic H363A	0.0295099	0.0450724	0.012039	0.0565136	0.55887	1	0
positive	271	D-Fructose OR Dihydroxyacetone OR Aldehydo-N-acetyl-D-glucosamine OR D-Galactose OR D-Mannose OR D-Glucose OR cis-4-Hydroxy-D-proline OR Levoinositol OR 4-Hydroxyproline OR D-Tagatose OR Glyceraldehyde OR Propionylglycine	MPID000104	d104hFic H363A	0.0145602	0.0449212	0.00347003	0.0639085	0.516596	1	0
positive	94	S-Adenosylmethionine	MPID000104	d104hFic H363A	0.0279409	-0.0446694	-0.0428874	0.0971726	0.985369	1	0
positive	168	Metanephrine	MPID000104	d104hFic H363A	0.00609231	-0.0444057	-0.0114452	0.0788871	0.67608	1	0
negative	604	N-Acetyl-L-aspartic acid	MPID000104	d104hFic H363A	0.0773615	0.0443243	-0.00124457	0.128405	0.722677	1	0
positive	68	Histamine	MPID000104	d104hFic H363A	-0.0266054	-0.0440267	-0.00159233	0.0779192	0.586033	1	0
negative	471	Glycocholic acid	MPID000104	d104hFic H363A	0.180547	-0.0439751	-0.0577775	0.123754	0.911195	1	0
negative	650	5-Thymidylic acid	MPID000104	d104hFic H363A	0.0451917	0.0433098	0.0117732	0.0622618	0.612495	1	0
negative	674	(S)-Lipoic acid OR (R)-Lipoic acid	MPID000104	d104hFic H363A	0.105416	-0.0421119	-0.0242348	0.10336	0.862684	1	0
negative	486	Anserine OR Homocarnosine	MPID000104	d104hFic H363A	0.0223214	-0.0418438	-0.00652274	0.102228	0.729709	1	0
positive	134	Methionine sulfoxide	MPID000104	d104hFic H363A	0.00570418	0.0416702	0.0062621	0.0573655	0.537078	1	0
negative	866	gamma-Glutamylleucine	MPID000104	d104hFic H363A	0.132694	0.0416451	0.00661464	0.0937943	0.70879	1	0
negative	819	Deoxycytidine	MPID000104	d104hFic H363A	-0.082138	-0.0413773	0.0254449	0.147229	0.649927	1	0
negative	446	alpha-Ketoisovaleric acid	MPID000104	d104hFic H363A	-0.055949	-0.0413484	-0.00138975	0.132959	0.76377	1	0
positive	170	5-Methoxytryptamine	MPID000104	d104hFic H363A	-0.160607	0.0409168	0.0361058	0.262513	0.985378	1	0
negative	904	Melibiose OR Hydroxypropionic acid OR D-Fructose OR D-Mannose OR D-Galactose OR 3-Methylglutaconic acid OR Maltotriose OR Isomaltose OR myo-Inositol OR Raffinose OR D-Maltose OR Alpha-Lactose OR Dihydroxyacetone OR Levoinositol OR 3-Hexenedioic acid OR Galactinol OR D-Tagatose OR Sucrose OR Glyceraldehyde	MPID000104	d104hFic H363A	0.00767844	-0.0408913	-0.0121392	0.0697268	0.680081	1	0
positive	358	N-Acetylmannosamine OR N-Acetyl-D-glucosamine OR Aldehydo-N-acetyl-D-glucosamine OR N-Acetylgalactosamine	MPID000104	d104hFic H363A	0.0158077	0.0408874	0.00475978	0.12113	0.765508	1	0
positive	146	4-Hydroxy-L-glutamic acid	MPID000104	d104hFic H363A	0.00768908	0.0407495	0.00186284	0.0753514	0.605805	1	0
positive	185	Nicotinic acid ribonucleoside	MPID000104	d104hFic H363A	0.0337835	0.0403911	-0.00378407	0.0807092	0.584147	1	0
negative	492	Oxoglutaric acid	MPID000104	d104hFic H363A	0.00486239	0.0400194	0.0422708	0.187845	0.990437	1	0
positive	191	N-Acetyl-L-methionine	MPID000104	d104hFic H363A	-0.149976	0.0394622	0.0502211	0.104694	0.918149	1	0
positive	418	Tetrahydrobiopterin	MPID000104	d104hFic H363A	0.160393	0.038997	0.0115417	0.143928	0.848716	1	0
negative	611	Pyroglutamic acid OR Ribothymidine	MPID000104	d104hFic H363A	0.0357201	-0.0389873	-0.0227305	0.0990674	0.869654	1	0
negative	912	Glucaric acid OR Isocitric acid OR Dehydroascorbic acid OR Diketogulonic acid OR Galactaric acid OR Citric acid	MPID000104	d104hFic H363A	-0.151201	0.0389286	0.0878882	0.136588	0.720009	1	0
positive	117	L-Carnitine	MPID000104	d104hFic H363A	0.0351903	0.0388715	0.00427504	0.0528842	0.512987	1	0
negative	899	D-Glucuronic acid OR D-Glucurono-6,3-lactone	MPID000104	d104hFic H363A	0.0203313	-0.038299	-0.0280797	0.114618	0.928956	1	0
positive	403	Perillyl alcohol OR Carveol	MPID000104	d104hFic H363A	0.0311873	0.0378663	0.000781	0.0607515	0.541569	1	0
positive	105	N6,N6,N6-Trimethyl-L-lysine	MPID000104	d104hFic H363A	-0.00756577	0.0378651	0.0121853	0.0547159	0.638834	1	0
negative	474	DL-Glutamate OR D-Glutamic acid OR N-Acetylserine OR Pyroglutamic acid OR Glyceric acid OR L-Glutamic acid	MPID000104	d104hFic H363A	0.117709	0.0378198	-0.00502009	0.104417	0.681602	1	0
positive	372	D-Xylose OR L-Arabinose	MPID000104	d104hFic H363A	0.0272538	0.0374591	0.00175301	0.0841272	0.671252	1	0
positive	347	Ornithine OR D-Ornithine	MPID000104	d104hFic H363A	-0.0545385	-0.0372967	-0.00724052	0.0715767	0.674547	1	0
positive	74	3-Methylhistamine OR 1-Methylhistamine OR N-Methylhistamine	MPID000104	d104hFic H363A	0.0561223	0.037142	0.00748377	0.069608	0.670053	1	0
negative	755	Leucylalanine OR Alanylleucine	MPID000104	d104hFic H363A	0.00387334	0.037068	0.0311869	0.156328	0.969991	1	0
positive	229	3,4-Dihydroxymandelic acid	MPID000104	d104hFic H363A	0.0177359	0.0370608	0.00653198	0.0512743	0.551575	1	0
positive	303	Biotin	MPID000104	d104hFic H363A	-0.134233	0.0362537	0.0209678	0.100718	0.879369	1	0
positive	157	1-Methyladenosine	MPID000104	d104hFic H363A	0.0159601	-0.0358421	-0.0254995	0.0576752	0.857682	1	0
positive	318	Cytidine	MPID000104	d104hFic H363A	-0.00451727	0.0357667	0.00908139	0.081254	0.742595	1	0
positive	26	Tyramine	MPID000104	d104hFic H363A	0.0611347	-0.0357045	-0.0134938	0.0726999	0.759976	1	0
negative	690	CDP-ethanolamine	MPID000104	d104hFic H363A	0.0336997	0.0356723	-0.00978884	0.0743591	0.540953	1	0
negative	617	Deoxyadenosine monophosphate	MPID000104	d104hFic H363A	0.0415801	-0.0354793	-0.0354793	0.085423	1	1	0
negative	651	N-Acetylserotonin OR Phenyl acetate	MPID000104	d104hFic H363A	0.185818	-0.0354349	0.000156	0.119292	0.765436	1	0
positive	22	Acetylcholine OR 4-Trimethylammoniobutanoic acid	MPID000104	d104hFic H363A	-0.0362757	0.0353888	-0.0389815	0.122903	0.545103	1	0
positive	324	Thiamine	MPID000104	d104hFic H363A	0.0159442	-0.0351212	-0.0138335	0.0518451	0.681365	1	0
positive	48	L-Kynurenine	MPID000104	d104hFic H363A	0.0132426	0.0346755	0.0273212	0.0541036	0.891876	1	0
negative	540	2-Hydroxybutyric acid OR (S)-3-Hydroxybutyric acid OR 3-Hydroxybutyric acid	MPID000104	d104hFic H363A	0.0696984	0.0346414	-0.0136808	0.125937	0.701199	1	0
positive	67	Urocanic acid OR L-Aspartic acid OR Trans-urocanate	MPID000104	d104hFic H363A	-0.00839481	0.0343237	0.00330276	0.0611663	0.612045	1	0
negative	719	D-Proline OR L-Proline	MPID000104	d104hFic H363A	0.0866585	0.0342699	0.00143385	0.105353	0.755286	1	0
positive	245	Ornithine	MPID000104	d104hFic H363A	-0.0259172	0.0337599	0.0469348	0.268981	0.960935	1	0
negative	684	3-Methylthiopropionic acid	MPID000104	d104hFic H363A	0.119335	0.0336539	-0.0711595	0.243171	0.666448	1	0
negative	947	Hydroxyacetone OR D-Lactaldehyde	MPID000104	d104hFic H363A	-0.00955622	-0.0332655	-0.025316	0.130857	0.951559	1	0
negative	520	Uric acid	MPID000104	d104hFic H363A	0.160167	0.0330521	-0.0106421	0.0832236	0.599569	1	0
negative	693	5-Hydroxytryptophol	MPID000104	d104hFic H363A	0.129908	-0.0328224	0.00514371	0.0979553	0.698323	1	0
negative	758	Lysylproline	MPID000104	d104hFic H363A	-0.0385496	0.0327577	0.0490975	0.107803	0.879525	1	0
negative	476	Malic acid	MPID000104	d104hFic H363A	-0.0201406	-0.0326893	0.0275066	0.179069	0.736749	1	0
negative	775	Folic acid	MPID000104	d104hFic H363A	-0.0518718	0.0322817	0.0393906	0.308536	0.981618	1	0
positive	213	N-Acetylmuramate OR Raffinose	MPID000104	d104hFic H363A	-0.0176196	0.0322014	0.00706085	0.0586983	0.668432	1	0
positive	197	Metyrosine OR 5-Hydroxytryptophol	MPID000104	d104hFic H363A	0.00340266	-0.0321551	-0.0504865	0.0863452	0.83187	1	0
positive	70	D-Glucurono-6,3-lactone OR Ribothymidine	MPID000104	d104hFic H363A	-0.092166	0.0321456	0.0575289	0.086012	0.767907	1	0
negative	733	2-Oxoarginine	MPID000104	d104hFic H363A	-0.00694103	-0.0318684	0.00933946	0.100226	0.680962	1	0
negative	532	3-Hydroxymethylglutaric acid	MPID000104	d104hFic H363A	0.0513115	-0.0316312	-0.0148619	0.0936113	0.85783	1	0
positive	376	Dihydrobiopterin	MPID000104	d104hFic H363A	0.102887	-0.0314229	0.00793373	0.0808736	0.626511	1	0
negative	811	Sedoheptulose	MPID000104	d104hFic H363A	0.0306387	-0.0313602	-0.00918719	0.0899865	0.80537	1	0
positive	34	Aspartylglycosamine	MPID000104	d104hFic H363A	-0.0117801	0.0311959	-0.0047279	0.0968145	0.710594	1	0
negative	645	dCMP	MPID000104	d104hFic H363A	-0.0090322	0.031181	0.0221032	0.0661423	0.890836	1	0
negative	959	N-Acetylserotonin OR Phenyl acetate	MPID000104	d104hFic H363A	0.184336	-0.0310079	-0.00432944	0.108185	0.805218	1	0
negative	586	Hexanoylglycine OR D-Leucic acid	MPID000104	d104hFic H363A	-0.0152621	-0.0309158	-0.00219683	0.0965004	0.766005	1	0
negative	469	Glycerol 3-phosphate OR beta-Glycerophosphoric acid	MPID000104	d104hFic H363A	0.0174949	-0.0308752	-0.0206387	0.123904	0.934157	1	0
positive	120	Aminoadipic acid OR Glucosamine	MPID000104	d104hFic H363A	-0.00409971	0.0304312	-0.00203539	0.0625454	0.6037	1	0
positive	366	D-Mannose OR myo-Inositol OR D-Tagatose OR Glyceraldehyde OR Propionylglycine OR D-Lactic acid OR N-Acetyl-D-glucosamine OR 5-Aminolevulinic acid	MPID000104	d104hFic H363A	0.0155127	0.0302558	-0.00309664	0.0871718	0.702012	1	0
positive	173	5-Methoxyindoleacetate OR 4-Hydroxycinnamic acid OR Phenylpyruvic acid	MPID000104	d104hFic H363A	0.0128193	-0.030053	-0.00443274	0.0697258	0.713288	1	0
positive	27	3-Amino-2-piperidone OR L-Lysine OR D-Lysine	MPID000104	d104hFic H363A	0.0238271	0.029996	0.0102834	0.0609762	0.746481	1	0
negative	800	Glycerophosphocholine	MPID000104	d104hFic H363A	0.020844	0.0299403	0.0207651	0.0945005	0.922654	1	0
positive	218	N,N'-diacetylchitobiose OR Sucrose OR Melibiose	MPID000104	d104hFic H363A	0.0792212	0.0299341	-0.00897122	0.0764887	0.611004	1	0
negative	754	Valylglycine OR Glycylvaline OR N2-Acetylornithine	MPID000104	d104hFic H363A	-0.00920485	-0.0298272	-0.0049725	0.135755	0.854732	1	0
positive	52	Hippuric acid	MPID000104	d104hFic H363A	-0.149683	0.0298088	0.0772524	0.181231	0.793487	1	0
negative	666	Mevalonic acid-5P	MPID000104	d104hFic H363A	-0.106362	-0.029405	0.0143456	0.102164	0.668478	1	0
positive	420	Vitamin A	MPID000104	d104hFic H363A	-0.111804	-0.0292598	0.0433492	0.166649	0.663055	1	0
negative	823	Cyclic AMP	MPID000104	d104hFic H363A	0.115503	0.0290465	-0.0382497	0.146107	0.645089	1	0
positive	23	Xanthosine	MPID000104	d104hFic H363A	-0.0170641	0.0288839	0.0100198	0.0609577	0.756969	1	0
positive	149	Imidazolelactic acid	MPID000104	d104hFic H363A	0.0076444	0.0288066	0.000936	0.050963	0.584466	1	0
negative	914	Deoxyribose 5-phosphate	MPID000104	d104hFic H363A	-0.0228857	0.0287683	0.0196046	0.226947	0.967792	1	0
negative	459	Dopamine OR Indole	MPID000104	d104hFic H363A	0.0245534	-0.0287416	0.0156832	0.270297	0.869451	1	0
positive	379	L-Histidine OR Dihydrouracil	MPID000104	d104hFic H363A	-0.029939	-0.0286952	0.00161547	0.0531602	0.568559	1	0
positive	174	N1-Methyl-4-pyridone-3-carboxamide	MPID000104	d104hFic H363A	0.00451849	-0.0286724	0.000613	0.0689864	0.671197	1	0
positive	383	Glutaric acid OR Methylsuccinic acid OR Ethylmalonic acid	MPID000104	d104hFic H363A	0.0127046	0.0282077	0.00195466	0.0467441	0.574366	1	0
positive	60	N-Acetyl-L-aspartic acid	MPID000104	d104hFic H363A	-0.113891	0.0281933	0.0258356	0.101935	0.981547	1	0
negative	729	6-Hydroxymelatonin OR 3,5-Dimethoxybenzaldehyde OR Desaminotyrosine OR 3-(3-Hydroxyphenyl)propanoic acid	MPID000104	d104hFic H363A	0.00825367	-0.0281886	-0.019142	0.166499	0.956669	1	0
negative	764	4-Nitrophenyl phosphate	MPID000104	d104hFic H363A	-0.0719172	-0.0276681	0.0123603	0.105687	0.704878	1	0
positive	163	D-Glutamine OR L-Glutamine OR Dihydrothymine OR D-Serine OR L-Serine	MPID000104	d104hFic H363A	-0.113887	-0.0273343	0.0216335	0.0778502	0.529349	1	0
negative	672	dUMP	MPID000104	d104hFic H363A	-0.0153398	-0.0270411	0.00209875	0.0734599	0.691606	1	0
negative	482	L-Lysine OR D-Lysine	MPID000104	d104hFic H363A	0.123625	0.0267797	-0.0358215	0.281372	0.823936	1	0
positive	89	N-Acetyl-L-glutamic acid OR 2-Hydroxyglutarate	MPID000104	d104hFic H363A	-0.105686	0.0267616	0.0367197	0.101653	0.921963	1	0
positive	166	3,5-Diiodo-L-tyrosine	MPID000104	d104hFic H363A	0.00178367	-0.026721	-0.00117589	0.0530464	0.630118	1	0
negative	875	N-Acetylmuramate	MPID000104	d104hFic H363A	0.0187706	0.02639	0.0261348	0.117232	0.998263	1	0
positive	381	Erythrono-1,4-lactone OR Succinic acid	MPID000104	d104hFic H363A	0.0284566	-0.0263145	-0.0182119	0.0686868	0.906096	1	0
positive	230	3,4-Dihydroxyphenylglycol OR 3-O-Methyl-a-methyldopa OR 2-Methylhippuric acid OR Phenylacetylglycine	MPID000104	d104hFic H363A	0.0173891	0.0262183	0.00181842	0.0518508	0.637942	1	0
positive	123	Asymmetric dimethylarginine	MPID000104	d104hFic H363A	-0.00512123	0.0261526	0.00125484	0.0805579	0.757271	1	0
negative	950	Hypoxanthine	MPID000104	d104hFic H363A	0.0655398	-0.0258273	-0.00758369	0.143736	0.899	1	0
positive	20	Uric acid	MPID000104	d104hFic H363A	0.0791285	0.0257529	-0.00649157	0.0712848	0.651029	1	0
positive	342	N-alpha-Acetyl-L-lysine OR N6-Acetyl-L-lysine OR Glycylleucine	MPID000104	d104hFic H363A	-0.00256082	0.025679	0.000684	0.0603533	0.678765	1	0
negative	567	DL-Homocystine	MPID000104	d104hFic H363A	-0.102539	-0.0250261	0.0269384	0.188925	0.783275	1	0
negative	449	Carnosine	MPID000104	d104hFic H363A	0.0390722	-0.0248542	-0.0229925	0.0851211	0.982551	1	0
positive	411	2-Methylhippuric acid OR Phenylacetylglycine OR 4-Hydroxyphenyl acetate OR ortho-Hydroxyphenylacetic acid OR 3,4-Dihydroxyphenylacetaldehyde OR Mandelic acid	MPID000104	d104hFic H363A	-0.14892	0.0241351	0.0787823	0.105432	0.604238	1	0
positive	36	Aminoadipic acid	MPID000104	d104hFic H363A	-0.0451987	0.0241316	0.00995495	0.0661596	0.830329	1	0
negative	766	N-Acetylmuramate	MPID000104	d104hFic H363A	-0.00991427	-0.0241146	0.000541	0.160325	0.877778	1	0
positive	53	Thiamine pyrophosphate	MPID000104	d104hFic H363A	0.0878399	0.0240851	-0.0263917	0.11616	0.663893	1	0
positive	356	Adipic acid OR Methylglutaric acid	MPID000104	d104hFic H363A	0.0561691	0.0240613	0.00907675	0.140358	0.91498	1	0
negative	503	Pyruvic acid OR Propynoic acid	MPID000104	d104hFic H363A	0.0586971	-0.0238442	-0.0448121	0.195263	0.914485	1	0
negative	547	Aspartylglycosamine	MPID000104	d104hFic H363A	0.000689	-0.0237678	-0.00447485	0.0814656	0.812794	1	0
positive	61	Epinephrine OR Normetanephrine	MPID000104	d104hFic H363A	0.0388855	0.023561	0.0188681	0.0888601	0.957881	1	0
negative	519	Uridine 5'-monophosphate OR Uridine 3'-monophosphate	MPID000104	d104hFic H363A	0.0185051	0.0233898	0.0249713	0.0985552	0.987196	1	0
negative	885	Alpha-Lactose OR D-Mannose	MPID000104	d104hFic H363A	0.0622076	-0.0233003	-0.0198834	0.164633	0.983441	1	0
positive	30	5-Hydroxylysine	MPID000104	d104hFic H363A	-0.0454619	0.0231761	-0.00189216	0.0641231	0.695842	1	0
negative	798	(2E)-Butenoyl-CoA	MPID000104	d104hFic H363A	-1.59109	-0.0231316	0.0318116	0.653223	0.932968	1	0
positive	10	Folinic acid OR 10-Formyltetrahydrofolate	MPID000104	d104hFic H363A	0.00520202	0.0229941	0.00768	0.0522935	0.769637	1	0
negative	551	Aminoadipic acid	MPID000104	d104hFic H363A	0.0453753	0.0229881	-0.0136577	0.100655	0.715803	1	0
negative	583	Homocitrulline	MPID000104	d104hFic H363A	0.0387949	-0.0228574	-0.0041927	0.091612	0.838559	1	0
positive	79	Trimethylamine N-oxide	MPID000104	d104hFic H363A	-0.00897307	0.0228192	0.00596198	0.0505553	0.738802	1	0
negative	803	Guanosine	MPID000104	d104hFic H363A	0.121223	-0.0228139	-0.0228139	0.0971684	1	1	0
negative	571	Dodecanedioic acid	MPID000104	d104hFic H363A	0.0796781	0.0227149	-0.019365	0.114458	0.713138	1	0
negative	562	Arabinonic acid	MPID000104	d104hFic H363A	0.0340877	-0.0226005	-0.00594189	0.0898571	0.852923	1	0
negative	653	FAD	MPID000104	d104hFic H363A	-0.0652558	-0.0225447	-0.0225447	0.110455	1	1	0
negative	660	Stachyose OR Maltotetraose	MPID000104	d104hFic H363A	0.0496197	0.0224963	-0.0183783	0.0654626	0.532368	1	0
positive	156	Biocytin	MPID000104	d104hFic H363A	-0.00108445	0.02249	0.00519174	0.0387864	0.655606	1	0
positive	364	D-Lactic acid OR 5-Aminolevulinic acid OR Glycylproline OR Hydroxypropionic acid OR L-Lactic acid OR N-Acetyl-L-alanine OR Prolylglycine OR 4-Hydroxyproline	MPID000104	d104hFic H363A	0.0328966	0.0224292	-0.00641737	0.0709368	0.684264	1	0
positive	365	Dihydroxyacetone OR D-Lactic acid OR 5-Aminolevulinic acid OR Glycylproline OR Glyceraldehyde OR Propionylglycine OR L-Lactic acid OR N-Acetyl-L-alanine OR Prolylglycine OR cis-4-Hydroxy-D-proline	MPID000104	d104hFic H363A	0.0429108	0.0216603	0.000368	0.144803	0.8831	1	0
negative	467	Glyoxylic acid	MPID000104	d104hFic H363A	0.0250037	0.0209203	0.0423715	0.145345	0.882667	1	0
positive	24	Urocanic acid OR Trans-urocanate	MPID000104	d104hFic H363A	0.0330369	0.0209122	-0.00311756	0.0531847	0.651401	1	0
negative	915	Dihydrobiopterin	MPID000104	d104hFic H363A	0.0499419	0.0205245	0.010416	0.287894	0.971991	1	0
positive	243	L-Threonine OR L-Homoserine	MPID000104	d104hFic H363A	-0.00607724	0.0198554	-0.00154446	0.0674281	0.750961	1	0
positive	9	Nicotinamide riboside	MPID000104	d104hFic H363A	0.000937	-0.0197537	-0.0251465	0.0815041	0.947245	1	0
positive	328	Glycocholic acid	MPID000104	d104hFic H363A	0.0830238	-0.0195208	-0.0220515	0.0827372	0.975598	1	0
negative	683	Flavin mononucleotide	MPID000104	d104hFic H363A	-0.0300986	-0.0193284	0.00932854	0.113202	0.800154	1	0
negative	508	Maltohexaose OR Sucrose OR Trehalose OR beta-Lactose OR Galactinol OR Maltotetraose OR Isomaltose OR Stachyose	MPID000104	d104hFic H363A	0.0378744	-0.0192414	-0.0192414	0.0666892	1	1	0
positive	3	(-)-Limonene OR Polylimonene	MPID000104	d104hFic H363A	0.0250344	0.0189113	-0.00738406	0.048416	0.587052	1	0
positive	335	Inosinic acid	MPID000104	d104hFic H363A	0.0199006	0.0184308	-0.00571335	0.143567	0.866447	1	0
positive	297	4-Pyridoxic acid OR Formylanthranilic acid	MPID000104	d104hFic H363A	0.0441272	0.0177293	-0.0136967	0.0932561	0.736127	1	0
negative	689	Folinic acid OR 5,10-Methenyltetrahydrofolic acid	MPID000104	d104hFic H363A	-0.0223552	-0.0175925	0.0366436	0.0998548	0.587027	1	0
positive	7	Betaine	MPID000104	d104hFic H363A	0.0111868	-0.0175774	-0.00508907	0.0710064	0.860391	1	0
positive	311	Creatine OR Beta-Guanidinopropionic acid	MPID000104	d104hFic H363A	0.0176498	0.0172384	-0.00111472	0.0544231	0.735944	1	0
positive	139	L-Proline OR Hydroxyacetone	MPID000104	d104hFic H363A	-0.0391436	0.0166908	0.00971108	0.067836	0.918049	1	0
positive	354	Riboflavin	MPID000104	d104hFic H363A	-0.228997	0.0162997	0.0162997	0.145145	1	1	0
negative	497	Oxoadipic acid	MPID000104	d104hFic H363A	-0.0312043	-0.0157853	0.0305604	0.124405	0.709492	1	0
positive	265	N-Acetylneuraminic acid	MPID000104	d104hFic H363A	-0.0222507	0.015461	0.00421352	0.0680839	0.868787	1	0
positive	331	Galactinol OR Maltotetraose OR Isomaltose OR Stachyose OR D-Maltose OR beta-Lactose OR Sucrose	MPID000104	d104hFic H363A	0.00187692	0.015398	-0.0183729	0.0905444	0.709166	1	0
negative	579	Glucaric acid OR Isocitric acid OR Dehydroascorbic acid OR Diketogulonic acid OR Galactaric acid OR Citric acid	MPID000104	d104hFic H363A	-0.155952	0.0153393	0.0853783	0.153715	0.648647	1	0
positive	102	Maltotetraose OR Stachyose	MPID000104	d104hFic H363A	-0.0388432	-0.0151547	0.00601198	0.12844	0.869103	1	0
negative	538	Citramalic acid OR 2-Hydroxyglutarate OR Glutaconic acid OR L-2-Hydroxyglutaric acid	MPID000104	d104hFic H363A	0.0370656	0.0150117	-0.017705	0.096284	0.734012	1	0
positive	251	Ketoleucine	MPID000104	d104hFic H363A	0.00596706	0.0145879	-0.0114883	0.19025	0.890982	1	0
negative	748	N-Acetyl-L-methionine	MPID000104	d104hFic H363A	-0.0272554	-0.0144757	0.0227055	0.107146	0.728582	1	0
negative	757	Leucylleucine	MPID000104	d104hFic H363A	-0.0545883	0.0142486	0.0257363	0.109794	0.916669	1	0
positive	353	Pyridoxine OR Norepinephrine	MPID000104	d104hFic H363A	0.000277	-0.0142286	0.00109095	0.0628079	0.807299	1	0
positive	103	Cyclic GMP	MPID000104	d104hFic H363A	0.0665997	0.0139899	-0.0101559	0.0855819	0.777839	1	0
negative	501	Quinolinic acid	MPID000104	d104hFic H363A	-0.161756	-0.0139602	0.0899243	0.169241	0.539331	1	0
positive	32	Nicotinic acid mononucleotide	MPID000104	d104hFic H363A	0.0421093	0.0139098	-0.0243206	0.114535	0.73854	1	0
positive	254	Maltotriose OR Raffinose	MPID000104	d104hFic H363A	-0.03998	0.013583	0.00411337	0.124262	0.939254	1	0
positive	325	Glycerol 3-phosphate OR beta-Glycerophosphoric acid	MPID000104	d104hFic H363A	-0.044583	-0.0133427	0.0108845	0.161017	0.880399	1	0
positive	116	Nicotinic acid	MPID000104	d104hFic H363A	0.0348359	-0.0131565	-0.0503075	0.0910097	0.68312	1	0
negative	610	L-Valine	MPID000104	d104hFic H363A	0.0258439	-0.0123343	-0.000682	0.113018	0.917882	1	0
positive	276	Uridine 2',3'-cyclic phosphate	MPID000104	d104hFic H363A	-0.0240798	0.0122474	0.0102662	0.1079	0.985351	1	0
negative	598	Lithocholic acid	MPID000104	d104hFic H363A	1.7604	0.0121992	0.0601367	0.746239	0.94878	1	0
positive	313	5a-Pregnane-3,20-dione	MPID000104	d104hFic H363A	-0.0701667	-0.0119357	0.0122991	0.0953143	0.799294	1	0
negative	953	L-Leucine OR L-Isoleucine OR L-Alloisoleucine	MPID000104	d104hFic H363A	0.0912773	-0.0111872	-0.0889609	0.280872	0.781856	1	0
positive	330	L-Alanine OR beta-Alanine OR (alpha-D-mannosyl)7-beta-D-mannosyl-diacetylchitobiosyl-L-asparagine, isoform A (protein)	MPID000104	d104hFic H363A	-0.0117372	0.0110895	0.00922639	0.0660864	0.977509	1	0
negative	434	4-Hydroxynonenal	MPID000104	d104hFic H363A	0.0794527	0.0110331	-0.0156972	0.207879	0.897685	1	0
positive	165	4-Guanidinobutanoic acid	MPID000104	d104hFic H363A	0.00446336	0.0108963	0.00897718	0.0436302	0.964916	1	0
positive	287	4-Hydroxynonenal	MPID000104	d104hFic H363A	0.0549325	0.0108193	-0.000368	0.328732	0.972851	1	0
positive	210	Phosphodimethylethanolamine	MPID000104	d104hFic H363A	-0.00843075	-0.0106465	-0.0193556	0.113915	0.939059	1	0
positive	62	Propionylcarnitine	MPID000104	d104hFic H363A	-0.120758	-0.0103956	0.0165816	0.107638	0.802101	1	0
negative	533	2-Deoxyribonic acid OR Methylsuccinic acid OR D-Xylose	MPID000104	d104hFic H363A	0.071931	-0.0102004	-0.00702265	0.103915	0.975604	1	0
positive	350	Orotic acid	MPID000104	d104hFic H363A	0.037533	0.0101793	0.00186153	0.100108	0.933782	1	0
negative	521	Uridine diphosphate-N-acetylglucosamine OR Uridine diphosphate-N-acetylgalactosamine	MPID000104	d104hFic H363A	-0.0656534	0.00993988	0.0230788	0.0801542	0.869794	1	0
positive	211	4-Nitrophenyl phosphate	MPID000104	d104hFic H363A	-0.0748936	0.00976836	-0.0106166	0.37115	0.956199	1	0
positive	397	L-Fucose OR Pyridoxine	MPID000104	d104hFic H363A	0.0150011	-0.00964171	-0.00964171	0.0578836	1	1	0
negative	812	Pantetheine	MPID000104	d104hFic H363A	0.201607	-0.00950734	-0.0370197	0.444976	0.950699	1	0
positive	272	Glucosamine	MPID000104	d104hFic H363A	-0.0301925	0.00896205	0.0048801	0.0975599	0.966626	1	0
positive	207	L-Targinine	MPID000104	d104hFic H363A	-0.0276368	-0.00895259	0.00380392	0.0821781	0.87664	1	0
negative	456	L-Pipecolic acid OR Pipecolic acid	MPID000104	d104hFic H363A	0.016534	-0.0089429	-0.00535546	0.0867258	0.967005	1	0
positive	200	Phenylalanylglycine OR (Â±)-Tryptophan OR Glycyl-Phenylalanine OR L-Tryptophan	MPID000104	d104hFic H363A	-0.00835579	0.00866783	-0.0144784	0.0661824	0.726538	1	0
positive	233	3-Hexenedioic acid OR Galactinol OR Levoinositol OR D-Fructose OR Raffinose OR D-Maltose OR myo-Inositol OR 3-Methylglutaconic acid OR Maltotriose OR Isomaltose OR D-Galactose OR Cellobiose OR L-Lactic acid	MPID000104	d104hFic H363A	0.00788856	-0.00861567	-0.021207	0.058804	0.83045	1	0
negative	644	Cytidine 5'-monophosphate-N-acetylneuraminic acid	MPID000104	d104hFic H363A	-0.0636849	-0.00845616	-0.00845616	0.0793185	1	1	0
negative	554	L-Arginine OR D-Arginine	MPID000104	d104hFic H363A	0.0555696	0.0083408	-0.012254	0.104069	0.843127	1	0
positive	132	5-Hydroxytryptophol OR Phenylacetic acid	MPID000104	d104hFic H363A	-0.0652013	-0.00808668	0.0308556	0.217355	0.857809	1	0
positive	206	Tryptophyl-Glycine	MPID000104	d104hFic H363A	0.0298918	0.00804166	-0.0172764	0.0604028	0.675103	1	0
negative	534	Desaminotyrosine OR 3-(3-Hydroxyphenyl)propanoic acid	MPID000104	d104hFic H363A	0.0755857	-0.00799669	-0.00857707	0.100277	0.995382	1	0
negative	606	N-Glycolylneuraminic acid	MPID000104	d104hFic H363A	0.0556261	0.00799073	-0.013884	0.0996395	0.826231	1	0
positive	255	Glucosamine	MPID000104	d104hFic H363A	-0.0871092	0.00790135	0.00606727	0.166547	0.991214	1	0
positive	238	Biocytin	MPID000104	d104hFic H363A	0.00311213	0.00713214	-0.000239	0.083667	0.929798	1	0
positive	145	Methylimidazoleacetic acid OR Imidazolepropionic acid	MPID000104	d104hFic H363A	-0.00717877	0.00701398	0.00443083	0.0489355	0.957902	1	0
negative	923	Glycyl-glycine OR L-Asparagine OR Dihydrouracil	MPID000104	d104hFic H363A	0.0387911	-0.00657102	-0.0226435	0.0966125	0.867874	1	0
negative	738	gamma-Glutamylalanine	MPID000104	d104hFic H363A	0.0502463	-0.00626431	-0.0192664	0.0873583	0.881683	1	0
positive	192	Maltohexaose	MPID000104	d104hFic H363A	-0.127651	0.00621511	0.0228008	0.11209	0.882368	1	0
negative	702	Erythro-4-hydroxy-L-glutamate(1-) OR 4-Hydroxy-L-glutamic acid	MPID000104	d104hFic H363A	0.033721	0.00598248	-0.00583469	0.117114	0.919627	1	0
positive	50	Hexanoylglycine	MPID000104	d104hFic H363A	-0.0909458	-0.00593748	0.0297892	0.0968573	0.712233	1	0
positive	138	Ureidoisobutyric acid OR D-Serine OR L-Serine	MPID000104	d104hFic H363A	-0.0441586	0.0049257	0.0315192	0.132103	0.840457	1	0
positive	151	Cysteic acid	MPID000104	d104hFic H363A	0.00630432	0.00449753	-0.0291856	0.127299	0.791319	1	0
negative	442	2-Hydroxybutyric acid	MPID000104	d104hFic H363A	-0.0397405	-0.00402831	-0.0161914	0.156902	0.938209	1	0
positive	338	Inosine	MPID000104	d104hFic H363A	0.0233849	-0.00305139	0.002429	0.0636961	0.931435	1	0
negative	746	Glycyl-glycine OR L-Asparagine OR Dihydrouracil	MPID000104	d104hFic H363A	0.0387911	-0.00303224	-0.016113	0.104371	0.900262	1	0
positive	64	15(R)-hydroperoxy-EPE	MPID000104	d104hFic H363A	-0.0606442	0.00275481	0.00275481	0.0822101	1	1	0
positive	80	L-Tryptophan OR (Â±)-Tryptophan	MPID000104	d104hFic H363A	0.0169855	-0.00259125	0.00179673	0.0461588	0.924265	1	0
negative	789	FAD	MPID000104	d104hFic H363A	-0.087286	-0.00228179	-0.0339604	0.15064	0.833438	1	0
positive	160	4,5-Dihydroorotic acid OR L-Dihydroorotic acid	MPID000104	d104hFic H363A	-0.111701	-0.00208406	0.0257559	0.128768	0.82883	1	0
positive	290	4-Oxo-2-nonenal	MPID000104	d104hFic H363A	-0.0230247	0.00196856	-0.0120292	0.111692	0.900267	1	0
negative	801	Galactitol OR Sorbitol OR Methylglutaric acid	MPID000104	d104hFic H363A	0.0626458	0.00196265	-0.0108338	0.0851462	0.880538	1	0
positive	137	Imidazoleacetic acid OR Thymine	MPID000104	d104hFic H363A	-0.0192806	-0.00173596	0.00741582	0.0571455	0.872764	1	0
positive	121	AICAR	MPID000104	d104hFic H363A	0.0119226	-0.00153751	-0.0102188	0.0916388	0.924526	1	0
positive	171	D-Arginine OR L-argininium(1+) OR L-Arginine	MPID000104	d104hFic H363A	-0.0231174	0.00143755	0.000641	0.0627721	0.989875	1	0
negative	957	Methylcysteine OR Homocysteine	MPID000104	d104hFic H363A	0.0352359	0.00115282	-0.0274882	0.171951	0.867712	1	0
negative	572	Gluconic acid OR Gluconolactone OR L-Gulonolactone	MPID000104	d104hFic H363A	0.0209859	0.00108524	0.0125674	0.0803773	0.886406	1	0
negative	594	Methylglutaric acid OR Adipic acid OR 2-Methylglutaric acid	MPID000104	d104hFic H363A	0.0415656	0.00075	-0.00814827	0.106647	0.933507	1	0
positive	13	Serotonin	MPID000104	d104hFic H363A	0.0378717	0.00063	0.000707	0.0833147	0.999265	1	0
positive	316	Cysteinylglycine	MPID000104	d104hFic H363A	-0.0777913	0.000557	-0.0400561	0.244015	0.867812	1	0
positive	404	Perillyl alcohol OR Carveol	MPID000104	d104hFic H363A	-0.0195629	0.000468	0.000468	0.0913489	1	1	0
negative	930	Gluconic acid OR Gluconolactone OR L-Gulonolactone	MPID000104	d104hFic H363A	0.0251464	-0.000218	0.00925933	0.0831346	0.909242	1	0
positive	333	L-Isoleucine OR L-Alloisoleucine	MPID000104	d104hFic H363A	-0.0111818	-4.64e-05	-0.00165175	0.0793363	0.983856	1	0
